# Supplementary material for: Recruitment Traits Could Influence Species’ Geographical Range: A Case Study in the Genus Saxifraga L
Source: Front Plant Sci. 2022 May 13;13:827330. doi: 10.3389/fpls.2022.827330 (PMC9136331; doi:10.3389/fpls.2022.827330)
Supplement: Supplementary file 2 [file Data_Sheet_2.ZIP]

Archive with 9 entries (9 files):
- Suppl_Mat_data_Saxifraga/CV_Id.xlsx
- Suppl_Mat_data_Saxifraga/Pop_climate-values_1617.xlsx
- Suppl_Mat_data_Saxifraga/Recruit_Surv_garden_3.xlsx
- Suppl_Mat_data_Saxifraga/Saxi_garden_3.R
- Suppl_Mat_data_Saxifraga/Saxi_garden_total_3.xlsx
- Suppl_Mat_data_Saxifraga/Saxi_lab_3.R
- Suppl_Mat_data_Saxifraga/Saxi_lab_total_3.xlsx
- Suppl_Mat_data_Saxifraga/Temp_BotGarten.R
- Suppl_Mat_data_Saxifraga/Trait_variance_3.xlsx
