# Supplementary material for: Recruitment Traits Could Influence Species’ Geographical Range: A Case Study in the Genus Saxifraga L
Source: Front Plant Sci. 2022 May 13;13:827330. doi: 10.3389/fpls.2022.827330 (PMC9136331; doi:10.3389/fpls.2022.827330)
Supplement: Supplementary file 2 [file Data_Sheet_2.ZIP › Suppl_Mat_data_Saxifraga/CV_Id.xlsx]

## Sheet: CV_groups
CV_ID	Dist_aoo	CV
G_w	wide	0.772
G_w	narrow
G_c	wide	0.423
G_c	narrow	0.487
E	wide	0.363
E	narrow	0.456
MTG_w	wide	0.286
MTG_w	narrow
MTG_c	wide	0.22
MTG_c	narrow	0.197
MTE	wide	0.526
MTE	narrow	0.406
Tave	wide	2.38375
Tave	narrow	1.36933

## Sheet: CV_species
Species	Spec	Dist_aoo	Variable	CV
adscendens	ads	narrow	G_w
aizoides	aiz	wide	G_w	0.132826
androsacea	and	wide	G_w
aspera	asp	wide	G_w
biflora	bif	wide	G_w	1.76471
blepharophylla	ble	narrow	G_w
bryoides	bry	wide	G_w
burseriana	bur	narrow	G_w
caesia	cae	wide	G_w	0.467342
cernua	cer	narrow	G_w
cochlearis	coc	narrow	G_w
cotyledon	cot	narrow	G_w
exarata	exa	wide	G_w
hostii	hos	narrow	G_w
moschata	mos	wide	G_w
mutata	mut	narrow	G_w	0.319212
oppositifolia	opp	wide	G_w
paniculata	pan	wide	G_w
rotundifolia	rot	wide	G_w	0.135941
rudolphiana	rud	narrow	G_w
sedoides	sed	narrow	G_w
seguieri	seg	wide	G_w	2
squarrosa	squ	narrow	G_w
stellaris	ste	wide	G_w	0.131365
tridactylites	tri	narrow	G_w
adscendens	ads	narrow	G_c	1.49091
aizoides	aiz	wide	G_c	0.0565973
androsacea	and	wide	G_c
aspera	asp	wide	G_c	0.889903
biflora	bif	wide	G_c
blepharophylla	ble	narrow	G_c
bryoides	bry	wide	G_c
burseriana	bur	narrow	G_c
caesia	cae	wide	G_c	0.163822
cernua	cer	narrow	G_c
cochlearis	coc	narrow	G_c
cotyledon	cot	narrow	G_c	0.293657
exarata	exa	wide	G_c	0.642254
hostii	hos	narrow	G_c	0.0760541
moschata	mos	wide	G_c	0.319692
mutata	mut	narrow	G_c	0.0853807
oppositifolia	opp	wide	G_c	0.352135
paniculata	pan	wide	G_c	0.82323
rotundifolia	rot	wide	G_c	0.0977415
rudolphiana	rud	narrow	G_c
sedoides	sed	narrow	G_c
seguieri	seg	wide	G_c	0.741582
squarrosa	squ	narrow	G_c
stellaris	ste	wide	G_c	0.139903
tridactylites	tri	narrow	G_c
adscendens	ads	narrow	E	0.789274
aizoides	aiz	wide	E	0.18439
androsacea	and	wide	E	0.948007
aspera	asp	wide	E	0.265768
biflora	bif	wide	E	0.163216
blepharophylla	ble	narrow	E
bryoides	bry	wide	E	0.194593
burseriana	bur	narrow	E
caesia	cae	wide	E	0.37058
cernua	cer	narrow	E
cochlearis	coc	narrow	E
cotyledon	cot	narrow	E	0.211815
exarata	exa	wide	E	0.482717
hostii	hos	narrow	E	0.087264
moschata	mos	wide	E	0.288383
mutata	mut	narrow	E	0.0571816
oppositifolia	opp	wide	E	0.271737
paniculata	pan	wide	E	0.319437
rotundifolia	rot	wide	E	0.329261
rudolphiana	rud	narrow	E
sedoides	sed	narrow	E
seguieri	seg	wide	E	0.391951
squarrosa	squ	narrow	E
stellaris	ste	wide	E	0.512288
tridactylites	tri	narrow	E	1.13291
adscendens	ads	narrow	MTG_w
aizoides	aiz	wide	MTG_w	0.314038
androsacea	and	wide	MTG_w
aspera	asp	wide	MTG_w
biflora	bif	wide	MTG_w
blepharophylla	ble	narrow	MTG_w
bryoides	bry	wide	MTG_w
burseriana	bur	narrow	MTG_w
caesia	cae	wide	MTG_w	0.261996
cernua	cer	narrow	MTG_w
cochlearis	coc	narrow	MTG_w
cotyledon	cot	narrow	MTG_w
exarata	exa	wide	MTG_w
hostii	hos	narrow	MTG_w
moschata	mos	wide	MTG_w	0.144047
mutata	mut	narrow	MTG_w	0.312363
oppositifolia	opp	wide	MTG_w
paniculata	pan	wide	MTG_w
rotundifolia	rot	wide	MTG_w	0.307314
rudolphiana	rud	narrow	MTG_w
sedoides	sed	narrow	MTG_w
seguieri	seg	wide	MTG_w
squarrosa	squ	narrow	MTG_w
stellaris	ste	wide	MTG_w	0.400296
tridactylites	tri	narrow	MTG_w
adscendens	ads	narrow	MTG_c
aizoides	aiz	wide	MTG_c	0.229202
androsacea	and	wide	MTG_c
aspera	asp	wide	MTG_c	0.163066
biflora	bif	wide	MTG_c
blepharophylla	ble	narrow	MTG_c
bryoides	bry	wide	MTG_c
burseriana	bur	narrow	MTG_c
caesia	cae	wide	MTG_c	0.206509
cernua	cer	narrow	MTG_c
cochlearis	coc	narrow	MTG_c
cotyledon	cot	narrow	MTG_c	0.140796
exarata	exa	wide	MTG_c	0.256278
hostii	hos	narrow	MTG_c	0.19232
moschata	mos	wide	MTG_c	0.200862
mutata	mut	narrow	MTG_c	0.256665
oppositifolia	opp	wide	MTG_c	0.211364
paniculata	pan	wide	MTG_c	0.160616
rotundifolia	rot	wide	MTG_c	0.236964
rudolphiana	rud	narrow	MTG_c
sedoides	sed	narrow	MTG_c
seguieri	seg	wide	MTG_c	0.254792
squarrosa	squ	narrow	MTG_c
stellaris	ste	wide	MTG_c	0.285237
tridactylites	tri	narrow	MTG_c
adscendens	ads	narrow	MTE
aizoides	aiz	wide	MTE	0.586165
androsacea	and	wide	MTE	0.414568
aspera	asp	wide	MTE	0.532283
biflora	bif	wide	MTE	0.500587
blepharophylla	ble	narrow	MTE
bryoides	bry	wide	MTE	0.624855
burseriana	bur	narrow	MTE
caesia	cae	wide	MTE	0.404219
cernua	cer	narrow	MTE
cochlearis	coc	narrow	MTE
cotyledon	cot	narrow	MTE	0.306771
exarata	exa	wide	MTE	0.537098
hostii	hos	narrow	MTE	0.505081
moschata	mos	wide	MTE	0.540552
mutata	mut	narrow	MTE	0.404854
oppositifolia	opp	wide	MTE	0.636795
paniculata	pan	wide	MTE	0.541641
rotundifolia	rot	wide	MTE	0.480317
rudolphiana	rud	narrow	MTE
sedoides	sed	narrow	MTE
seguieri	seg	wide	MTE	0.49747
squarrosa	squ	narrow	MTE
stellaris	ste	wide	MTE	0.542863
tridactylites	tri	narrow	MTE
adscendens	ads	narrow	Tave	1.44068
aizoides	aiz	wide	Tave	2.9077
androsacea	and	wide	Tave	1.36896
aspera	asp	wide	Tave	1.83434
biflora	bif	wide	Tave	3.7764
blepharophylla	ble	narrow	Tave
bryoides	bry	wide	Tave	3.34421
burseriana	bur	narrow	Tave
caesia	cae	wide	Tave	2.38695
cernua	cer	narrow	Tave
cochlearis	coc	narrow	Tave
cotyledon	cot	narrow	Tave	1.39472
exarata	exa	wide	Tave	1.38968
hostii	hos	narrow	Tave	1.69091
moschata	mos	wide	Tave	2.68186
mutata	mut	narrow	Tave	1.03487
oppositifolia	opp	wide	Tave	3.39811
paniculata	pan	wide	Tave	2.00756
rotundifolia	rot	wide	Tave	1.03995
rudolphiana	rud	narrow	Tave
sedoides	sed	narrow	Tave
seguieri	seg	wide	Tave	2.15565
squarrosa	squ	narrow	Tave	2.53354
stellaris	ste	wide	Tave	2.69731
tridactylites	tri	narrow	Tave	1.28547
