# Supplementary material for: Recruitment Traits Could Influence Species’ Geographical Range: A Case Study in the Genus Saxifraga L
Source: Front Plant Sci. 2022 May 13;13:827330. doi: 10.3389/fpls.2022.827330 (PMC9136331; doi:10.3389/fpls.2022.827330)
Supplement: Supplementary file 2 [file Data_Sheet_2.ZIP › Suppl_Mat_data_Saxifraga/Pop_climate-values_1617.xlsx]

## Sheet: cru_climate-1617-pop
Species	Spec	SpecProv1	lat	lon	Year	Dist_aoo	tave_pop	tave_pop_sd
adscendens	ads	ads_C	46.8334	11.0464	2016	narrow	3.84167	6.04866
adscendens	ads	ads_SW	44.6142	6.81187	2017	narrow	4.95	6.46902
aizoides	aiz	aiz_SW	44.719	6.90344	2017	wide	4.95	6.46902
aizoides	aiz	aiz_W	46.2018	7.51023	2016	wide	1.33333	5.73797
aizoides	aiz	aiz1_C	46.8267	11.0462	2016	wide	3.84167	6.04866
aizoides	aiz	aiz1_E	47.5611	14.6525	2016	wide	7.175	7.07751
aizoides	aiz	aiz2_C	46.5206	10.4092	2016	wide	-0.65	5.40194
aizoides	aiz	aiz2_E	47.6005	14.0521	2016	wide	6.95	6.70163
androsacea	and	and_C	46.8215	11.0514	2016	wide	3.84167	6.04866
androsacea	and	and_E	47.3808	14.1678	2016	wide	5.20833	6.383
androsacea	and	and_SW	44.6851	6.97482	2017	wide	4.95	6.46902
aspera	asp	asp_C	46.8663	11.0078	2016	wide	3.84167	6.04866
aspera	asp	asp1_SW	45.4627	7.13767	2017	wide	6.46667	6.694
aspera	asp	asp1_W	46.249	7.84181	2016	wide	1.33333	5.73797
aspera	asp	asp2_SW	44.7524	6.25878	2017	wide	5.86667	6.53276
aspera	asp	asp2_W	46.2094	8.06248	2017	wide	3.98333	6.54979
aspera	asp	asp3_W	45.9793	7.78254	2017	wide	4.95833	6.61973
biflora	bif	bif_C	46.9732	12.2805	2017	wide	0.766667	6.57438
biflora	bif	bif_SW	45.0629	6.41417	2017	wide	5.975	6.62998
biflora	bif	bif_W	46.2094	8.06248	2017	wide	3.98333	6.54979
blepharophylla	ble	ble_E	47.3808	14.1678	2016	narrow	5.20833	6.383
bryoides	bry	bry_E	47.2833	14.0546	2016	wide	5.20833	6.383
bryoides	bry	bry_SW	44.6857	6.9793	2017	wide	4.95	6.46902
bryoides	bry	bry_W	46.1293	7.96584	2016	wide	1.33333	5.73797
bryoides	bry	bry1_C	46.84	11.0296	2016	wide	3.84167	6.04866
bryoides	bry	bry2_C	46.6935	10.1684	2016	wide	-0.65	5.40194
burseriana	bur	bur_E	47.5804	15.2258	2017	narrow	6.8	8.04227
caesia	cae	cae_SW	45.258	6.88345	2017	wide	4.09167	6.46985
caesia	cae	cae_W	46.0623	9.05987	2017	wide	4.73333	6.6017
caesia	cae	cae1_C	47.3119	11.3868	2016	wide	4.4	6.12387
caesia	cae	cae1_E	48.1891	16.3823	2016	wide	11.3417	7.70165
caesia	cae	cae2_C	46.5206	10.4092	2016	wide	-0.65	5.40194
caesia	cae	cae2_E	47.6014	14.0246	2016	wide	6.95	6.70163
cernua	cer	cer_W	46.3408	7.47777	2016	narrow	2.65	5.93258
cochlearis	coc	coc_SW	43.9405	7.51918	2017	narrow	15.025	6.29821
cochlearis	coc	cot1_W	46.1296	8.09613	2017	narrow	3.98333	6.54979
cotyledon	cot	cot2_W	46.4347	9.34003	2017	narrow	4.73333	6.6017
exarata	exa	exa_C	46.8353	11.0181	2016	wide	3.84167	6.04866
exarata	exa	exa_W	46.118	7.20044	2017	wide	2.79167	6.42148
exarata	exa	exa1_SW	43.9897	7.65725	2016	wide	15.0417	5.67282
exarata	exa	exa2_SW	44.6857	6.97929	2017	wide	4.95	6.46902
hostii	hos	hos_E	47.3549	15.4392	2016	narrow	7.55	7.32263
hostii	hos	hos1_C	46.6214	12.7201	2017	narrow	3.39167	6.89182
hostii	hos	hos2_C	46.0893	11.8424	2016	narrow	2.9	6.00545
moschata	mos	mos_SW	44.7606	6.28537	2017	wide	5.86667	6.53276
moschata	mos	mos1_C	47.3129	11.3865	2016	wide	4.4	6.12387
moschata	mos	mos1_E	47.4984	14.9288	2017	wide	5.6	7.64092
moschata	mos	mos2_C	46.9732	12.2805	2017	wide	0.766667	6.57438
moschata	mos	mos2_E	47.6227	14.2269	2016	wide	6.95	6.70163
mutata	mut	mut_C	47.3151	11.2136	2016	narrow	4.4	6.12387
mutata	mut	mut_W	46.0312	6.48236	2017	narrow	10.5917	7.18059
oppositifolia	opp	opp_E	47.2751	14.3549	2017	wide	5.075	7.22573
oppositifolia	opp	opp_SW	44.6317	6.04333	2017	wide	5.86667	6.53276
oppositifolia	opp	opp_W	46.132	7.96704	2016	wide	1.33333	5.73797
oppositifolia	opp	opp1_C	46.8375	11.045	2016	wide	3.84167	6.04866
oppositifolia	opp	opp2_C	46.9732	12.2805	2017	wide	0.766667	6.57438
paniculata	pan	pan_E	47.7028	15.595	2016	wide	7.48333	7.29979
paniculata	pan	pan_SW	44.7612	6.27685	2017	wide	5.86667	6.53276
paniculata	pan	pan_W	46.0389	7.95457	2016	wide	1.33333	5.73797
paniculata	pan	pan1_C	46.8375	11.0359	2016	wide	3.84167	6.04866
paniculata	pan	pan2_C	46.0936	11.8373	2016	wide	2.9	6.00545
rotundifolia	rot	rot_C	47.3311	11.4685	2016	wide	4.4	6.12387
rotundifolia	rot	rot_W	46.1393	8.10035	2017	wide	3.98333	6.54979
rotundifolia	rot	rot1_E	47.6819	15.6072	2016	wide	7.48333	7.29979
rotundifolia	rot	rot1_SW	43.9901	7.67042	2016	wide	15.0417	5.67282
rotundifolia	rot	rot2_E	47.4596	13.8291	2016	wide	4.5	6.03173
rotundifolia	rot	rot2_SW	43.7053	6.2635	2017	wide	12.5	6.38265
rudolphiana	rud	rud_C	46.9732	12.2805	2017	narrow	0.766667	6.57438
sedoides	sed	sed_C	46.6272	12.7263	2017	narrow	3.39167	6.89182
sedoides	sed	seg_C	46.8215	11.0514	2016	narrow	3.84167	6.04866
seguieri	seg	seg_W	46.5054	9.32883	2017	wide	2.89167	6.23341
squarrosa	squ	squ_C	46.3714	11.5453	2017	narrow	2.70833	6.86168
stellaris	ste	ste_E	47.2774	14.096	2016	wide	5.20833	6.383
stellaris	ste	ste_W	46.1973	7.51226	2016	wide	1.33333	5.73797
stellaris	ste	ste1_C	46.4228	10.1883	2016	wide	1.525	5.62076
stellaris	ste	ste2_C	46.8614	11.0026	2016	wide	3.84167	6.04866
tridactylites	tri	tri_E	48.1891	16.3823	2016	narrow	11.3417	7.70165
tridactylites	tri	tri_SW	44.5361	5.82517	2017	narrow	7.575	6.64408
tridactylites	tri	tri_W	46.1106	7.01037	2017	narrow	2.79167	6.42148
