# Supplementary material for: Recruitment Traits Could Influence Species’ Geographical Range: A Case Study in the Genus Saxifraga L
Source: Front Plant Sci. 2022 May 13;13:827330. doi: 10.3389/fpls.2022.827330 (PMC9136331; doi:10.3389/fpls.2022.827330)
Supplement: Supplementary file 2 [file Data_Sheet_2.ZIP › Suppl_Mat_data_Saxifraga/Recruit_Surv_garden_3.xlsx]

## Sheet: Sur-Rec_pop1819_long
Spec	SpecProv1	Dist_aoo	Year_garden	Altitude	Seed mass	Seeds_sown	Counts	Stage	Dates
ads	ads_C	narrow	2017	2617		300	14	emergence
ads	ads_SW	narrow	2018	2458	0.0106667	300	6	emergence
aiz	aiz_SW	wide	2018	2023	0.0541667	300	224	emergence
aiz	aiz_W	wide	2017	2183		300	43	emergence
aiz	aiz1_C	wide	2017	2479	0.079	300	212	emergence
aiz	aiz1_E	wide	2017	1700		300	182	emergence
aiz	aiz2_C	wide	2017	2200		300	157	emergence
aiz	aiz2_E	wide	2017	1560		300	171	emergence
and	and_C	wide	2017	2698		300	47	emergence
and	and_E	wide	2017	2150		300	2	emergence
and	and_SW	wide	2018	2636	0.036	300	26	emergence
asp	asp_C	wide	2017	2148		300	132	emergence
asp	asp1_SW	wide	2018	2200	0.0158667	300	148	emergence
asp	asp1_W	wide	2017	1960		300	32	emergence
asp	asp2_SW	wide	2018	1415	0.0136667	300	115	emergence
asp	asp2_W	wide	2018	2158	0.0153333	300	166	emergence
asp	asp3_W	wide	2018	2740	0.0206667	300	183	emergence
bif	bif_C	wide	2018	2601	0.088	300	195	emergence
bif	bif_SW	wide	2018	2697	0.16	300	127	emergence
bif	bif_W	wide	2018	2730	0.104333	300	195	emergence
ble	ble_E	narrow	2017	2150		300	89	emergence
bry	bry_E	wide	2017	2310		300	131	emergence
bry	bry_SW	wide	2018	2703	0.042	300	183	emergence
bry	bry_W	wide	2017	2480		300	138	emergence
bry	bry1_C	wide	2017	2280	0.064	300	147	emergence
bry	bry2_C	wide	2017	2300		300	169	emergence
bur	bur_E	narrow	2018	1788	0.0516667	300	156	emergence
cae	cae_SW	wide	2018	2449	0.028	300	192	emergence
cae	cae_W	wide	2018	1564	0.0346667	300	57	emergence
cae	cae1_C	wide	2017	2239		300	141	emergence
cae	cae1_E	wide	2018	196	0.0243333	300	117	emergence
cae	cae2_C	wide	2017	2200		300	170	emergence
cae	cae2_E	wide	2017	1630		300	126	emergence
cer	cer_W	narrow	2017	2700		300	134	emergence
coc	coc_SW	narrow	2018	610	0.05	300	59	emergence
cot	cot1_W	narrow	2018	1762	0.0316667	300	133	emergence
cot	cot2_W	narrow	2018	1390	0.0383333	300	210	emergence
exa	exa_C	wide	2017	3020		300	204	emergence
exa	exa_W	wide	2018	2444	0.0513333	300	125	emergence
exa	exa1_SW	wide	2017	1900		300	51	emergence
exa	exa2_SW	wide	2018	2703	0.055	300	32	emergence
hos	hos_E	narrow	2017	1170	0.042	300	224	emergence
hos	hos1_C	narrow	2018	1900	0.0546667	300	236	emergence
hos	hos2_C	narrow	2017	1969		300	173	emergence
mos	mos_SW	wide	2018	1503	0.0403333	300	115	emergence
mos	mos1_C	wide	2017	2334	0.0571423	300	179	emergence
mos	mos1_E	wide	2018	2114	0.0333333	300	94	emergence
mos	mos2_C	wide	2018	2601	0.0386667	300	91	emergence
mos	mos2_E	wide	2017	1930	0.0205	300	158	emergence
mut	mut_C	narrow	2017	1435		300	195	emergence
mut	mut_W	narrow	2018	1300	0.0356667	300	209	emergence
opp	opp_E	wide	2018	2114	0.112333	300	164	emergence
opp	opp_SW	wide	2018	2096	0.136333	300	134	emergence
opp	opp_W	wide	2017	2467		300	161	emergence
opp	opp1_C	wide	2017	2581	0.122333	300	115	emergence
opp	opp2_C	wide	2018	2601	0.102333	300	223	emergence
pan	pan_E	wide	2017	1880		300	205	emergence
pan	pan_SW	wide	2018	1487	0.0403333	300	99	emergence
pan	pan_W	wide	2017	2244		300	203	emergence
pan	pan1_C	wide	2017	2226		300	219	emergence
pan	pan2_C	wide	2017	2160		300	94	emergence
rot	rot_C	wide	2017	1654		300	146	emergence
rot	rot_W	wide	2018	1597	0.0386667	300	114	emergence
rot	rot1_E	wide	2017	1530		300	128	emergence
rot	rot1_SW	wide	2017	1700		300	93	emergence
rot	rot2_E	wide	2018	2048	0.029	300	123	emergence
rot	rot2_SW	wide	2018	918	0.048	300	122	emergence
rud	rud_C	narrow	2018	2601	0.07	300	160	emergence
sed	sed_C	narrow	2018	2300	0.077	300	4	emergence
seg	seg_C	wide	2017	2698	0.034	300	81	emergence
seg	seg_W	wide	2018	2150	0.0373333	300	36	emergence
squ	squ_C	narrow	2018	2365	0.0293333	300	167	emergence
ste	ste_E	wide	2018	1520	0.04	300	9	emergence
ste	ste_W	wide	2017	2235		300	5	emergence
ste	ste1_C	wide	2017	2163		300	38	emergence
ste	ste2_C	wide	2017	1948		300	118	emergence
tri	tri_E	narrow	2018	196	0.0143333	300	9	emergence
tri	tri_SW	narrow	2018	846	0.0106667	300	1	emergence
tri	tri_W	narrow	2018	1050	0.01	300	3	emergence
ads	ads_C	narrow	2017	2617		300	3	recruitment	2018-04-06
ads	ads_SW	narrow	2018	2458	0.0106667	300	0	recruitment	2019-04-04
aiz	aiz_SW	wide	2018	2023	0.0541667	300	0	recruitment	2019-04-04
aiz	aiz_W	wide	2017	2183		300	5	recruitment	2018-04-06
aiz	aiz1_C	wide	2017	2479	0.079	300	31	recruitment	2018-04-06
aiz	aiz1_E	wide	2017	1700		300	10	recruitment	2018-04-06
aiz	aiz2_C	wide	2017	2200		300	22	recruitment	2018-04-06
aiz	aiz2_E	wide	2017	1560		300	6	recruitment	2018-04-06
and	and_C	wide	2017	2698		300	0	recruitment	2018-04-06
and	and_E	wide	2017	2150		300	0	recruitment	2018-04-06
and	and_SW	wide	2018	2636	0.036	300	0	recruitment	2019-04-04
asp	asp_C	wide	2017	2148		300	1	recruitment	2018-04-06
asp	asp1_SW	wide	2018	2200	0.0158667	300	2	recruitment	2019-04-04
asp	asp1_W	wide	2017	1960		300	3	recruitment	2018-04-06
asp	asp2_SW	wide	2018	1415	0.0136667	300	0	recruitment	2019-04-04
asp	asp2_W	wide	2018	2158	0.0153333	300	0	recruitment	2019-04-04
asp	asp3_W	wide	2018	2740	0.0206667	300	3	recruitment	2019-04-04
bif	bif_C	wide	2018	2601	0.088	300	0	recruitment	2019-04-04
bif	bif_SW	wide	2018	2697	0.16	300	0	recruitment	2019-04-04
bif	bif_W	wide	2018	2730	0.104333	300	0	recruitment	2019-04-04
ble	ble_E	narrow	2017	2150		300	7	recruitment	2018-04-06
bry	bry_E	wide	2017	2310		300	2	recruitment	2018-04-06
bry	bry_SW	wide	2018	2703	0.042	300	4	recruitment	2019-04-04
bry	bry_W	wide	2017	2480		300	5	recruitment	2018-04-06
bry	bry1_C	wide	2017	2280	0.064	300	23	recruitment	2018-04-06
bry	bry2_C	wide	2017	2300		300	1	recruitment	2018-04-06
bur	bur_E	narrow	2018	1788	0.0516667	300	0	recruitment	2019-04-04
cae	cae_SW	wide	2018	2449	0.028	300	0	recruitment	2019-04-04
cae	cae_W	wide	2018	1564	0.0346667	300	0	recruitment	2019-04-04
cae	cae1_C	wide	2017	2239		300	3	recruitment	2018-04-06
cae	cae1_E	wide	2018	196	0.0243333	300	0	recruitment	2019-04-04
cae	cae2_C	wide	2017	2200		300	5	recruitment	2018-04-06
cae	cae2_E	wide	2017	1630		300	2	recruitment	2018-04-06
cer	cer_W	narrow	2017	2700		300	9	recruitment	2018-04-06
coc	coc_SW	narrow	2018	610	0.05	300	4	recruitment	2019-04-04
cot	cot1_W	narrow	2018	1762	0.0316667	300	2	recruitment	2019-04-04
cot	cot2_W	narrow	2018	1390	0.0383333	300	1	recruitment	2019-04-04
exa	exa_C	wide	2017	3020		300	19	recruitment	2018-04-06
exa	exa_W	wide	2018	2444	0.0513333	300	3	recruitment	2019-04-04
exa	exa1_SW	wide	2017	1900		300	19	recruitment	2018-04-06
exa	exa2_SW	wide	2018	2703	0.055	300	1	recruitment	2019-04-04
hos	hos_E	narrow	2017	1170	0.042	300	32	recruitment	2018-04-06
hos	hos1_C	narrow	2018	1900	0.0546667	300	41	recruitment	2019-04-04
hos	hos2_C	narrow	2017	1969		300	39	recruitment	2018-04-06
mos	mos_SW	wide	2018	1503	0.0403333	300	11	recruitment	2019-04-04
mos	mos1_C	wide	2017	2334	0.0571423	300	46	recruitment	2018-04-06
mos	mos1_E	wide	2018	2114	0.0333333	300	1	recruitment	2019-04-04
mos	mos2_C	wide	2018	2601	0.0386667	300	5	recruitment	2019-04-04
mos	mos2_E	wide	2017	1930	0.0205	300	38	recruitment	2018-04-06
mut	mut_C	narrow	2017	1435		300	19	recruitment	2018-04-06
mut	mut_W	narrow	2018	1300	0.0356667	300	4	recruitment	2019-04-04
opp	opp_E	wide	2018	2114	0.112333	300	6	recruitment	2019-04-04
opp	opp_SW	wide	2018	2096	0.136333	300	4	recruitment	2019-04-04
opp	opp_W	wide	2017	2467		300	27	recruitment	2018-04-06
opp	opp1_C	wide	2017	2581	0.122333	300	14	recruitment	2018-04-06
opp	opp2_C	wide	2018	2601	0.102333	300	0	recruitment	2019-04-04
pan	pan_E	wide	2017	1880		300	48	recruitment	2018-04-06
pan	pan_SW	wide	2018	1487	0.0403333	300	7	recruitment	2019-04-04
pan	pan_W	wide	2017	2244		300	49	recruitment	2018-04-06
pan	pan1_C	wide	2017	2226		300	42	recruitment	2018-04-06
pan	pan2_C	wide	2017	2160		300	38	recruitment	2018-04-06
rot	rot_C	wide	2017	1654		300	21	recruitment	2018-04-06
rot	rot_W	wide	2018	1597	0.0386667	300	0	recruitment	2019-04-04
rot	rot1_E	wide	2017	1530		300	15	recruitment	2018-04-06
rot	rot1_SW	wide	2017	1700		300	5	recruitment	2018-04-06
rot	rot2_E	wide	2018	2048	0.029	300	0	recruitment	2019-04-04
rot	rot2_SW	wide	2018	918	0.048	300	0	recruitment	2019-04-04
rud	rud_C	narrow	2018	2601	0.07	300	0	recruitment	2019-04-04
sed	sed_C	narrow	2018	2300	0.077	300	0	recruitment	2019-04-04
seg	seg_C	wide	2017	2698	0.034	300	0	recruitment	2018-04-06
seg	seg_W	wide	2018	2150	0.0373333	300	0	recruitment	2019-04-04
squ	squ_C	narrow	2018	2365	0.0293333	300	0	recruitment	2019-04-04
ste	ste_E	wide	2018	1520	0.04	300	0	recruitment	2019-04-04
ste	ste_W	wide	2017	2235		300	1	recruitment	2018-04-06
ste	ste1_C	wide	2017	2163		300	0	recruitment	2018-04-06
ste	ste2_C	wide	2017	1948		300	0	recruitment	2018-04-06
tri	tri_E	narrow	2018	196	0.0143333	300	0	recruitment	2019-04-04
tri	tri_SW	narrow	2018	846	0.0106667	300	0	recruitment	2019-04-04
tri	tri_W	narrow	2018	1050	0.01	300	0	recruitment	2019-04-04
ads	ads_C	narrow	2017	2617		300	4	SurRepot	2017-10-19
ads	ads_SW	narrow	2018	2458	0.0106667	300	0	SurRepot	2018-09-27
aiz	aiz_SW	wide	2018	2023	0.0541667	300	0	SurRepot	2018-09-27
aiz	aiz_W	wide	2017	2183		300	10	SurRepot	2017-10-19
aiz	aiz1_C	wide	2017	2479	0.079	300	50	SurRepot	2017-10-19
aiz	aiz1_E	wide	2017	1700		300	29	SurRepot	2017-10-19
aiz	aiz2_C	wide	2017	2200		300	46	SurRepot	2017-10-19
aiz	aiz2_E	wide	2017	1560		300	50	SurRepot	2017-10-19
and	and_C	wide	2017	2698		300	0	SurRepot	2017-10-19
and	and_E	wide	2017	2150		300	0	SurRepot	2017-10-19
and	and_SW	wide	2018	2636	0.036	300	1	SurRepot	2018-09-27
asp	asp_C	wide	2017	2148		300	1	SurRepot	2017-10-19
asp	asp1_SW	wide	2018	2200	0.0158667	300	7	SurRepot	2018-09-27
asp	asp1_W	wide	2017	1960		300	4	SurRepot	2017-10-19
asp	asp2_SW	wide	2018	1415	0.0136667	300	0	SurRepot	2018-09-27
asp	asp2_W	wide	2018	2158	0.0153333	300	4	SurRepot	2018-09-27
asp	asp3_W	wide	2018	2740	0.0206667	300	5	SurRepot	2018-09-27
bif	bif_C	wide	2018	2601	0.088	300	0	SurRepot	2018-09-27
bif	bif_SW	wide	2018	2697	0.16	300	3	SurRepot	2018-09-27
bif	bif_W	wide	2018	2730	0.104333	300	0	SurRepot	2018-09-27
ble	ble_E	narrow	2017	2150		300	18	SurRepot	2017-10-19
bry	bry_E	wide	2017	2310		300	5	SurRepot	2017-10-19
bry	bry_SW	wide	2018	2703	0.042	300	9	SurRepot	2018-09-27
bry	bry_W	wide	2017	2480		300	12	SurRepot	2017-10-19
bry	bry1_C	wide	2017	2280	0.064	300	35	SurRepot	2017-10-19
bry	bry2_C	wide	2017	2300		300	12	SurRepot	2017-10-19
bur	bur_E	narrow	2018	1788	0.0516667	300	0	SurRepot	2018-09-27
cae	cae_SW	wide	2018	2449	0.028	300	0	SurRepot	2018-09-27
cae	cae_W	wide	2018	1564	0.0346667	300	0	SurRepot	2018-09-27
cae	cae1_C	wide	2017	2239		300	9	SurRepot	2017-10-19
cae	cae1_E	wide	2018	196	0.0243333	300	0	SurRepot	2018-09-27
cae	cae2_C	wide	2017	2200		300	14	SurRepot	2017-10-19
cae	cae2_E	wide	2017	1630		300	3	SurRepot	2017-10-19
cer	cer_W	narrow	2017	2700		300	41	SurRepot	2017-10-19
coc	coc_SW	narrow	2018	610	0.05	300	4	SurRepot	2018-09-27
cot	cot1_W	narrow	2018	1762	0.0316667	300	2	SurRepot	2018-09-27
cot	cot2_W	narrow	2018	1390	0.0383333	300	10	SurRepot	2018-09-27
exa	exa_C	wide	2017	3020		300	31	SurRepot	2017-10-19
exa	exa_W	wide	2018	2444	0.0513333	300	3	SurRepot	2018-09-27
exa	exa1_SW	wide	2017	1900		300	21	SurRepot	2017-10-19
exa	exa2_SW	wide	2018	2703	0.055	300	2	SurRepot	2018-09-27
hos	hos_E	narrow	2017	1170	0.042	300	50	SurRepot	2017-10-19
hos	hos1_C	narrow	2018	1900	0.0546667	300	44	SurRepot	2018-09-27
hos	hos2_C	narrow	2017	1969		300	50	SurRepot	2017-10-19
mos	mos_SW	wide	2018	1503	0.0403333	300	17	SurRepot	2018-09-27
mos	mos1_C	wide	2017	2334	0.0571423	300	50	SurRepot	2017-10-19
mos	mos1_E	wide	2018	2114	0.0333333	300	1	SurRepot	2018-09-27
mos	mos2_C	wide	2018	2601	0.0386667	300	6	SurRepot	2018-09-27
mos	mos2_E	wide	2017	1930	0.0205	300	50	SurRepot	2017-10-19
mut	mut_C	narrow	2017	1435		300	50	SurRepot	2017-10-19
mut	mut_W	narrow	2018	1300	0.0356667	300	11	SurRepot	2018-09-27
opp	opp_E	wide	2018	2114	0.112333	300	6	SurRepot	2018-09-27
opp	opp_SW	wide	2018	2096	0.136333	300	7	SurRepot	2018-09-27
opp	opp_W	wide	2017	2467		300	50	SurRepot	2017-10-19
opp	opp1_C	wide	2017	2581	0.122333	300	45	SurRepot	2017-10-19
opp	opp2_C	wide	2018	2601	0.102333	300	0	SurRepot	2018-09-27
pan	pan_E	wide	2017	1880		300	50	SurRepot	2017-10-19
pan	pan_SW	wide	2018	1487	0.0403333	300	9	SurRepot	2018-09-27
pan	pan_W	wide	2017	2244		300	50	SurRepot	2017-10-19
pan	pan1_C	wide	2017	2226		300	50	SurRepot	2017-10-19
pan	pan2_C	wide	2017	2160		300	43	SurRepot	2017-10-19
rot	rot_C	wide	2017	1654		300	38	SurRepot	2017-10-19
rot	rot_W	wide	2018	1597	0.0386667	300	0	SurRepot	2018-09-27
rot	rot1_E	wide	2017	1530		300	28	SurRepot	2017-10-19
rot	rot1_SW	wide	2017	1700		300	15	SurRepot	2017-10-19
rot	rot2_E	wide	2018	2048	0.029	300	0	SurRepot	2018-09-27
rot	rot2_SW	wide	2018	918	0.048	300	0	SurRepot	2018-09-27
rud	rud_C	narrow	2018	2601	0.07	300	0	SurRepot	2018-09-27
sed	sed_C	narrow	2018	2300	0.077	300	0	SurRepot	2018-09-27
seg	seg_C	wide	2017	2698	0.034	300	0	SurRepot	2017-10-19
seg	seg_W	wide	2018	2150	0.0373333	300	0	SurRepot	2018-09-27
squ	squ_C	narrow	2018	2365	0.0293333	300	0	SurRepot	2018-09-27
ste	ste_E	wide	2018	1520	0.04	300	0	SurRepot	2018-09-27
ste	ste_W	wide	2017	2235		300	1	SurRepot	2017-10-19
ste	ste1_C	wide	2017	2163		300	5	SurRepot	2017-10-19
ste	ste2_C	wide	2017	1948		300	0	SurRepot	2017-10-19
tri	tri_E	narrow	2018	196	0.0143333	300	5	SurRepot	2018-09-27
tri	tri_SW	narrow	2018	846	0.0106667	300	0	SurRepot	2018-09-27
tri	tri_W	narrow	2018	1050	0.01	300	0	SurRepot	2018-09-27
ads	ads_C	narrow	2017	2617		300	6	survival	2017-10-19
ads	ads_SW	narrow	2018	2458	0.0106667	300	0	survival	2018-09-27
aiz	aiz_SW	wide	2018	2023	0.0541667	300	0	survival	2018-09-27
aiz	aiz_W	wide	2017	2183		300	17	survival	2017-10-19
aiz	aiz1_C	wide	2017	2479	0.079	300	118	survival	2017-10-19
aiz	aiz1_E	wide	2017	1700		300	57	survival	2017-10-19
aiz	aiz2_C	wide	2017	2200		300	96	survival	2017-10-19
aiz	aiz2_E	wide	2017	1560		300	107	survival	2017-10-19
and	and_C	wide	2017	2698		300	2	survival	2017-10-19
and	and_E	wide	2017	2150		300	1	survival	2017-10-19
and	and_SW	wide	2018	2636	0.036	300	1	survival	2018-09-27
asp	asp_C	wide	2017	2148		300	12	survival	2017-10-19
asp	asp1_SW	wide	2018	2200	0.0158667	300	7	survival	2018-09-27
asp	asp1_W	wide	2017	1960		300	7	survival	2017-10-19
asp	asp2_SW	wide	2018	1415	0.0136667	300	0	survival	2018-09-27
asp	asp2_W	wide	2018	2158	0.0153333	300	4	survival	2018-09-27
asp	asp3_W	wide	2018	2740	0.0206667	300	6	survival	2018-09-27
bif	bif_C	wide	2018	2601	0.088	300	0	survival	2018-09-27
bif	bif_SW	wide	2018	2697	0.16	300	3	survival	2018-09-27
bif	bif_W	wide	2018	2730	0.104333	300	0	survival	2018-09-27
ble	ble_E	narrow	2017	2150		300	29	survival	2017-10-19
bry	bry_E	wide	2017	2310		300	21	survival	2017-10-19
bry	bry_SW	wide	2018	2703	0.042	300	9	survival	2018-09-27
bry	bry_W	wide	2017	2480		300	33	survival	2017-10-19
bry	bry1_C	wide	2017	2280	0.064	300	52	survival	2017-10-19
bry	bry2_C	wide	2017	2300		300	40	survival	2017-10-19
bur	bur_E	narrow	2018	1788	0.0516667	300	0	survival	2018-09-27
cae	cae_SW	wide	2018	2449	0.028	300	0	survival	2018-09-27
cae	cae_W	wide	2018	1564	0.0346667	300	0	survival	2018-09-27
cae	cae1_C	wide	2017	2239		300	19	survival	2017-10-19
cae	cae1_E	wide	2018	196	0.0243333	300	0	survival	2018-09-27
cae	cae2_C	wide	2017	2200		300	25	survival	2017-10-19
cae	cae2_E	wide	2017	1630		300	7	survival	2017-10-19
cer	cer_W	narrow	2017	2700		300	84	survival	2017-10-19
coc	coc_SW	narrow	2018	610	0.05	300	4	survival	2018-09-27
cot	cot1_W	narrow	2018	1762	0.0316667	300	2	survival	2018-09-27
cot	cot2_W	narrow	2018	1390	0.0383333	300	10	survival	2018-09-27
exa	exa_C	wide	2017	3020		300	41	survival	2017-10-19
exa	exa_W	wide	2018	2444	0.0513333	300	3	survival	2018-09-27
exa	exa1_SW	wide	2017	1900		300	25	survival	2017-10-19
exa	exa2_SW	wide	2018	2703	0.055	300	2	survival	2018-09-27
hos	hos_E	narrow	2017	1170	0.042	300	170	survival	2017-10-19
hos	hos1_C	narrow	2018	1900	0.0546667	300	44	survival	2018-09-27
hos	hos2_C	narrow	2017	1969		300	125	survival	2017-10-19
mos	mos_SW	wide	2018	1503	0.0403333	300	17	survival	2018-09-27
mos	mos1_C	wide	2017	2334	0.0571423	300	104	survival	2017-10-19
mos	mos1_E	wide	2018	2114	0.0333333	300	1	survival	2018-09-27
mos	mos2_C	wide	2018	2601	0.0386667	300	6	survival	2018-09-27
mos	mos2_E	wide	2017	1930	0.0205	300	88	survival	2017-10-19
mut	mut_C	narrow	2017	1435		300	82	survival	2017-10-19
mut	mut_W	narrow	2018	1300	0.0356667	300	11	survival	2018-09-27
opp	opp_E	wide	2018	2114	0.112333	300	6	survival	2018-09-27
opp	opp_SW	wide	2018	2096	0.136333	300	7	survival	2018-09-27
opp	opp_W	wide	2017	2467		300	92	survival	2017-10-19
opp	opp1_C	wide	2017	2581	0.122333	300	56	survival	2017-10-19
opp	opp2_C	wide	2018	2601	0.102333	300	0	survival	2018-09-27
pan	pan_E	wide	2017	1880		300	156	survival	2017-10-19
pan	pan_SW	wide	2018	1487	0.0403333	300	9	survival	2018-09-27
pan	pan_W	wide	2017	2244		300	157	survival	2017-10-19
pan	pan1_C	wide	2017	2226		300	146	survival	2017-10-19
pan	pan2_C	wide	2017	2160		300	72	survival	2017-10-19
rot	rot_C	wide	2017	1654		300	64	survival	2017-10-19
rot	rot_W	wide	2018	1597	0.0386667	300	0	survival	2018-09-27
rot	rot1_E	wide	2017	1530		300	45	survival	2017-10-19
rot	rot1_SW	wide	2017	1700		300	27	survival	2017-10-19
rot	rot2_E	wide	2018	2048	0.029	300	0	survival	2018-09-27
rot	rot2_SW	wide	2018	918	0.048	300	0	survival	2018-09-27
rud	rud_C	narrow	2018	2601	0.07	300	0	survival	2018-09-27
sed	sed_C	narrow	2018	2300	0.077	300	0	survival	2018-09-27
seg	seg_C	wide	2017	2698	0.034	300	2	survival	2017-10-19
seg	seg_W	wide	2018	2150	0.0373333	300	0	survival	2018-09-27
squ	squ_C	narrow	2018	2365	0.0293333	300	0	survival	2018-09-27
ste	ste_E	wide	2018	1520	0.04	300	0	survival	2018-09-27
ste	ste_W	wide	2017	2235		300	1	survival	2017-10-19
ste	ste1_C	wide	2017	2163		300	0	survival	2017-10-19
ste	ste2_C	wide	2017	1948		300	13	survival	2017-10-19
tri	tri_E	narrow	2018	196	0.0143333	300	5	survival	2018-09-27
tri	tri_SW	narrow	2018	846	0.0106667	300	0	survival	2018-09-27
tri	tri_W	narrow	2018	1050	0.01	300	0	survival	2018-09-27

## Sheet: Sur-Rec_pop1819
Species	Spec	SpecProv1	Dist_aoo	Year_garden	Altitude	Seed mass	Seeds_sown	totem	S_end	S_rep	Date_repot	R_winter1	Date_rec_winter	T	K	L	F	W	R	N	H	D	LF	KS2
adscendens	ads	ads_C	narrow	2017	2617		300	14	6	4	2017-10-19	3	2018-04-06	1.5	4	4	3.5	1	4	4	3	3	t	rs
adscendens	ads	ads_SW	narrow	2018	2458	0.0106667	300	6	0	0	2018-09-27	0	2019-04-04	1.6	4	4	3.6	1	4	4	3	3	t	rs
aizoides	aiz	aiz_SW	wide	2018	2023	0.0541667	300	224	0	0	2018-09-27	0	2019-04-04	2	2	4	4	3	4	2	1	1	c	cs
aizoides	aiz	aiz_W	wide	2017	2183		300	43	17	10	2017-10-19	5	2018-04-06	2	2	4	4	3	4	2	1	1	c	cs
aizoides	aiz	aiz1_C	wide	2017	2479	0.079	300	212	118	50	2017-10-19	31	2018-04-06	2	2	4	4	3	4	2	1	1	c	cs
aizoides	aiz	aiz1_E	wide	2017	1700		300	182	57	29	2017-10-19	10	2018-04-06	2	2	4	4	3	4	2	1	1	c	cs
aizoides	aiz	aiz2_C	wide	2017	2200		300	157	96	46	2017-10-19	22	2018-04-06	2	2	4	4	3	4	2	1	1	c	cs
aizoides	aiz	aiz2_E	wide	2017	1560		300	171	107	50	2017-10-19	6	2018-04-06	2	2	4	4	3	4	2	1	1	c	cs
androsacea	and	and_C	wide	2017	2698		300	47	2	0	2017-10-19	0	2018-04-06	1	2	4	3.5	1	4	2	3	3	c	ss
androsacea	and	and_E	wide	2017	2150		300	2	1	0	2017-10-19	0	2018-04-06	1	2	4	3.5	1	4	2	3	3	c	ss
androsacea	and	and_SW	wide	2018	2636	0.036	300	26	1	1	2018-09-27	0	2019-04-04	1	2	4	3.5	1	4	2	3	3	c	ss
aspera	asp	asp_C	wide	2017	2148		300	132	12	1	2017-10-19	1	2018-04-06	2	3	5	2.5	1	2	2	1	5	c	cs
aspera	asp	asp1_SW	wide	2018	2200	0.0158667	300	148	7	7	2018-09-27	2	2019-04-04	2	3	5	2.5	1	2	2	1	5	c	cs
aspera	asp	asp1_W	wide	2017	1960		300	32	7	4	2017-10-19	3	2018-04-06	2	3	5	2.5	1	2	2	1	5	c	cs
aspera	asp	asp2_SW	wide	2018	1415	0.0136667	300	115	0	0	2018-09-27	0	2019-04-04	2	3	5	2.5	1	2	2	1	5	c	cs
aspera	asp	asp2_W	wide	2018	2158	0.0153333	300	166	4	4	2018-09-27	0	2019-04-04	2	3	5	2.5	1	2	2	1	5	c	cs
aspera	asp	asp3_W	wide	2018	2740	0.0206667	300	183	6	5	2018-09-27	3	2019-04-04	2	3	5	2.5	1	2	2	1	5	c	cs
biflora	bif	bif_C	wide	2018	2601	0.088	300	195	0	0	2018-09-27	0	2019-04-04	1	2	5	3.5	1	4	2	1	5	c	cs
biflora	bif	bif_SW	wide	2018	2697	0.16	300	127	3	3	2018-09-27	0	2019-04-04	1	2	5	3.5	1	4	2	1	5	c	cs
biflora	bif	bif_W	wide	2018	2730	0.104333	300	195	0	0	2018-09-27	0	2019-04-04	1	2	5	3.5	1	4	2	1	5	c	cs
blepharophylla	ble	ble_E	narrow	2017	2150		300	89	29	18	2017-10-19	7	2018-04-06	1	3	5	3.5	1	2	2	1	5	c	cs
bryoides	bry	bry_E	wide	2017	2310		300	131	21	5	2017-10-19	2	2018-04-06	1	3	5	3.5	1	2	1	1	5	c	cs
bryoides	bry	bry_SW	wide	2018	2703	0.042	300	183	9	9	2018-09-27	4	2019-04-04	1	3	5	3.5	1	2	1	1	5	c	cs
bryoides	bry	bry_W	wide	2017	2480		300	138	33	12	2017-10-19	5	2018-04-06	1	3	5	3.5	1	2	1	1	5	c	cs
bryoides	bry	bry1_C	wide	2017	2280	0.064	300	147	52	35	2017-10-19	23	2018-04-06	1	3	5	3.5	1	2	1	1	5	c	cs
bryoides	bry	bry2_C	wide	2017	2300		300	169	40	12	2017-10-19	1	2018-04-06	1	3	5	3.5	1	2	1	1	5	c	cs
burseriana	bur	bur_E	narrow	2018	1788	0.0516667	300	156	0	0	2018-09-27	0	2019-04-04	2	4	5	1.5	1	5	1	1	5	c	ss
caesia	cae	cae_SW	wide	2018	2449	0.028	300	192	0	0	2018-09-27	0	2019-04-04	1.5	4	5	2	1	5	1	3	5	c	ss
caesia	cae	cae_W	wide	2018	1564	0.0346667	300	57	0	0	2018-09-27	0	2019-04-04	1.5	4	5	2	1	5	1	3	5	c	ss
caesia	cae	cae1_C	wide	2017	2239		300	141	19	9	2017-10-19	3	2018-04-06	1.5	4	5	2	1	5	1	3	5	c	ss
caesia	cae	cae1_E	wide	2018	196	0.0243333	300	117	0	0	2018-09-27	0	2019-04-04	1.5	4	5	2	1	5	1	3	5	c	ss
caesia	cae	cae2_C	wide	2017	2200		300	170	25	14	2017-10-19	5	2018-04-06	1.5	4	5	2	1	5	1	3	5	c	ss
caesia	cae	cae2_E	wide	2017	1630		300	126	7	3	2017-10-19	2	2018-04-06	1.5	4	5	2	1	5	1	3	5	c	ss
cernua	cer	cer_W	narrow	2017	2700		300	134	84	41	2017-10-19	9	2018-04-06	1.5	2	4	3.5	1	4	4	3	5	h	ss
cochlearis	coc	coc_SW	narrow	2018	610	0.05	300	59	4	4	2018-09-27	4	2019-04-04	3	4	4	2	1	5	2	1	5	c	ss
cotyledon	cot	cot1_W	narrow	2018	1762	0.0316667	300	133	2	2	2018-09-27	2	2019-04-04	3	4	4	2	1	5	2	1	5	c	ss
cotyledon	cot	cot2_W	narrow	2018	1390	0.0383333	300	210	10	10	2018-09-27	1	2019-04-04	2.5	3	4	3	1	2	2	1	5	c	ss
exarata	exa	exa_C	wide	2017	3020		300	204	41	31	2017-10-19	19	2018-04-06	1	4	5	3	1	2	1	3	5	c	ss
exarata	exa	exa_W	wide	2018	2444	0.0513333	300	125	3	3	2018-09-27	3	2019-04-04	1	4	5	3	1	2	1	3	5	c	ss
exarata	exa	exa1_SW	wide	2017	1900		300	51	25	21	2017-10-19	19	2018-04-06	1	4	5	3	1	2	1	3	5	c	ss
exarata	exa	exa2_SW	wide	2018	2703	0.055	300	32	2	2	2018-09-27	1	2019-04-04	1	4	5	3	1	2	1	3	5	c	ss
hostii	hos	hos_E	narrow	2017	1170	0.042	300	224	170	50	2017-10-19	32	2018-04-06	2	3	5	2	1	5	2	1	5	c	ss
hostii	hos	hos1_C	narrow	2018	1900	0.0546667	300	236	44	44	2018-09-27	41	2019-04-04	2	3	5	2	1	5	2	1	5	c	ss
hostii	hos	hos2_C	narrow	2017	1969		300	173	125	50	2017-10-19	39	2018-04-06	2	3	5	2	1	5	2	1	5	c	ss
moschata	mos	mos_SW	wide	2018	1503	0.0403333	300	115	17	17	2018-09-27	11	2019-04-04	1	4	5	3	1	4	1	3	5	c	ss
moschata	mos	mos1_C	wide	2017	2334	0.0571423	300	179	104	50	2017-10-19	46	2018-04-06	1	4	5	3	1	4	1	3	5	c	ss
moschata	mos	mos1_E	wide	2018	2114	0.0333333	300	94	1	1	2018-09-27	1	2019-04-04	1	4	5	3	1	4	1	3	5	c	ss
moschata	mos	mos2_C	wide	2018	2601	0.0386667	300	91	6	6	2018-09-27	5	2019-04-04	1	4	5	3	1	4	1	3	5	c	ss
moschata	mos	mos2_E	wide	2017	1930	0.0205	300	158	88	50	2017-10-19	38	2018-04-06	1	4	5	3	1	4	1	3	5	c	ss
mutata	mut	mut_C	narrow	2017	1435		300	195	82	50	2017-10-19	19	2018-04-06	2.5	2	3	4	3	4	2	1	1	h	ss
mutata	mut	mut_W	narrow	2018	1300	0.0356667	300	209	11	11	2018-09-27	4	2019-04-04	2.5	2	3	4	3	4	2	1	1	h	ss
oppositifolia	opp	opp_E	wide	2018	2114	0.112333	300	164	6	6	2018-09-27	6	2019-04-04	1	4	5	3.5	3	4	2	1	5	c	cs
oppositifolia	opp	opp_SW	wide	2018	2096	0.136333	300	134	7	7	2018-09-27	4	2019-04-04	1	4	5	3.5	3	4	2	1	5	c	cs
oppositifolia	opp	opp_W	wide	2017	2467		300	161	92	50	2017-10-19	27	2018-04-06	1	4	5	3.5	3	4	2	1	5	c	cs
oppositifolia	opp	opp1_C	wide	2017	2581	0.122333	300	115	56	45	2017-10-19	14	2018-04-06	1	4	5	3.5	3	4	2	1	5	c	cs
oppositifolia	opp	opp2_C	wide	2018	2601	0.102333	300	223	0	0	2018-09-27	0	2019-04-04	1	4	5	3.5	3	4	2	1	5	c	cs
paniculata	pan	pan_E	wide	2017	1880		300	205	156	50	2017-10-19	48	2018-04-06	2	3	5	2	1	4	2	1	5	c	ss
paniculata	pan	pan_SW	wide	2018	1487	0.0403333	300	99	9	9	2018-09-27	7	2019-04-04	2	3	5	2	1	4	2	1	5	c	ss
paniculata	pan	pan_W	wide	2017	2244		300	203	157	50	2017-10-19	49	2018-04-06	2	3	5	2	1	4	2	1	5	c	ss
paniculata	pan	pan1_C	wide	2017	2226		300	219	146	50	2017-10-19	42	2018-04-06	2	3	5	2	1	4	2	1	5	c	ss
paniculata	pan	pan2_C	wide	2017	2160		300	94	72	43	2017-10-19	38	2018-04-06	2	3	5	2	1	4	2	1	5	c	ss
rotundifolia	rot	rot_C	wide	2017	1654		300	146	64	38	2017-10-19	21	2018-04-06	2.5	2	2	4	3	3	4	3	1	h	cs
rotundifolia	rot	rot_W	wide	2018	1597	0.0386667	300	114	0	0	2018-09-27	0	2019-04-04	2.5	2	2	4	3	3	4	3	1	h	cs
rotundifolia	rot	rot1_E	wide	2017	1530		300	128	45	28	2017-10-19	15	2018-04-06	2.5	2	2	4	3	3	4	3	1	h	cs
rotundifolia	rot	rot1_SW	wide	2017	1700		300	93	27	15	2017-10-19	5	2018-04-06	2.5	2	2	4	3	3	4	3	1	h	cs
rotundifolia	rot	rot2_E	wide	2018	2048	0.029	300	123	0	0	2018-09-27	0	2019-04-04	2.5	2	2	4	3	3	4	3	1	h	cs
rotundifolia	rot	rot2_SW	wide	2018	918	0.048	300	122	0	0	2018-09-27	0	2019-04-04	2.5	2	2	4	3	3	4	3	1	h	cs
rudolphiana	rud	rud_C	narrow	2018	2601	0.07	300	160	0	0	2018-09-27	0	2019-04-04	1	2	5	3.5	3	4	2	1	5	c	cs
sedoides	sed	sed_C	narrow	2018	2300	0.077	300	4	0	0	2018-09-27	0	2019-04-04	1.5	2	5	3.5	1	5	2	3	5	h	cs
seguieri	seg	seg_C	wide	2017	2698	0.034	300	81	2	0	2017-10-19	0	2018-04-06	1	2	5	4	1	2	2	3	3	c	cs
seguieri	seg	seg_W	wide	2018	2150	0.0373333	300	36	0	0	2018-09-27	0	2019-04-04	1	2	5	4	1	2	2	3	3	c	cs
squarrosa	squ	squ_C	narrow	2018	2365	0.0293333	300	167	0	0	2018-09-27	0	2019-04-04	2	4	5	2	1	5	1	1	5	c	ss
stellaris	ste	ste_E	wide	2018	1520	0.04	300	9	0	0	2018-09-27	0	2019-04-04	2	2	5	4	3	3	2	3	1	c	cs
stellaris	ste	ste_W	wide	2017	2235		300	5	1	1	2017-10-19	1	2018-04-06	2	2	5	4	3	3	2	3	1	c	cs
stellaris	ste	ste1_C	wide	2017	2163		300	38	0	0	2017-10-19	0	2018-04-06	2	2	5	4	3	3	2	3	1	c	cs
stellaris	ste	ste2_C	wide	2017	1948		300	118	13	0	2017-10-19	0	2018-04-06	2	2	5	4	3	3	2	3	1	c	cs
tridactylites	tri	tri_E	narrow	2018	196	0.0143333	300	9	5	5	2018-09-27	0	2019-04-04	4.5	4	4	2	1	4	2	1	5	t	rs
tridactylites	tri	tri_SW	narrow	2018	846	0.0106667	300	1	0	0	2018-09-27	0	2019-04-04	4.5	4	4	2	1	4	2	1	5	t	rs
tridactylites	tri	tri_W	narrow	2018	1050	0.01	300	3	0	0	2018-09-27	0	2019-04-04	4.5	4	4	2	1	4	2	1	5	t	rs

## Sheet: Sur_mpot-prop-1
Spec	SpecProv1	Dist_aoo	Year_garden	Altitude	Proportion	Stage	T	K	L	F	W	R	N	H	D	LF	KS2
ads	ads_C	narrow	2017	2617	0.0466667	emergence	1.5	4	4	3.5	1	4	4	3	3	t	rs
ads	ads_SW	narrow	2018	2458	0.02	emergence	1.5	4	4	3.5	1	4	4	3	3	t	rs
aiz	aiz_SW	wide	2018	2023	0.746667	emergence	2	2	4	4	3	4	2	1	1	c	cs
aiz	aiz_W	wide	2017	2183	0.143333	emergence	2	2	4	4	3	4	2	1	1	c	cs
aiz	aiz1_C	wide	2017	2479	0.706667	emergence	2	2	4	4	3	4	2	1	1	c	cs
aiz	aiz1_E	wide	2017	1700	0.606667	emergence	2	2	4	4	3	4	2	1	1	c	cs
aiz	aiz2_C	wide	2017	2200	0.523333	emergence	2	2	4	4	3	4	2	1	1	c	cs
aiz	aiz2_E	wide	2017	1560	0.57	emergence	2	2	4	4	3	4	2	1	1	c	cs
and	and_C	wide	2017	2698	0.156667	emergence	1	2	4	3.5	1	4	2	3	3	c	ss
and	and_E	wide	2017	2150	0.00666667	emergence	1	2	4	3.5	1	4	2	3	3	c	ss
and	and_SW	wide	2018	2636	0.0866667	emergence	1	2	4	3.5	1	4	2	3	3	c	ss
asp	asp_C	wide	2017	2148	0.44	emergence	2	3	5	2.5	1	2	2	1	5	c	cs
asp	asp1_SW	wide	2018	2200	0.493333	emergence	2	3	5	2.5	1	2	2	1	5	c	cs
asp	asp1_W	wide	2017	1960	0.106667	emergence	2	3	5	2.5	1	2	2	1	5	c	cs
asp	asp2_SW	wide	2018	1415	0.383333	emergence	2	3	5	2.5	1	2	2	1	5	c	cs
asp	asp2_W	wide	2018	2158	0.553333	emergence	2	3	5	2.5	1	2	2	1	5	c	cs
asp	asp3_W	wide	2018	2740	0.61	emergence	2	3	5	2.5	1	2	2	1	5	c	cs
bif	bif_C	wide	2018	2601	0.65	emergence	1	2	5	3.5	1	4	2	1	5	c	cs
bif	bif_SW	wide	2018	2697	0.423333	emergence	1	2	5	3.5	1	4	2	1	5	c	cs
bif	bif_W	wide	2018	2730	0.65	emergence	1	2	5	3.5	1	4	2	1	5	c	cs
ble	ble_E	narrow	2017	2150	0.296667	emergence	1	3	5	3.5	1	2	2	1	5	c	cs
bry	bry_E	wide	2017	2310	0.436667	emergence	1	3	5	3.5	1	2	1	1	5	c	cs
bry	bry_SW	wide	2018	2703	0.61	emergence	1	3	5	3.5	1	2	1	1	5	c	cs
bry	bry_W	wide	2017	2480	0.46	emergence	1	3	5	3.5	1	2	1	1	5	c	cs
bry	bry1_C	wide	2017	2280	0.49	emergence	1	3	5	3.5	1	2	1	1	5	c	cs
bry	bry2_C	wide	2017	2300	0.563333	emergence	1	3	5	3.5	1	2	1	1	5	c	cs
bur	bur_E	narrow	2018	1788	0.52	emergence	2	4	5	1.5	1	5	1	1	5	c	ss
cae	cae_SW	wide	2018	2449	0.64	emergence	1.5	4	5	2	1	5	1	3	5	c	ss
cae	cae_W	wide	2018	1564	0.19	emergence	1.5	4	5	2	1	5	1	3	5	c	ss
cae	cae1_C	wide	2017	2239	0.47	emergence	1.5	4	5	2	1	5	1	3	5	c	ss
cae	cae1_E	wide	2018	196	0.39	emergence	1.5	4	5	2	1	5	1	3	5	c	ss
cae	cae2_C	wide	2017	2200	0.566667	emergence	1.5	4	5	2	1	5	1	3	5	c	ss
cae	cae2_E	wide	2017	1630	0.42	emergence	1.5	4	5	2	1	5	1	3	5	c	ss
cer	cer_W	narrow	2017	2700	0.446667	emergence	1.5	2	4	3.5	1	4	4	3	5	h	ss
coc	coc_SW	narrow	2018	610	0.196667	emergence	3	4	4	2	1	5	2	1	5	c	ss
cot	cot1_W	narrow	2018	1762	0.443333	emergence	2.5	3	4	3	1	2	2	1	5	c	ss
cot	cot2_W	narrow	2018	1390	0.7	emergence	2.5	3	4	3	1	2	2	1	5	c	ss
exa	exa_C	wide	2017	3020	0.68	emergence	1	4	5	3	1	2	1	3	5	c	ss
exa	exa_W	wide	2018	2444	0.416667	emergence	1	4	5	3	1	2	1	3	5	c	ss
exa	exa1_SW	wide	2017	1900	0.17	emergence	1	4	5	3	1	2	1	3	5	c	ss
exa	exa2_SW	wide	2018	2703	0.106667	emergence	1	4	5	3	1	2	1	3	5	c	ss
hos	hos_E	narrow	2017	1170	0.746667	emergence	2	3	5	2	1	5	2	1	5	c	ss
hos	hos1_C	narrow	2018	1900	0.786667	emergence	2	3	5	2	1	5	2	1	5	c	ss
hos	hos2_C	narrow	2017	1969	0.576667	emergence	2	3	5	2	1	5	2	1	5	c	ss
mos	mos_SW	wide	2018	1503	0.383333	emergence	1	4	5	3	1	4	1	3	5	c	ss
mos	mos1_C	wide	2017	2334	0.596667	emergence	1	4	5	3	1	4	1	3	5	c	ss
mos	mos1_E	wide	2018	2114	0.313333	emergence	1	4	5	3	1	4	1	3	5	c	ss
mos	mos2_C	wide	2018	2601	0.303333	emergence	1	4	5	3	1	4	1	3	5	c	ss
mos	mos2_E	wide	2017	1930	0.526667	emergence	1	4	5	3	1	4	1	3	5	c	ss
mut	mut_C	narrow	2017	1435	0.65	emergence	2.5	2	3	4	3	4	2	1	1	k	ss
mut	mut_W	narrow	2018	1300	0.696667	emergence	2.5	2	3	4	3	4	2	1	1	k	ss
opp	opp_E	wide	2018	2114	0.546667	emergence	1	4	5	3.5	3	4	2	1	5	c	cs
opp	opp_SW	wide	2018	2096	0.446667	emergence	1	4	5	3.5	3	4	2	1	5	c	cs
opp	opp_W	wide	2017	2467	0.536667	emergence	1	4	5	3.5	3	4	2	1	5	c	cs
opp	opp1_C	wide	2017	2581	0.383333	emergence	1	4	5	3.5	3	4	2	1	5	c	cs
opp	opp2_C	wide	2018	2601	0.743333	emergence	1	4	5	3.5	3	4	2	1	5	c	cs
pan	pan_E	wide	2017	1880	0.683333	emergence	2	3	5	2	1	4	2	1	5	c	ss
pan	pan_SW	wide	2018	1487	0.33	emergence	2	3	5	2	1	4	2	1	5	c	ss
pan	pan_W	wide	2017	2244	0.676667	emergence	2	3	5	2	1	4	2	1	5	c	ss
pan	pan1_C	wide	2017	2226	0.73	emergence	2	3	5	2	1	4	2	1	5	c	ss
pan	pan2_C	wide	2017	2160	0.313333	emergence	2	3	5	2	1	4	2	1	5	c	ss
rot	rot_C	wide	2017	1654	0.486667	emergence	2.5	2	2	4	3	3	4	3	1	h	cs
rot	rot_W	wide	2018	1597	0.38	emergence	2.5	2	2	4	3	3	4	3	1	h	cs
rot	rot1_E	wide	2017	1530	0.426667	emergence	2.5	2	2	4	3	3	4	3	1	h	cs
rot	rot1_SW	wide	2017	1700	0.31	emergence	2.5	2	2	4	3	3	4	3	1	h	cs
rot	rot2_E	wide	2018	2048	0.41	emergence	2.5	2	2	4	3	3	4	3	1	h	cs
rot	rot2_SW	wide	2018	918	0.406667	emergence	2.5	2	2	4	3	3	4	3	1	h	cs
rud	rud_C	narrow	2018	2601	0.533333	emergence	1	2	5	3.5	3	4	2	1	5	c	cs
sed	sed_C	narrow	2018	2300	0.0133333	emergence	1.5	2	5	3.5	1	5	2	3	5	h	cs
seg	seg_C	wide	2017	2698	0.27	emergence	1	2	5	4	1	2	2	3	3	c	cs
seg	seg_W	wide	2018	2150	0.12	emergence	1	2	5	4	1	2	2	3	3	c	cs
squ	squ_C	narrow	2018	2365	0.556667	emergence	2	4	5	2	1	5	1	1	5	c	ss
ste	ste_E	wide	2018	1520	0.03	emergence	2	2	5	4	3	3	2	3	1	c	cs
ste	ste_W	wide	2017	2235	0.0166667	emergence	2	2	5	4	3	3	2	3	1	c	cs
ste	ste1_C	wide	2017	2163	0.126667	emergence	2	2	5	4	3	3	2	3	1	c	cs
ste	ste2_C	wide	2017	1948	0.393333	emergence	2	2	5	4	3	3	2	3	1	c	cs
tri	tri_E	narrow	2018	196	0.03	emergence	4.5	4	4	2	1	4	2	1	5	t	rs
tri	tri_SW	narrow	2018	846	0.00333333	emergence	4.5	4	4	2	1	4	2	1	5	t	rs
tri	tri_W	narrow	2018	1050	0.01	emergence	4.5	4	4	2	1	4	2	1	5	t	rs
ads	ads_C	narrow	2017	2617	0.428571	survival	1.5	4	4	3.5	1	4	4	3	3	t	rs
ads	ads_SW	narrow	2018	2458	0	survival	1.5	4	4	3.5	1	4	4	3	3	t	rs
aiz	aiz_SW	wide	2018	2023	0	survival	2	2	4	4	3	4	2	1	1	c	cs
aiz	aiz_W	wide	2017	2183	0.395349	survival	2	2	4	4	3	4	2	1	1	c	cs
aiz	aiz1_C	wide	2017	2479	0.556604	survival	2	2	4	4	3	4	2	1	1	c	cs
aiz	aiz1_E	wide	2017	1700	0.313187	survival	2	2	4	4	3	4	2	1	1	c	cs
aiz	aiz2_C	wide	2017	2200	0.611465	survival	2	2	4	4	3	4	2	1	1	c	cs
aiz	aiz2_E	wide	2017	1560	0.625731	survival	2	2	4	4	3	4	2	1	1	c	cs
and	and_C	wide	2017	2698	0.0425532	survival	1	2	4	3.5	1	4	2	3	3	c	ss
and	and_E	wide	2017	2150	0.5	survival	1	2	4	3.5	1	4	2	3	3	c	ss
and	and_SW	wide	2018	2636	0.0384615	survival	1	2	4	3.5	1	4	2	3	3	c	ss
asp	asp_C	wide	2017	2148	0.0909091	survival	2	3	5	2.5	1	2	2	1	5	c	cs
asp	asp1_SW	wide	2018	2200	0.0472973	survival	2	3	5	2.5	1	2	2	1	5	c	cs
asp	asp1_W	wide	2017	1960	0.21875	survival	2	3	5	2.5	1	2	2	1	5	c	cs
asp	asp2_SW	wide	2018	1415	0	survival	2	3	5	2.5	1	2	2	1	5	c	cs
asp	asp2_W	wide	2018	2158	0.0240964	survival	2	3	5	2.5	1	2	2	1	5	c	cs
asp	asp3_W	wide	2018	2740	0.0327869	survival	2	3	5	2.5	1	2	2	1	5	c	cs
bif	bif_C	wide	2018	2601	0	survival	1	2	5	3.5	1	4	2	1	5	c	cs
bif	bif_SW	wide	2018	2697	0.023622	survival	1	2	5	3.5	1	4	2	1	5	c	cs
bif	bif_W	wide	2018	2730	0	survival	1	2	5	3.5	1	4	2	1	5	c	cs
ble	ble_E	narrow	2017	2150	0.325843	survival	1	3	5	3.5	1	2	2	1	5	c	cs
bry	bry_E	wide	2017	2310	0.160305	survival	1	3	5	3.5	1	2	1	1	5	c	cs
bry	bry_SW	wide	2018	2703	0.0491803	survival	1	3	5	3.5	1	2	1	1	5	c	cs
bry	bry_W	wide	2017	2480	0.23913	survival	1	3	5	3.5	1	2	1	1	5	c	cs
bry	bry1_C	wide	2017	2280	0.353741	survival	1	3	5	3.5	1	2	1	1	5	c	cs
bry	bry2_C	wide	2017	2300	0.236686	survival	1	3	5	3.5	1	2	1	1	5	c	cs
bur	bur_E	narrow	2018	1788	0	survival	2	4	5	1.5	1	5	1	1	5	c	ss
cae	cae_SW	wide	2018	2449	0	survival	1.5	4	5	2	1	5	1	3	5	c	ss
cae	cae_W	wide	2018	1564	0	survival	1.5	4	5	2	1	5	1	3	5	c	ss
cae	cae1_C	wide	2017	2239	0.134752	survival	1.5	4	5	2	1	5	1	3	5	c	ss
cae	cae1_E	wide	2018	196	0	survival	1.5	4	5	2	1	5	1	3	5	c	ss
cae	cae2_C	wide	2017	2200	0.147059	survival	1.5	4	5	2	1	5	1	3	5	c	ss
cae	cae2_E	wide	2017	1630	0.0555556	survival	1.5	4	5	2	1	5	1	3	5	c	ss
cer	cer_W	narrow	2017	2700	0.626866	survival	1.5	2	4	3.5	1	4	4	3	5	h	ss
coc	coc_SW	narrow	2018	610	0.0677966	survival	3	4	4	2	1	5	2	1	5	c	ss
cot	cot1_W	narrow	2018	1762	0.0150376	survival	2.5	3	4	3	1	2	2	1	5	c	ss
cot	cot2_W	narrow	2018	1390	0.047619	survival	2.5	3	4	3	1	2	2	1	5	c	ss
exa	exa_C	wide	2017	3020	0.20098	survival	1	4	5	3	1	2	1	3	5	c	ss
exa	exa_W	wide	2018	2444	0.024	survival	1	4	5	3	1	2	1	3	5	c	ss
exa	exa1_SW	wide	2017	1900	0.490196	survival	1	4	5	3	1	2	1	3	5	c	ss
exa	exa2_SW	wide	2018	2703	0.0625	survival	1	4	5	3	1	2	1	3	5	c	ss
hos	hos_E	narrow	2017	1170	0.758929	survival	2	3	5	2	1	5	2	1	5	c	ss
hos	hos1_C	narrow	2018	1900	0.186441	survival	2	3	5	2	1	5	2	1	5	c	ss
hos	hos2_C	narrow	2017	1969	0.722543	survival	2	3	5	2	1	5	2	1	5	c	ss
mos	mos_SW	wide	2018	1503	0.147826	survival	1	4	5	3	1	4	1	3	5	c	ss
mos	mos1_C	wide	2017	2334	0.581006	survival	1	4	5	3	1	4	1	3	5	c	ss
mos	mos1_E	wide	2018	2114	0.0106383	survival	1	4	5	3	1	4	1	3	5	c	ss
mos	mos2_C	wide	2018	2601	0.0659341	survival	1	4	5	3	1	4	1	3	5	c	ss
mos	mos2_E	wide	2017	1930	0.556962	survival	1	4	5	3	1	4	1	3	5	c	ss
mut	mut_C	narrow	2017	1435	0.420513	survival	2.5	2	3	4	3	4	2	1	1	k	ss
mut	mut_W	narrow	2018	1300	0.0526316	survival	2.5	2	3	4	3	4	2	1	1	k	ss
opp	opp_E	wide	2018	2114	0.0365854	survival	1	4	5	3.5	3	4	2	1	5	c	cs
opp	opp_SW	wide	2018	2096	0.0522388	survival	1	4	5	3.5	3	4	2	1	5	c	cs
opp	opp_W	wide	2017	2467	0.571429	survival	1	4	5	3.5	3	4	2	1	5	c	cs
opp	opp1_C	wide	2017	2581	0.486957	survival	1	4	5	3.5	3	4	2	1	5	c	cs
opp	opp2_C	wide	2018	2601	0	survival	1	4	5	3.5	3	4	2	1	5	c	cs
pan	pan_E	wide	2017	1880	0.760976	survival	2	3	5	2	1	4	2	1	5	c	ss
pan	pan_SW	wide	2018	1487	0.0909091	survival	2	3	5	2	1	4	2	1	5	c	ss
pan	pan_W	wide	2017	2244	0.773399	survival	2	3	5	2	1	4	2	1	5	c	ss
pan	pan1_C	wide	2017	2226	0.666667	survival	2	3	5	2	1	4	2	1	5	c	ss
pan	pan2_C	wide	2017	2160	0.765957	survival	2	3	5	2	1	4	2	1	5	c	ss
rot	rot_C	wide	2017	1654	0.438356	survival	2.5	2	2	4	3	3	4	3	1	h	cs
rot	rot_W	wide	2018	1597	0	survival	2.5	2	2	4	3	3	4	3	1	h	cs
rot	rot1_E	wide	2017	1530	0.351562	survival	2.5	2	2	4	3	3	4	3	1	h	cs
rot	rot1_SW	wide	2017	1700	0.290323	survival	2.5	2	2	4	3	3	4	3	1	h	cs
rot	rot2_E	wide	2018	2048	0	survival	2.5	2	2	4	3	3	4	3	1	h	cs
rot	rot2_SW	wide	2018	918	0	survival	2.5	2	2	4	3	3	4	3	1	h	cs
rud	rud_C	narrow	2018	2601	0	survival	1	2	5	3.5	3	4	2	1	5	c	cs
sed	sed_C	narrow	2018	2300	0	survival	1.5	2	5	3.5	1	5	2	3	5	h	cs
seg	seg_C	wide	2017	2698	0.0246914	survival	1	2	5	4	1	2	2	3	3	c	cs
seg	seg_W	wide	2018	2150	0	survival	1	2	5	4	1	2	2	3	3	c	cs
squ	squ_C	narrow	2018	2365	0	survival	2	4	5	2	1	5	1	1	5	c	ss
ste	ste_E	wide	2018	1520	0	survival	2	2	5	4	3	3	2	3	1	c	cs
ste	ste_W	wide	2017	2235	0.2	survival	2	2	5	4	3	3	2	3	1	c	cs
ste	ste1_C	wide	2017	2163	0	survival	2	2	5	4	3	3	2	3	1	c	cs
ste	ste2_C	wide	2017	1948	0.110169	survival	2	2	5	4	3	3	2	3	1	c	cs
tri	tri_E	narrow	2018	196	0.555556	survival	4.5	4	4	2	1	4	2	1	5	t	rs
tri	tri_SW	narrow	2018	846	0	survival	4.5	4	4	2	1	4	2	1	5	t	rs
tri	tri_W	narrow	2018	1050	0	survival	4.5	4	4	2	1	4	2	1	5	t	rs
ads	ads_C	narrow	2017	2617	0.75	recruitment	1.5	4	4	3.5	1	4	4	3	3	t	rs
ads	ads_SW	narrow	2018	2458	NA	recruitment	1.5	4	4	3.5	1	4	4	3	3	t	rs
aiz	aiz_SW	wide	2018	2023	NA	recruitment	2	2	4	4	3	4	2	1	1	c	cs
aiz	aiz_W	wide	2017	2183	0.5	recruitment	2	2	4	4	3	4	2	1	1	c	cs
aiz	aiz1_C	wide	2017	2479	0.62	recruitment	2	2	4	4	3	4	2	1	1	c	cs
aiz	aiz1_E	wide	2017	1700	0.344828	recruitment	2	2	4	4	3	4	2	1	1	c	cs
aiz	aiz2_C	wide	2017	2200	0.478261	recruitment	2	2	4	4	3	4	2	1	1	c	cs
aiz	aiz2_E	wide	2017	1560	0.12	recruitment	2	2	4	4	3	4	2	1	1	c	cs
and	and_C	wide	2017	2698	NA	recruitment	1	2	4	3.5	1	4	2	3	3	c	ss
and	and_E	wide	2017	2150	NA	recruitment	1	2	4	3.5	1	4	2	3	3	c	ss
and	and_SW	wide	2018	2636	0	recruitment	1	2	4	3.5	1	4	2	3	3	c	ss
asp	asp_C	wide	2017	2148	1	recruitment	2	3	5	2.5	1	2	2	1	5	c	cs
asp	asp1_SW	wide	2018	2200	0.285714	recruitment	2	3	5	2.5	1	2	2	1	5	c	cs
asp	asp1_W	wide	2017	1960	0.75	recruitment	2	3	5	2.5	1	2	2	1	5	c	cs
asp	asp2_SW	wide	2018	1415	NA	recruitment	2	3	5	2.5	1	2	2	1	5	c	cs
asp	asp2_W	wide	2018	2158	0	recruitment	2	3	5	2.5	1	2	2	1	5	c	cs
asp	asp3_W	wide	2018	2740	0.6	recruitment	2	3	5	2.5	1	2	2	1	5	c	cs
bif	bif_C	wide	2018	2601	NA	recruitment	1	2	5	3.5	1	4	2	1	5	c	cs
bif	bif_SW	wide	2018	2697	0	recruitment	1	2	5	3.5	1	4	2	1	5	c	cs
bif	bif_W	wide	2018	2730	NA	recruitment	1	2	5	3.5	1	4	2	1	5	c	cs
ble	ble_E	narrow	2017	2150	0.388889	recruitment	1	3	5	3.5	1	2	2	1	5	c	cs
bry	bry_E	wide	2017	2310	0.4	recruitment	1	3	5	3.5	1	2	1	1	5	c	cs
bry	bry_SW	wide	2018	2703	0.444444	recruitment	1	3	5	3.5	1	2	1	1	5	c	cs
bry	bry_W	wide	2017	2480	0.416667	recruitment	1	3	5	3.5	1	2	1	1	5	c	cs
bry	bry1_C	wide	2017	2280	0.657143	recruitment	1	3	5	3.5	1	2	1	1	5	c	cs
bry	bry2_C	wide	2017	2300	0.0833333	recruitment	1	3	5	3.5	1	2	1	1	5	c	cs
bur	bur_E	narrow	2018	1788	NA	recruitment	2	4	5	1.5	1	5	1	1	5	c	ss
cae	cae_SW	wide	2018	2449	NA	recruitment	1.5	4	5	2	1	5	1	3	5	c	ss
cae	cae_W	wide	2018	1564	NA	recruitment	1.5	4	5	2	1	5	1	3	5	c	ss
cae	cae1_C	wide	2017	2239	0.333333	recruitment	1.5	4	5	2	1	5	1	3	5	c	ss
cae	cae1_E	wide	2018	196	NA	recruitment	1.5	4	5	2	1	5	1	3	5	c	ss
cae	cae2_C	wide	2017	2200	0.357143	recruitment	1.5	4	5	2	1	5	1	3	5	c	ss
cae	cae2_E	wide	2017	1630	0.666667	recruitment	1.5	4	5	2	1	5	1	3	5	c	ss
cer	cer_W	narrow	2017	2700	0.219512	recruitment	1.5	2	4	3.5	1	4	4	3	5	h	ss
coc	coc_SW	narrow	2018	610	1	recruitment	3	4	4	2	1	5	2	1	5	c	ss
cot	cot1_W	narrow	2018	1762	1	recruitment	2.5	3	4	3	1	2	2	1	5	c	ss
cot	cot2_W	narrow	2018	1390	0.1	recruitment	2.5	3	4	3	1	2	2	1	5	c	ss
exa	exa_C	wide	2017	3020	0.612903	recruitment	1	4	5	3	1	2	1	3	5	c	ss
exa	exa_W	wide	2018	2444	1	recruitment	1	4	5	3	1	2	1	3	5	c	ss
exa	exa1_SW	wide	2017	1900	0.904762	recruitment	1	4	5	3	1	2	1	3	5	c	ss
exa	exa2_SW	wide	2018	2703	0.5	recruitment	1	4	5	3	1	2	1	3	5	c	ss
hos	hos_E	narrow	2017	1170	0.64	recruitment	2	3	5	2	1	5	2	1	5	c	ss
hos	hos1_C	narrow	2018	1900	0.931818	recruitment	2	3	5	2	1	5	2	1	5	c	ss
hos	hos2_C	narrow	2017	1969	0.78	recruitment	2	3	5	2	1	5	2	1	5	c	ss
mos	mos_SW	wide	2018	1503	0.647059	recruitment	1	4	5	3	1	4	1	3	5	c	ss
mos	mos1_C	wide	2017	2334	0.92	recruitment	1	4	5	3	1	4	1	3	5	c	ss
mos	mos1_E	wide	2018	2114	1	recruitment	1	4	5	3	1	4	1	3	5	c	ss
mos	mos2_C	wide	2018	2601	0.833333	recruitment	1	4	5	3	1	4	1	3	5	c	ss
mos	mos2_E	wide	2017	1930	0.76	recruitment	1	4	5	3	1	4	1	3	5	c	ss
mut	mut_C	narrow	2017	1435	0.38	recruitment	2.5	2	3	4	3	4	2	1	1	h	ss
mut	mut_W	narrow	2018	1300	0.363636	recruitment	2.5	2	3	4	3	4	2	1	1	h	ss
opp	opp_E	wide	2018	2114	1	recruitment	1	4	5	3.5	3	4	2	1	5	c	cs
opp	opp_SW	wide	2018	2096	0.571429	recruitment	1	4	5	3.5	3	4	2	1	5	c	cs
opp	opp_W	wide	2017	2467	0.54	recruitment	1	4	5	3.5	3	4	2	1	5	c	cs
opp	opp1_C	wide	2017	2581	0.311111	recruitment	1	4	5	3.5	3	4	2	1	5	c	cs
opp	opp2_C	wide	2018	2601	NA	recruitment	1	4	5	3.5	3	4	2	1	5	c	cs
pan	pan_E	wide	2017	1880	0.96	recruitment	2	3	5	2	1	4	2	1	5	c	ss
pan	pan_SW	wide	2018	1487	0.777778	recruitment	2	3	5	2	1	4	2	1	5	c	ss
pan	pan_W	wide	2017	2244	0.98	recruitment	2	3	5	2	1	4	2	1	5	c	ss
pan	pan1_C	wide	2017	2226	0.84	recruitment	2	3	5	2	1	4	2	1	5	c	ss
pan	pan2_C	wide	2017	2160	0.883721	recruitment	2	3	5	2	1	4	2	1	5	c	ss
rot	rot_C	wide	2017	1654	0.552632	recruitment	2.5	2	2	4	3	3	4	3	1	h	cs
rot	rot_W	wide	2018	1597	NA	recruitment	2.5	2	2	4	3	3	4	3	1	h	cs
rot	rot1_E	wide	2017	1530	0.535714	recruitment	2.5	2	2	4	3	3	4	3	1	h	cs
rot	rot1_SW	wide	2017	1700	0.333333	recruitment	2.5	2	2	4	3	3	4	3	1	h	cs
rot	rot2_E	wide	2018	2048	NA	recruitment	2.5	2	2	4	3	3	4	3	1	h	cs
rot	rot2_SW	wide	2018	918	NA	recruitment	2.5	2	2	4	3	3	4	3	1	h	cs
rud	rud_C	narrow	2018	2601	NA	recruitment	1	2	5	3.5	3	4	2	1	5	c	cs
sed	sed_C	narrow	2018	2300	NA	recruitment	1.5	2	5	3.5	1	5	2	3	5	h	cs
seg	seg_C	wide	2017	2698	NA	recruitment	1	2	5	4	1	2	2	3	3	c	cs
seg	seg_W	wide	2018	2150	NA	recruitment	1	2	5	4	1	2	2	3	3	c	cs
squ	squ_C	narrow	2018	2365	NA	recruitment	2	4	5	2	1	5	1	1	5	c	ss
ste	ste_E	wide	2018	1520	NA	recruitment	2	2	5	4	3	3	2	3	1	c	cs
ste	ste_W	wide	2017	2235	1	recruitment	2	2	5	4	3	3	2	3	1	c	cs
ste	ste1_C	wide	2017	2163	NA	recruitment	2	2	5	4	3	3	2	3	1	c	cs
ste	ste2_C	wide	2017	1948	NA	recruitment	2	2	5	4	3	3	2	3	1	c	cs
tri	tri_E	narrow	2018	196	0	recruitment	4.5	4	4	2	1	4	2	1	5	t	rs
tri	tri_SW	narrow	2018	846	NA	recruitment	4.5	4	4	2	1	4	2	1	5	t	rs
tri	tri_W	narrow	2018	1050	NA	recruitment	4.5	4	4	2	1	4	2	1	5	t	rs
