# Supplementary material for: Recruitment Traits Could Influence Species’ Geographical Range: A Case Study in the Genus Saxifraga L
Source: Front Plant Sci. 2022 May 13;13:827330. doi: 10.3389/fpls.2022.827330 (PMC9136331; doi:10.3389/fpls.2022.827330)
Supplement: Supplementary file 2 [file Data_Sheet_2.ZIP › Suppl_Mat_data_Saxifraga/Saxi_garden_3.R]

### Saxifraga germination in the botanical garden ###

# setwd
setwd("F:/VERA/3_CommonGarden_Saxifraga/Data_Analysen_Saxi/2_ressub_analyses")


# core R 
library (readxl) # import excel files 
library (MASS) # Functions and datasets to support
library (stats) # functions for statistical calculations, contains glm and random number generation
library (Matrix) # Sparse and Dense Matrix Classes and Methods
library (lattice)
# tidyverse packages
library (lattice)
library (reshape) # for transposing dataset, cast, melt etc. melt does not run unless loaded..
library (reshape2) # handlling data 
library (forcats) # function relevel 
library (dplyr) # data wrangling 
library (ggplot2) # Data Visualisations Using the Grammar of Graphics
library (gridExtra) # combine figures in grid/arrange 
# others graphs
library (scales) # change axes and scales in graphs 
library (cowplot) # arrange multiple figures 
# analyses
library (lme4) # Fit linear and generalized linear mixed-effects models 
library (lmtest) # likelihood ratio test, coeftest, A collection of tests, data sets, and examples for diagnostic checking in linear regression models
library (GerminaR) # for germination data analyses, Germination indices
library (emmeans) # obtain estimated marginal means (EMMs) for many linear, generalized linear, and mixed models.
library (gvlma) # Global Validation of Linear Models Assumptions
library (DHARMa) # testing model assumptions for glms and glmer
library (pastecs) # for descriptive statistics (t-test-section); stat.desc()
library (ggeffects) # predict function and plots 
library (effects) # predict function and plots 
library (ggResidpanel)


citation() # R core Team 
version
RStudio.Version() # cite R studio 


#rm(list=ls())


### < data preparation #####
#rm(Gar_all)
Gar_all <- read_xlsx("Saxi_garden_total_3.xlsx", 1) # 1 is the sheet number in the MS Excle file
#View(Gar_all)

# Always (!) check the data structure
str (Gar_all)

Gar_all <- as.data.frame (Gar_all)

Gar_all$Species <- as.factor(Gar_all$Species)
levels(Gar_all$Species) # 25 species 

Gar_all$Spec <- as.factor(Gar_all$Spec) # short names for species 
levels(Gar_all$Spec)

Gar_all$SpecProv1 <- as.factor(Gar_all$SpecProv1)
levels(Gar_all$SpecProv1) # 79 levels = populations

Gar_all$Pot_Population <- as.factor(Gar_all$Pot_Population)
levels(Gar_all$Pot_Population) # 236 levels, pot-id

Gar_all$Dist_aoo <- as.factor(Gar_all$Dist_aoo)
levels(Gar_all$Dist_aoo) # 2 classes of distribution / "wide", "narrow"
Gar_all$Dist_aoo <- fct_relevel(Gar_all$Dist_aoo, 
                                  levels="wide", "narrow")
levels(Gar_all$Dist_aoo)

Gar_all$Year_Coll <- as.factor(Gar_all$Year_Coll)
levels(Gar_all$Year_Coll)

Gar_all$Pot_Rep <- as.factor(Gar_all$Pot_Rep)
levels(Gar_all$Pot_Rep) 
#

Gar_all$T <- as.numeric(Gar_all$T)
Gar_all$K <- as.numeric(Gar_all$K)
Gar_all$L <- as.numeric(Gar_all$L)
Gar_all$F <- as.numeric(Gar_all$F)
Gar_all$W <- as.numeric(Gar_all$W)
Gar_all$R <- as.numeric(Gar_all$R)
Gar_all$N <- as.numeric(Gar_all$N)
Gar_all$H <- as.numeric(Gar_all$H)
Gar_all$D <- as.numeric(Gar_all$D)
#
Gar_all$LF <- as.factor(Gar_all$LF)
Gar_all$KS2 <- as.factor(Gar_all$KS2)

##

str(Gar_all)


##### > check data ###############

range(Gar_all$Seeds_0) # 100 seeds per pot
is.na(Gar_all$Seeds_0)

# calculate total seeds that emerged per pot 
Gar_all$totem = rowSums (Gar_all[,11:24]) 
range(Gar_all$totem)

# calculate non-emerged seeds 
Gar_all$nonem =  Gar_all$Seeds_0 - Gar_all$totem
range(Gar_all$nonem)

## control 
Gar_all$sum = Gar_all$nonem + Gar_all$totem 
Gar_all$dif = Gar_all$sum - Gar_all$Seeds_0
range(Gar_all$dif)

#write.csv(Gar_all, file = "Gar_all_totem.csv")


##### A) Emergence  percentage ############### 

# Garden emergence percentage GEP from seeds laid 
Gar_all$EP = (Gar_all$totem/Gar_all$Seeds_0)*100 # no. of seeds per Pot
range(Gar_all$EP) # check range (GEP should vary within 0-100 %). keine 120% zBsp

Gar_all$EP0 = (Gar_all$totem / Gar_all$Seeds_0)
range(Gar_all$EP0)

par (mfrow = c(1, 1))
hist(Gar_all$EP, freq = FALSE)
lines(density(Gar_all$EP))


par (mfrow = c(2,2))
plot(EP ~ Spec, data=Gar_all) 
plot(EP ~ Dist_aoo, data=Gar_all)
plot(EP ~ Seed_mass_mg, data=Gar_all)
par (mfrow = c(1, 1))


##### > summaries, zeroes E% ###############

summary(Gar_all)
# Table of means for the main effect of Species 
by(Gar_all$EP, Gar_all$Spec, stat.desc)

# Table of means for the main effect of distribution
by(Gar_all$EP, Gar_all$Dist_aoo, stat.desc)


## how many populations are from widespread species 

# widespread data 
wide_gar <- Gar_all %>% 
  filter(Dist_aoo == "wide") 
wide_gar <- as.data.frame(wide_gar)
wide_gar$Dist_aoo <- factor(wide_gar$Dist_aoo)

wide_gar$SpecProv1 <- factor(wide_gar$SpecProv1) 
# 60 levels = populations

wide_gar$Spec <- factor(wide_gar$Spec) 
# 13 species 

## how many have zero emergence 
sum(wide_gar$EP == 0.000) # 3 Pots have no emergence 


## how many populations are from narrow species 

# narrow data 
narrow_gar <- Gar_all %>% 
  filter(Dist_aoo == "narrow")
narrow_gar <- as.data.frame(narrow_gar)
narrow_gar$Dist_aoo <- factor(narrow_gar$Dist_aoo)

narrow_gar$SpecProv1 <- factor(narrow_gar$SpecProv1)
# 19 levels = populations 

narrow_gar$Spec <- factor(narrow_gar$Spec)
# 12 species 

## how many have zero emergence  
sum(narrow_gar$EP == 0.0000) # 5 pots no emergence 


## how many species have zero emergence  

## summary population 
Popsum_gar = Gar_all %>% 
  group_by (Species, Spec, SpecProv1, Dist_aoo) %>% 
  summarise(Emean = mean(EP),
            sdE = sd(EP),
            MinE = min(EP), 
            MaxE = max(EP),
            nE = n()) %>%
  mutate(seE = sdE / sqrt(nE),
         lowerCIE = Emean - qt(1 - (0.05 / 2), nE - 1) * seE,
         upperCIE = Emean + qt(1 - (0.05 / 2), nE - 1) * seE)
Popsum_gar <- as.data.frame(Popsum_gar)
Popsum_gar
##
sum(Popsum_gar$Emean == 0.0000) # 0 cases  

#


## summary Species 
Specsum_gar = Gar_all %>% 
  group_by (Species, Spec, Dist_aoo) %>% 
  summarise(Emean = mean(EP),
            sdE = sd(EP),
            MinE = min(EP), 
            MaxE = max(EP),
            nE = n()) %>%
  mutate(seE = sdE / sqrt(nE),
         lowerCIE = Emean - qt(1 - (0.05 / 2), nE - 1) * seE,
         upperCIE = Emean + qt(1 - (0.05 / 2), nE - 1) * seE) 
Specsum_gar <- as.data.frame(Specsum_gar)
#write.csv(Specsum_gar, file = "Specsum_gar.csv")

##
sum(Specsum_gar$Emean == 0.0000) # 0 cases  


##### << E% plot cumulative ########### 

### dataset short
Gar_short = Gar_all[, c(2, 5, 10:24)]
str(Gar_short)


##### > Emergence-Indices via germinaR
garind = ger_summary(SeedN = "Seeds_0", 
                     evalName = "Eme", 
                     data = Gar_short)
str(garind)
#


##### >> line Dist_gartime

# intime  
Dist_gartime <- ger_intime(Factor = "Dist_aoo", 
                           SeedN = "Seeds_0", 
                           evalName = "Eme", 
                           method = "percentage", 
                           data = Gar_short
)

Dist_gartime <- as.data.frame(Dist_gartime)
Dist_gartime


#rm(plot_gartime)
#
plot_gartime <- ggplot() +
  # add line widespread
  geom_line(data = Dist_gartime, 
            aes(x = evaluation, y = mean, 
                group = Dist_aoo, 
                color = Dist_aoo),
            position = position_dodge(width = 0.75), 
            size = 0.5, show.legend = FALSE) +
  scale_color_manual(name = "Distribution", values = c("#999999", "#DEB887")) +
  # add errorbar 
  geom_errorbar(data = Dist_gartime, 
                aes(x = evaluation, 
                    ymin = mean - ste, 
                    ymax = mean + ste, 
                    group = Dist_aoo, 
                    color = Dist_aoo), 
                position = position_dodge(width = 0.75), width = 1) + 
  # add points widespread
  geom_point(data = Dist_gartime, 
             aes(x = evaluation, y = mean, 
                 fill = Dist_aoo), 
             shape = 21, size = 1.5, 
             position = position_dodge(width = 0.75)) +
  scale_fill_manual(name = "Distribution", 
                    values = c("#999999", "#DEB887")) +
  scale_y_continuous(breaks = c(0, 10, 20, 30, 40, 50, 60)) +
  scale_x_continuous(breaks = c(0, 1, 2, 3, 4, 5, 6, 7, 8, 9, 10, 11, 12, 13, 14))
plot_gartime
plot_gartime <- plot_gartime + 
  theme_bw() +
  theme(legend.position ="top") + 
  theme(legend.title = element_text(size = 12)) +
  theme(legend.text = element_text(size = 12)) +
  labs(x = "Recording date (every two weeks)", 
       y = "Cumulative mean emergence (%)") + 
  theme(axis.title.y = element_text(size = 12)) +
  theme(axis.text = element_text(size = 12)) +
  theme(strip.text.x = element_text(size = 12)) + 
  theme(panel.grid.minor = element_blank()) + 
  theme(panel.grid.major.x = element_blank()) +
  annotate("text", label = " ", size = 3.5, x= 5, y = 50) +
  annotate("text", label = " ", size = 3.5, x= 1, y = 1)
plot_gartime


# # save plot 
# ggsave("Fig_gartime.tiff", 
#        plot_gartime,
#        width = 5, height = 4, 
#        dpi = 350)
# print(plot_gartime)


##### >> E Eco analyses ######

# Distribution model 
set.seed(1986)
E.eco_Dist <- glmer(cbind(totem, Seeds_0) ~ Dist_aoo +
                      (1|Spec/SpecProv1), # allowing for variance within xx
                    family = "binomial",
                    data = Gar_all)
summary(E.eco_Dist)

## include single variables and decide for keeping according to AIC
#
set.seed(1986)
E.eco_T <- glmer(cbind(totem, Seeds_0) ~ Dist_aoo + 
                   T +
                   (1|Spec/SpecProv1), # allowing for variance within xx
                 family = "binomial",
                 data = Gar_all)
summary(E.eco_T)
#
anova(E.eco_Dist, E.eco_T)
# no improvement 

###
###
#
set.seed(1986)
E.eco_K <- glmer(cbind(totem, Seeds_0) ~ Dist_aoo + 
                   K +
                   (1|Spec/SpecProv1), # allowing for variance within xx
                 family = "binomial",
                 data = Gar_all)
summary(E.eco_K)
#
lrtest(E.eco_Dist, E.eco_K)

###
###
#
set.seed(1986)
E.eco_L <- glmer(cbind(totem, Seeds_0) ~ Dist_aoo + 
                   L +
                   (1|Spec/SpecProv1), # allowing for variance within xx
                 family = "binomial",
                 data = Gar_all)
summary(E.eco_L)
#
lrtest(E.eco_Dist, E.eco_L)

###
###
#
set.seed(1986)
E.eco_F <- glmer(cbind(totem, Seeds_0) ~ Dist_aoo + 
                   F +
                   (1|Spec/SpecProv1), # allowing for variance within xx
                 family = "binomial",
                 data = Gar_all)
summary(E.eco_F)
#
lrtest(E.eco_Dist, E.eco_L)

###
###
set.seed(1986)
E.eco_W <- glmer(cbind(totem, Seeds_0) ~ Dist_aoo + 
                   W +
                   (1|Spec/SpecProv1), # allowing for variance within xx
                 family = "binomial",
                 data = Gar_all)
summary(E.eco_W)
#
lrtest(E.eco_Dist, E.eco_W)

###
###
set.seed(1986)
E.eco_R <- glmer(cbind(totem, Seeds_0) ~ Dist_aoo + 
                   R +
                   (1|Spec/SpecProv1), # allowing for variance within xx
                 family = "binomial",
                 data = Gar_all)
summary(E.eco_R)
#
lrtest(E.eco_Dist, E.eco_R)

###
###
set.seed(1986)
E.eco_N <- glmer(cbind(totem, Seeds_0) ~ Dist_aoo + 
                   N +
                   (1|Spec/SpecProv1), # allowing for variance within xx
                 family = "binomial",
                 data = Gar_all)
summary(E.eco_N)
#
lrtest(E.eco_Dist, E.eco_N)

###
###
set.seed(1986)
E.eco_H <- glmer(cbind(totem, Seeds_0) ~ Dist_aoo + 
                   H +
                   (1|Spec/SpecProv1), # allowing for variance within xx
                 family = "binomial",
                 data = Gar_all)
summary(E.eco_H)
#
lrtest(E.eco_Dist, E.eco_H)

###
###
set.seed(1986)
E.eco_D <- glmer(cbind(totem, Seeds_0) ~ Dist_aoo + 
                   D +
                   (1|Spec/SpecProv1), # allowing for variance within xx
                 family = "binomial",
                 data = Gar_all)
summary(E.eco_D)
#
lrtest(E.eco_Dist, E.eco_D)

###
###
set.seed(1986)
E.eco_LF <- glmer(cbind(totem, Seeds_0) ~ Dist_aoo + 
                    LF +
                    (1|Spec/SpecProv1), # allowing for variance within xx
                  family = "binomial",
                  data = Gar_all)
summary(E.eco_LF)
#
lrtest(E.eco_Dist, E.eco_LF)

###
###
set.seed(1986)
E.eco_KS2 <- glmer(cbind(totem, Seeds_0) ~ Dist_aoo + 
                     KS2 +
                     (1|Spec/SpecProv1), # allowing for variance within xx
                   family = "binomial",
                   data = Gar_all)
summary(E.eco_KS2)
#
lrtest(E.eco_Dist, E.eco_KS2)


### H, LF and KS significant 

### full model 
set.seed(1986)
E.eco_HLFKS <- glmer(cbind(totem, Seeds_0) ~ Dist_aoo + 
                       H + LF + KS2 +
                       (1|Spec/SpecProv1), # allowing for variance within xx
                     family = "binomial",
                     data = Gar_all)
summary(E.eco_HLFKS)
#
lrtest(E.eco_H, E.eco_HLFKS)
lrtest(E.eco_LF, E.eco_HLFKS)
lrtest(E.eco_KS2, E.eco_HLFKS)
##
##
emm_E.eco_HLFKS <- emmeans(
  ref_grid(E.eco_HLFKS, transform = "response"),
  pairwise ~ KS2 | Dist_aoo)

summary(emm_E.eco_HLFKS, adjust = "bonferroni",   #type = "response",
        infer = c(TRUE, TRUE))
# non estimatable 


### exclude KS model -> final model 
set.seed(1986)
E.eco_HLF <- glmer(cbind(totem, Seeds_0) ~ Dist_aoo + 
                     H + LF  +
                     (1|Spec/SpecProv1), # allowing for variance within xx
                   family = "binomial",
                   data = Gar_all)
summary(E.eco_HLF)
#
lrtest(E.eco_HLF, E.eco_HLFKS)


##### > Analyses E% ###############

## test for year 
plot((totem/Seeds_0) ~ Year_Coll, data = Gar_all)

em_year <- glm(cbind(totem, Seeds_0) ~ Year_Coll,
                family = quasibinomial(link = "logit"),
                data = Gar_all)
summary(em_year)
anova(em_year, test = "F")

par(mfrow = c(2,2))
plot(em_year)
par(mfrow = c(1,1))
hist(em_year$residuals)

# similar emergence in both years 


## GLMM Mixed Model

## null model 
set.seed(1986)
Distgar_glmerE0 <- glmer(cbind(totem, Seeds_0) ~ 1 + (1|Spec/SpecProv1),
                          family = "binomial", 
                          data = Gar_all)
summary(Distgar_glmerE0)
parameters::model_parameters(Distgar_glmerE0)


## full model 
set.seed(1986)
Distgar_glmerE1 <- glmer(cbind(totem, Seeds_0) ~ Dist_aoo + 
                           H + LF +
                            (1|Spec/SpecProv1), # allowing for variance within xx
                          family = "binomial",
                          data = Gar_all)
summary(Distgar_glmerE1)

parameters::model_parameters(Distgar_glmerE1)
#
anova(Distgar_glmerE0, Distgar_glmerE1)
lrtest(Distgar_glmerE1, Distgar_glmerE0)


### anova table 
# exclude Dist_aoo
set.seed(1986)
Distgar_1 <- glmer(cbind(totem, Seeds_0) ~ #Dist_aoo + 
                           H + LF +
                           (1|Spec/SpecProv1), # allowing for variance within xx
                         family = "binomial",
                         data = Gar_all)
anova(Distgar_1, Distgar_glmerE1)
#
# exclude H
set.seed(1986)
Distgar_2 <- glmer(cbind(totem, Seeds_0) ~ Dist_aoo + 
                     #H + 
                     LF +
                     (1|Spec/SpecProv1), # allowing for variance within xx
                   family = "binomial",
                   data = Gar_all)
anova(Distgar_2, Distgar_glmerE1)
#
# exclude LF
set.seed(1986)
Distgar_3 <- glmer(cbind(totem, Seeds_0) ~ Dist_aoo + 
                     H + 
                     #LF +
                     (1|Spec/SpecProv1), # allowing for variance within xx
                   family = "binomial",
                   data = Gar_all)
anova(Distgar_3, Distgar_glmerE1)
parameters::model_parameters(Distgar_3)
###
Distgar_glmerE1


##### >> Diagnostics ####### 

# residual plots 
resid_panel(Distgar_glmerE1)

# residuals plotted to the x1 and x2 variables
## https://www.ssc.wisc.edu/sscc/pubs/MM/MM_DiagInfer.html
ggplot(data.frame(x1 = Gar_all$Dist_aoo, 
                  pearson = residuals(Distgar_glmerE1, type = "pearson")),
       aes(x = x1,y = pearson)) +
  geom_point() +
  theme_bw()


# overdispersion and zero inflation
# DHARMa
simulation_G1 <- simulateResiduals(fittedModel = Distgar_glmerE1)
testDispersion(simulation_G1) # ok

## citation from https://cran.r-project.org/web/packages/DHARMa/vignettes/DHARMa.html#heteroscedasticity
# -> good enough!
#  increasing model complexity will nearly always improve the residuals, but according to standard statistical arguments 
# (power, bias-variance trade-off) it’s not always advisable to get them perfect, just good enough!


## others 
# https://rdrr.io/cran/lme4/man/plot.merMod.html

## standardized residuals versus fitted values by Dist_aoo or temp
plot(Distgar_glmerE1, resid(., scaled=TRUE) ~ fitted(.) | Dist_aoo, abline = 0)

## box-plots of residuals 
# random
plot(Distgar_glmerE1, Spec ~ resid(., scaled=TRUE))
plot(Distgar_glmerE1, SpecProv1 ~ resid(., scaled=TRUE))
# fixed
plot(Distgar_glmerE1, Dist_aoo ~ resid(., scaled=TRUE))


##### random effect 
anova(Distgar_glmerE0, Distgar_glmerE1)
# testing the null hypothesis that the variance of the random condition effect is 0
# it is not different from zero -> non-significant variability in the random effect (pots)
# no significant variability between pots 


##### << E% calculate R^2 and variance proportions ###############
## see Nakagawa & Schietzler (2013):  https://doi.org/10.1111/j.2041-210x.2012.00261.x 

### Extraction of fitted value for the alternative model 
# fixef() extracts coefficents for fixed effects 
fixef(Distgar_glmerE1)
# getME(model, "X") returns fixed effect design matrix
FixedE1 <- fixef(Distgar_glmerE1)[2] * getME(Distgar_glmerE1, "X") [, 2] +
  fixef(Distgar_glmerE1)[3] * getME(Distgar_glmerE1, "X") [, 3] +
  fixef(Distgar_glmerE1)[4] * getME(Distgar_glmerE1, "X") [, 4] +
  fixef(Distgar_glmerE1)[5] * getME(Distgar_glmerE1, "X") [, 5] 
FixedE1

# Calculation of the variance in fitted values
VarFixE1 <- var(FixedE1)
VarFixE1 # 0.6414871


### null model R^2 
# R2GLMM(m) - marginal R2GLMM # vera:(marginal = null)
# see Equ. 29 and 30 and Table 2
# VarF/(VarF + VarCorr(mF)$Container[1] + VarCorr(mF)$Population[1] + pi^2/3)
# VarCorr() extracts variance components
# pi^2/3 = fixed residual variance in logistic regression

VarFixE1/(VarFixE1 + VarCorr(Distgar_glmerE1)$Spec[1] + 
             VarCorr(Distgar_glmerE1)$SpecProv1[1] + pi^2/3)
# 0.1434575
# this is the Rsquare (marginal), that explains xx% of the variance of fixed effects


# see values Table 3 (Nakagawa) null model
# variance component of random effects in null
E.sigma.y0Spec <- VarCorr(Distgar_glmerE0)$Spec[1] # 1.068974
E.sigma.y0SpecProv1 <- VarCorr(Distgar_glmerE0)$SpecProv1[1] # 0.2999639
# variance component of random effects in null


##### full model 
# R2GLMM(c) - conditional R2GLMM for full model
(VarFixE1 + VarCorr(Distgar_glmerE1)$Spec[1] + VarCorr(Distgar_glmerE1)$SpecProv[1]) / 
  (VarFixE1 + VarCorr(Distgar_glmerE1)$Spec[1] + VarCorr(Distgar_glmerE1)$SpecProv1[1] + pi^2/3)
# 0.2642781 


# see values in Table 3 (Nakagawa) full model 
E.sigma.y1Spec <- VarCorr(Distgar_glmerE1)$Spec[1] # 0.2344549
E.sigma.y1SpecProv1 <- VarCorr(Distgar_glmerE1)$SpecProv1[1] # 0.3058087
# report this
# variance component of random effect in full model


### calculate intraclass correlation coefficient icc
### icc = variance of random term divided by variance of random term + residual variance in LMM
### for GLMM fixed residual variance of pi^2/3 is considered (Nakagawa & Schielzeth 2013)

icc.e.sp = E.sigma.y1Spec / (E.sigma.y1Spec + E.sigma.y1SpecProv1 + pi^2/3)
icc.e.sp
icc.e.pop = E.sigma.y1SpecProv1 / (E.sigma.y1Spec + E.sigma.y1SpecProv1 + pi^2/3)
icc.e.pop


### << post-hoc life form ########

emm_E.eco_LF <- emmeans(
  ref_grid(Distgar_glmerE1, transform = "response"),
  pairwise ~ LF | Dist_aoo)

summary(emm_E.eco_LF, adjust = "bonferroni",   #type = "response",
        infer = c(TRUE, TRUE))


##### >< plots box, hat ###############

# variant 2
pl_e_box2 <- ggplot (Gar_all, aes (x = Dist_aoo, y = EP, fill = Dist_aoo))+ 
  stat_boxplot(geom = "errorbar", width = 0.3, 
               position = position_dodge(width = 0.5), na.rm = TRUE) +
  geom_boxplot(position = position_dodge(width = 0.5), width = 0.5, na.rm = TRUE) +
  stat_summary(fun = mean, geom = "point", shape = 4, colour = "black", 
               size = 1.5, na.rm = TRUE) +
  scale_fill_manual(name = "Distribution", values = c("#999999", "#DEB887")) +
  scale_y_continuous(breaks = c(0, 25, 50, 75, 100)) +
  annotate("text", label = " ", size = 3.5, x= 1, y = 100) 
pl_e_box2
pl_e_box2 <- pl_e_box2 +
  theme_bw() +
  theme(panel.grid = element_blank()) +
  theme(legend.position = "top", legend.title = element_blank()) +
  theme(axis.title.y = element_text(size = 13)) +
  theme(axis.title.x = element_text (size = 12)) +
  theme(axis.text = element_text(size = 13)) +
  labs(x = "Distribution", y = "Emergence (%)")
pl_e_box2 


# # save plot
# ggsave("Fig_e_box2.tiff",
#        pl_e_box2,
#        width = 3, height = 3,
#        dpi = 350)
# print(pl_e_box2)


### E hat / predicted plot 
# data
pl.Eemmea <- ggemmeans(Distgar_glmerE1, terms = c("H", "LF"), type = "fixed")
plot(pl.Eemmea)

#View(pl.Eemmea)


# in ggplot 
pl.E.hat <- ggplot() + 
  geom_point(data = Gar_all, aes(x = H, y = EP, color = Dist_aoo), 
             shape = 16, size = 1, position = position_jitter(width = 0.3), 
             show.legend = FALSE) +
  scale_color_manual(name = " ", values = c("#999999", "#DEB887")) 
pl.E.hat
pl.E.hat <- pl.E.hat +
  geom_line(data = pl.Eemmea,  
            aes(x = x, y = predicted*100, 
                group = group, 
                color = group),
            position = position_dodge(width = 0.0), 
            size = 0.6, show.legend = FALSE) +
  scale_color_manual(name = " ", 
                     values = c("#C0C0C0", "#000000", "#DEB887", "#666666", "#999999")) +
  theme(legend.position = "top")
pl.E.hat
pl.E.hat <- pl.E.hat +
  geom_point(data = pl.Eemmea,  
             aes(x = x, y = predicted*100, group = group, fill = group), 
             size = 2.5, shape = 21,
             position= position_dodge(width = 0.0)) +
  scale_fill_manual(name = "Life form", 
              values = c("#C0C0C0", "#000000", "#666666", "#999999", "#DEB887"), 
              labels=c("c", "h", "t")) +
  theme_bw() +
  theme(legend.position = "top") 
pl.E.hat
#
pl.E.hat <- pl.E.hat +
  theme_bw() +
  theme(panel.grid.major.x = element_blank(), 
        panel.grid.minor.x = element_blank(), 
        panel.grid.minor.y = element_blank()) +
  theme(axis.title.y = element_text(size = 12)) +
  theme(axis.title.x = element_text (size = 12)) +
  theme(axis.text = element_text(size = 12)) + 
  scale_y_continuous(breaks = c(0, 20, 40, 60, 80, 100)) +
  annotate("text", label = " ", x = 2, y = 100) +
  labs(x = "Eco-value H", y = "Est. mean emergence (%)") +
  theme(legend.position = "top")
pl.E.hat

# # save plot
# ggsave("Fig_E.hat-eco.tiff",
#        pl.E.hat,
#        width = 4, height = 3.5,
#        dpi = 350)
# print(pl.E.hat)


##### A1) Plots Spec Pop  ###############

##### >< Species ####### 

### reorder factor species 
Gar_all_reorder <- data.frame(Gar_all) 
str(Gar_all_reorder)
Gar_all_reorder$Species <- fct_relevel(Gar_all_reorder$Species, 
                                    "aizoides", "androsacea", "aspera", "biflora", 
                                    "bryoides", "caesia", "exarata", 
                                    "moschata", "oppositifolia", "paniculata", 
                                    "rotundifolia", "seguieri", "stellaris",  
                                    # narrow
                                    "adscendens", "blepharophylla", "burseriana", 
                                    "cernua", "cochlearis", "cotyledon", "hostii", 
                                    "mutata", "rudolphiana", "sedoides", 
                                    "squarrosa", "tridactylites")
levels(Gar_all_reorder$Species)
          


##
E.spbox <- ggplot (aes (x = Species, y = EP, fill = Dist_aoo), data = Gar_all_reorder)+ 
  stat_boxplot(geom = "errorbar", width = 0.3, 
               position = position_dodge(width = 0.5), na.rm = TRUE) +
  geom_boxplot(position = position_dodge(width = 0.5), width = 0.5, na.rm = TRUE) +
  stat_summary(fun = mean, geom = "point", shape = 4, colour = "black", 
               size = 1.5, na.rm = TRUE) +
  scale_fill_manual(name = "Distribution", values = c("#999999", "#DEB887")) +
  scale_y_continuous(breaks = c(0, 20, 40, 60, 80, 100)) +
  annotate("text", label = " ", x = 1, y = 100, size = 3)
E.spbox
E.spbox <- E.spbox +
  theme_bw() +
  # size of axis-text
  theme(axis.text.x = element_blank(),
        axis.text.y = element_text(size = 12)) +
  theme(panel.grid.minor = element_blank()) +
  theme(panel.grid.major.x = element_blank()) +
  #add title of axis (=labels) to graph
  labs(y = "Emergence (%)") + 
  theme(axis.title.y = element_text(size = 12, face = "plain")) +
  theme(axis.title.x = element_blank()) +
  theme(legend.position = "none") 
E.spbox
  

# # save plot
# ggsave("Gar_E.spbox_reorder.tiff",
#        E.spbox,
#        width = 11, height = 3.5,
#        dpi = 350)
# print(E.spbox)


##### >< Populations ###### 

#### boxplot populations

## reorder factor species 

Gar_all_reorder$SpecProv1 <- fct_relevel(Gar_all_reorder$SpecProv1, 
                                         "aiz_SW", "aiz_W", "aiz1_C", 
                                         "aiz1_E", "aiz2_C", "aiz2_E", "and_C", "and_E", 
                                         "and_SW", "asp_C", "asp1_SW", "asp1_W", "asp2_SW", 
                                         "asp2_W", "asp3_W", "bif_C", "bif_SW", "bif_W",
                                         "bry_E", "bry_SW", "bry_W", 
                                         "bry1_C", "bry2_C", "cae_SW", "cae_W", "cae1_C", 
                                         "cae1_E", "cae2_C", "cae2_E", "exa_C", "exa_W", 
                                         "exa1_SW", "exa2_SW", "mos_SW", "mos1_C", "mos1_E", 
                                         "mos2_C", "mos2_E", "opp_E", 
                                         "opp_SW", "opp_W", "opp1_C", "opp2_C", "pan_E", 
                                         "pan_SW", "pan_W", "pan1_C", "pan2_C", "rot_C", 
                                         "rot_W", "rot1_E", "rot1_SW", "rot2_E", "rot2_SW", 
                                         "seg_C", "seg_W", "ste_E", "ste_W", "ste1_C", "ste2_C", 
                                         # narrow
                                         "ads_C", "ads_SW", "ble_E", "bur_E", 
                                         "cer_W", "coc_SW", "cot1_W", "cot2_W", "hos_E", 
                                         "hos1_C", "hos2_C", "mut_C", "mut_W", "rud_C", "sed_C", 
                                         "squ_C", "tri_E", "tri_SW", "tri_W")
levels(Gar_all_reorder$SpecProv1)


##
E_Popbox <- ggplot(Gar_all_reorder, aes(x = SpecProv1, y = EP, fill = Dist_aoo)) +
  stat_boxplot(geom = "errorbar", width = 0.3, 
               position = position_dodge(width = 0.5), na.rm = TRUE) +
  geom_boxplot(position = position_dodge(width = 0.5), width = 0.5, na.rm = TRUE) +
  #geom_boxplot() +
  scale_fill_manual(name = "Distribution", values = c("#999999", "#DEB887")) +
  stat_summary(fun = mean, geom = "point", shape = 4, colour = "black", size = 1.5) +
  theme_bw() +
  scale_y_continuous(breaks = c(0, 20, 40, 60, 80, 100)) +
  annotate("text", label = " ", x = 1, y = 100, size = 3)
E_Popbox
E_Popbox <- E_Popbox +
  # size of axis-text
  theme(axis.text.x = element_text(angle = 90, size = 11, vjust = 0.4, hjust = 1),
        axis.text.y = element_text(size = 12)) +
  theme(panel.grid.minor = element_blank()) +
  theme(panel.grid.major.x = element_blank()) +
  theme(legend.position = "none") +
  #add title of axis (=labels) to graph
  labs(x = "Populations", y = "Emergence (%)") +
  theme(axis.title.y = element_text(size = 12, face = "plain")) +
  theme(axis.title.x = element_text(size = 12, face = "plain"))  
E_Popbox

# # save plot
# ggsave("Fig_E_Popbox_reorder.tiff",
#        E_Popbox,
#        width = 13, height = 3.5,
#        dpi = 350)
# print(E_Popbox)


##### >< combine plot with lab popbox #####
Fig_lab.gar.popbox <- ggdraw() +
  draw_plot(G.pbox,   x = 0.00, y = 0.32,  width = 1, height = 0.68) +
  draw_plot(E_Popbox, x = 0.00, y = 0.00,  width = 1, height = 0.31)
Fig_lab.gar.popbox
## label plot
Fig_lab.gar.popbox <- Fig_lab.gar.popbox +
  draw_plot_label(label = c("(A) Germination",
                            "(B) Emergence"),
                  size = 14, fontface = "bold",
                  x = c(0.01, 0.01),
                  y = c(0.98, 0.32),
                  hjust = 0,
                  vjust = 0)
Fig_lab.gar.popbox

# # save plot
# ggsave("Fig_G.E.popbox_reorder.tiff",
#        Fig_lab.gar.popbox,
#        width = 13, height = 10,
#        dpi = 350)
# print(Fig_lab.gar.popbox)
#


###### B) E CV ###############

# P.CVe is a mean of CV for Pots in the dataset, as not calculable 
# per pot (for E); (for MTE it is possible)

# if only one population present -> exclude from calculations, because it will 
# represent the variation of Pots, not the intraspecific variation per spec


### exclude species with single populations 

Popsum_gar_ex1 <- Popsum_gar %>% 
  filter(Popsum_gar$Spec != "ble" & Popsum_gar$Spec != "bur" & 
           Popsum_gar$Spec != "cer" & Popsum_gar$Spec != "coc" &
           Popsum_gar$Spec != "rud" & Popsum_gar$Spec != "sed" & 
           Popsum_gar$Spec != "squ")
Popsum_gar_ex1
Popsum_gar_ex1$Spec <- factor(Popsum_gar_ex1$Spec) # 18 Spec 
Popsum_gar_ex1$SpecProv1 <- factor(Popsum_gar_ex1$SpecProv1) # 72 pop

filter(Popsum_gar_ex1, Dist_aoo == "narrow") # 5 species 
filter(Popsum_gar_ex1, Dist_aoo == "wide") # 13 species


## calculate CV 
Popsum_gar_ex1$P.CVe = (Popsum_gar_ex1$sdE / Popsum_gar_ex1$Emean) 
Popsum_gar_ex1
# calculable for all populations since no zero emergence per population


## calculate CV per species 
SpCV_gar_ex1 <- Popsum_gar_ex1 %>% 
  group_by(Spec, Dist_aoo) %>% 
  summarise(Sp.CVe = mean(P.CVe))
SpCV_gar_ex1 <- as.data.frame(SpCV_gar_ex1)
SpCV_gar_ex1

#
# mean per group
SpCV_gar_ex1 %>% 
  group_by(Dist_aoo) %>% 
  summarise(mean = mean(Sp.CVe, na.rm=TRUE))


##### << lm on sqrt of CVe ##########


# data
hist(SpCV_gar_ex1$Sp.CVe)
hist(sqrt(SpCV_gar_ex1$Sp.CVe))
#

### species 
inter.cvs_e <- lm(sqrt(Sp.CVe) ~ Dist_aoo, data = SpCV_gar_ex1)
summary(inter.cvs_e)
anova(inter.cvs_e)
inter.cvs_e$coefficients

# Residuals
summary(inter.cvs_e$fitted.values)

#
par(mfrow = c(2,2))
plot(inter.cvs_e)
par(mfrow = c(1,1))
#
gvlma(inter.cvs_e)

# inverse of sqrt coefficients
(inter.cvs_e[["coefficients"]])^2


##### C) Emergence indices data ############### 

# import excel file with data on germination indices 
# excel file calculations were done according to Ranal et al. (2009)

#rm(Gar_ind)

Gar_ind <- read_xlsx("Saxi_garden_total_3.xlsx", 2) # 2 is the sheet number in the MS Excle file
Gar_ind <- as.data.frame (Gar_ind)

# Always (!) check the data structure
str (Gar_ind)

Gar_ind$Spec <- as.factor(Gar_ind$Spec) # short names for species 
levels(Gar_ind$Spec) # 25 species 

Gar_ind$SpecProv1 <- as.factor(Gar_ind$SpecProv1)
levels(Gar_ind$SpecProv1)

Gar_ind$Dist_aoo <- as.factor(Gar_ind$Dist_aoo)
levels(Gar_ind$Dist_aoo) # 2 classes of distribution / "wide", "narrow"
Gar_ind$Dist_aoo <- fct_relevel(Gar_ind$Dist_aoo, 
                                  levels="wide", "narrow")
levels(Lab_total$Dist_aoo)

Gar_ind$Pot_Rep <- as.factor(Gar_ind$Pot_Rep)
levels(Gar_ind$Pot_Rep)


# n = number of seeds laid 
# E = Emergence percentage 
# MTE = mean time to emergence (recording dates)
# CVtE = Coefficient of variation from emergence time 


### eco-values 
Gar_ind$T <- as.numeric(Gar_ind$T)
Gar_ind$K <- as.numeric(Gar_ind$K)
Gar_ind$L <- as.numeric(Gar_ind$L)
Gar_ind$F <- as.numeric(Gar_ind$F)
Gar_ind$W <- as.numeric(Gar_ind$W)
Gar_ind$R <- as.numeric(Gar_ind$R)
Gar_ind$N <- as.numeric(Gar_ind$N)
Gar_ind$H <- as.numeric(Gar_ind$H)
Gar_ind$D <- as.numeric(Gar_ind$D)


###

Gar_ind$LF <- as.factor(Gar_ind$LF)
Gar_ind$KS2 <- as.factor(Gar_ind$KS2)


##### > MTE ##########
## explora data 
par(mfrow = c(1,2))
plot(MTE ~ SpecProv1, data = Gar_ind)
plot(MTE ~ Dist_aoo, data = Gar_ind)
par(mfrow = c(1,1))
plot(MTE ~ Spec, data = Gar_ind)


##
hist(Gar_ind$MTE)
range(Gar_ind$MTE, na.rm = TRUE) 
# 1.0-11.5 recording dates (max = 14) 
 


##### > MTE summaries + plots ###############

summary(Gar_ind)

# Table of means for the main effect   
by(Gar_ind$MTE, Gar_ind$Dist_aoo, stat.desc)


# plot variant 2
pl_mte_box2 <- ggplot(data = Gar_ind, 
                      aes(x = Dist_aoo, y = MTE, fill = Dist_aoo), 
                      na.rm = TRUE) +
  stat_boxplot(geom = "errorbar", width = 0.3, 
               position = position_dodge(width = 0.4), na.rm = TRUE) +
  geom_boxplot(position = position_dodge(width = 0.4), width = 0.5, na.rm = TRUE) +
  stat_summary(fun = mean, geom = "point", shape = 4, size = 1.5, 
               position = position_dodge(width = 0.5), na.rm = TRUE) +
  scale_fill_manual(name = "Distribution", values = c("#999999", "#DEB887")) +
  scale_y_continuous(breaks = c(0, 2, 4, 6, 8, 10, 12)) +
  annotate("text", label = " ", size = 3.5, x= 1, y = 12) +
  annotate("text", label = " ", size = 3.5, x= 1, y = 0) 
pl_mte_box2
pl_mte_box2 <- pl_mte_box2 +
  theme_bw() +
  theme(panel.grid = element_blank()) +
  theme(legend.position = "top") +
  theme(legend.text = element_text(size = 11), legend.title = element_blank()) +
  theme(axis.title.y = element_text(size = 12)) +
  theme(axis.title.x = element_text (size = 12)) +
  theme(axis.text = element_text(size = 12)) +
  labs(x = "Distribution", y = "MTE (Recording date)")
pl_mte_box2 

# # save plot
# ggsave("Fig_mte_box2.tiff",
#        pl_mte_box2,
#        width = 3, height = 3,
#        dpi = 350)
# print(pl_mte_box2)


##### << Spec mte ###### 

Gar_ind_reorder <- Gar_ind 
Gar_ind_reorder <- as.data.frame(Gar_ind_reorder)
Gar_ind_reorder$Spec <- fct_relevel(Gar_ind_reorder$Spec, 
                             "aiz", "and", "asp", "bif", "bry", "cae", "exa", 
                             "mos",  "opp", "pan", "rot", "seg", "ste",  
                             # narrow
                             "ads",  "ble", "bur", "cer", "coc", "cot", "hos", 
                             "mut", "rud", "sed",  "squ", "tri")
levels(Gar_ind_reorder$Spec)


#
pl_mte_spec.box <- ggplot (Gar_ind_reorder, aes (x = Spec, y = MTE, fill = Dist_aoo))+ 
  stat_boxplot(geom = "errorbar", width = 0.3, 
               position = position_dodge(width = 0.5), na.rm = TRUE) +
  geom_boxplot(position = position_dodge(width = 0.5), width = 0.5, na.rm = TRUE) +
  stat_summary(fun = mean, geom = "point", shape = 4, colour = "black", 
               size = 1.5, na.rm = TRUE) +
  scale_fill_manual(name = "Distribution", values = c("#999999", "#DEB887")) +
  scale_y_continuous(breaks = c(0, 2, 5, 7, 9, 11)) +
  annotate("text", label = " ", x = 1, y = 11, size = 3) +
  annotate("text", label = " ", x = 1, y = 0, size = 3)
pl_mte_spec.box
pl_mte_spec.box <- pl_mte_spec.box +
  theme_bw() +
  # size of axis-text
  theme(axis.text.x = element_text(size = 12, vjust = 0.4),
        axis.text.y = element_text(size = 12)) +
  theme(panel.grid.minor = element_blank()) +
  theme(panel.grid.major.x = element_blank()) +
  #add title of axis (=labels) to graph
  labs(x = "Saxifraga", y = "MTE (Recording date)") + 
  theme(axis.title.y = element_text(size = 12, face = "plain")) +
  theme(axis.title.x = element_text(size = 12, face = "plain")) +
  theme(legend.position = "none")
pl_mte_spec.box

# # save plot
# ggsave("Fig_inter-mte.tiff",
#        pl_mte_spec.box,
#        width = 11, height = 3.5,
#        dpi = 350)
# print(pl_mte_spec.box)


## combine graph with mtg_spec.box
# arrange plot warm and cold 
Fig_inter.mtg.mte <- ggdraw() +
  draw_plot(pl_mtg_spec.box_w, x = 0.00, y = 0.64, width = 1, height = 0.36) +
  draw_plot(pl_mtg_spec.box_c, x = 0.00, y = 0.32, width = 1, height = 0.32) +
  draw_plot(pl_mte_spec.box,   x = 0.00, y = 0.00, width = 1, height = 0.32)
Fig_inter.mtg.mte
Fig_inter.mtg.mte <- Fig_inter.mtg.mte +
  draw_plot_label(label = c("(A)",
                            " ", 
                            "(B)"),
                  size = 14, fontface = "bold",
                  x = c(0.01, 
                        0.01, 
                        0.01),
                  y = c(0.98, 
                        0.64, 
                        0.33),
                  hjust = 0,
                  vjust = 0)
Fig_inter.mtg.mte


# ggsave("Fig_inter.mtg.mte.tiff",
#        Fig_inter.mtg.mte,
#        width = 9, height = 8,
#        dpi = 350)
# print(Fig_inter.mtg.mte)


##### << MTE Eco analyses ##########
#View(Gar_ind)
str(Gar_ind)

# Distribution model 
set.seed(1986)
MTE.eco_Dist <- lmer(MTE ~ Dist_aoo + 
                       (1|Spec/SpecProv1),
                     na.action=na.omit,
                     data = Gar_ind, REML = FALSE)  
summary(MTE.eco_Dist)


## include single variables and decide for keeping according to likelihood ratio test

### single factors 
##
set.seed(1986)
MTE.eco_T <- lmer(MTE ~ Dist_aoo + 
                    T +
                    (1|Spec/SpecProv1),
                  na.action=na.omit,
                  data = Gar_ind, REML = FALSE)  
# to get p-values, use lmerTest 
summary(lmerTest::lmer(MTE ~ Dist_aoo + 
                         T +
                         (1|Spec/SpecProv1),
                       na.action=na.omit,
                       data = Gar_ind, REML = FALSE))
resid_panel(MTE.eco_T)
#
lrtest(MTE.eco_Dist, MTE.eco_T)

###
###
###
#
set.seed(1986)
MTE.eco_K <- lmer(MTE ~ Dist_aoo + 
                    K + 
                    (1|Spec/SpecProv1), # allowing for variance within xx
                  na.action=na.omit, 
                  data = Gar_ind, REML = FALSE)
# to get p-values, use lmerTest 
summary(lmerTest::lmer(MTE ~ Dist_aoo + 
                         K + 
                         (1|Spec/SpecProv1),
                       na.action=na.omit, 
                       data = Gar_ind, REML = FALSE))  
#
resid_panel(MTE.eco_K)
#
lrtest(MTE.eco_Dist, MTE.eco_K)

###
###
###
#
set.seed(1986)
MTE.eco_L <- lmer(MTE ~ Dist_aoo + 
                    L + 
                    (1|Spec/SpecProv1), # allowing for variance within xx
                  na.action=na.omit, 
                  data = Gar_ind, REML = FALSE)
# to get p-values, use lmerTest 
summary(lmerTest::lmer(MTE ~ Dist_aoo + 
                         L + 
                         (1|Spec/SpecProv1),
                       na.action=na.omit, 
                       data = Gar_ind, REML = FALSE))  
#
resid_panel(MTE.eco_L)
#
lrtest(MTE.eco_Dist, MTE.eco_L)

###
###
###
#
set.seed(1986)
MTE.eco_F <- lmer(MTE ~ Dist_aoo + 
                    F +
                    (1|Spec/SpecProv1), # allowing for variance within xx
                  na.action=na.omit, 
                  data = Gar_ind, REML = FALSE)
# to get p-values, use lmerTest 
summary(lmerTest::lmer(MTE ~ Dist_aoo + 
                         F +
                         (1|Spec/SpecProv1),
                       na.action=na.omit, 
                       data = Gar_ind, REML = FALSE))  
#
resid_panel(MTE.eco_F)
#
lrtest(MTE.eco_Dist, MTE.eco_F)

###
###
###
#
set.seed(1986)
MTE.eco_W <- lmer(MTE ~ Dist_aoo + 
                    W +
                    (1|Spec/SpecProv1), # allowing for variance within xx
                  na.action=na.omit, 
                  data = Gar_ind, REML = FALSE)
# to get p-values, use lmerTest 
summary(lmerTest::lmer(MTE ~ Dist_aoo + 
                         W +
                         (1|Spec/SpecProv1),
                       na.action=na.omit, 
                       data = Gar_ind, REML = FALSE))  
#
resid_panel(MTE.eco_W)
#
lrtest(MTE.eco_Dist, MTE.eco_W)

###
###
###
#
set.seed(1986)
MTE.eco_R <- lmer(MTE ~ Dist_aoo + 
                    R + 
                    (1|Spec/SpecProv1), # allowing for variance within xx
                  na.action=na.omit, 
                  data = Gar_ind, REML = FALSE)
# to get p-values, use lmerTest 
summary(lmerTest::lmer(MTE ~ Dist_aoo + 
                         R + 
                         (1|Spec/SpecProv1),
                       na.action=na.omit, 
                       data = Gar_ind, REML = FALSE))  
#
resid_panel(MTE.eco_R)
#
lrtest(MTE.eco_Dist, MTE.eco_R)

###
###
###
#
set.seed(1986)
MTE.eco_N <- lmer(MTE ~ Dist_aoo + 
                    N + 
                    (1|Spec/SpecProv1), # allowing for variance within xx
                  na.action=na.omit, 
                  data = Gar_ind, REML = FALSE)
# to get p-values, use lmerTest 
summary(lmerTest::lmer(MTE ~ Dist_aoo + 
                         N + 
                         (1|Spec/SpecProv1),
                       na.action=na.omit, 
                       data = Gar_ind, REML = FALSE))  
#
resid_panel(MTE.eco_N)
#
lrtest(MTE.eco_Dist, MTE.eco_N)

###
###
###
#
set.seed(1986)
MTE.eco_H <- lmer(MTE ~ Dist_aoo + 
                    H +
                    (1|Spec/SpecProv1), # allowing for variance within xx
                  na.action=na.omit, 
                  data = Gar_ind, REML = FALSE)
# to get p-values, use lmerTest 
summary(lmerTest::lmer(MTE ~ Dist_aoo + 
                         H +
                         (1|Spec/SpecProv1),
                       na.action=na.omit, 
                       data = Gar_ind, REML = FALSE))  
#
resid_panel(MTE.eco_H)
#
lrtest(MTE.eco_Dist, MTE.eco_H)

###
###
###
#
set.seed(1986)
MTE.eco_D <- lmer(MTE ~ Dist_aoo + 
                    D + 
                    (1|Spec/SpecProv1), # allowing for variance within xx
                  na.action=na.omit, 
                  data = Gar_ind, REML = FALSE)
# to get p-values, use lmerTest 
summary(lmerTest::lmer(MTE ~ Dist_aoo + 
                         D + 
                         (1|Spec/SpecProv1),
                       na.action=na.omit, 
                       data = Gar_ind, REML = FALSE))  
#
resid_panel(MTE.eco_D)
#
lrtest(MTE.eco_Dist, MTE.eco_D)

###
###
###
#
set.seed(1986)
MTE.eco_LF <- lmer(MTE ~ Dist_aoo + 
                     LF + 
                     (1|Spec/SpecProv1), # allowing for variance within xx
                   na.action=na.omit, 
                   data = Gar_ind, REML = FALSE)
# to get p-values, use lmerTest 
summary(lmerTest::lmer(MTE ~ Dist_aoo + 
                         LF + 
                         (1|Spec/SpecProv1),
                       na.action=na.omit, 
                       data = Gar_ind, REML = FALSE))  
#
resid_panel(MTE.eco_LF)
#
lrtest(MTE.eco_Dist, MTE.eco_LF)

###
###
###
#
set.seed(1986)
MTE.eco_KS2 <- lmer(MTE ~ Dist_aoo + 
                      KS2 + 
                      (1|Spec/SpecProv1), # allowing for variance within xx
                    na.action=na.omit, 
                    data = Gar_ind, REML = FALSE)
# to get p-values, use lmerTest 
summary(lmerTest::lmer(MTE ~ Dist_aoo +
                         KS2 + 
                         (1|Spec/SpecProv1),
                       na.action=na.omit, 
                       data = Gar_ind, REML = FALSE))  
#
resid_panel(MTE.eco_KS2)
#
lrtest(MTE.eco_Dist, MTE.eco_KS2)


### T significant 
### H significant 
### D significant 


### full model 
set.seed(1986)
MTE.eco_THD <- lmer(MTE ~ Dist_aoo + 
                      T + H + D +
                      (1|Spec/SpecProv1), # allowing for variance within xx
                    na.action=na.omit, 
                    data = Gar_ind, REML = FALSE)
# to get p-values, use lmerTest 
summary(lmerTest::lmer(MTE ~ Dist_aoo +
                         T + H + D +
                         (1|Spec/SpecProv1),
                       na.action=na.omit, 
                       data = Gar_ind, REML = FALSE))  
#
resid_panel(MTE.eco_THD)

# D ns


### model exclude D -> final model 
set.seed(1986)
MTE.eco_TH <- lmer(MTE ~ Dist_aoo + 
                     T + H + 
                     (1|Spec/SpecProv1), # allowing for variance within xx
                   na.action=na.omit, 
                   data = Gar_ind, REML = FALSE)
# to get p-values, use lmerTest 
summary(lmerTest::lmer(MTE ~ Dist_aoo +
                         T + H + 
                         (1|Spec/SpecProv1),
                       na.action=na.omit, 
                       data = Gar_ind, REML = FALSE))  
#
resid_panel(MTE.eco_TH)

####


##### << MTE Analyses ###############
# MTE is not a binomial distribution, thus we can use gaussian (lmer) 

### LMM 

## null model 
set.seed(1986)
MTE_lmer0 <- lmer(MTE ~ 1 + 
                    (1|Spec/SpecProv1),
                  na.action=na.omit, 
                  data = Gar_ind, REML = FALSE)
summary(MTE_lmer0)
# to get p-values, use lmerTest 
summary(lmerTest::lmer(MTE ~ 1 +  
                         (1|Spec/SpecProv1),
                       na.action=na.omit, 
                       data = Gar_ind, REML = FALSE))  
# random effect -> variance between groups 
parameters::model_parameters(MTE_lmer0)


### full model 
set.seed(1986)
MTE_lmer1 <- lmer(MTE ~ Dist_aoo + 
                    T + H +
                    (1 | Spec/SpecProv1),
                  na.action=na.omit, 
                  data = Gar_ind, REML = FALSE)
summary(MTE_lmer1)
# to get p-values, use lmerTest 
summary(lmerTest::lmer(MTE ~ Dist_aoo + 
                         T + H +
                         (1 | Spec/SpecProv1),
                       na.action=na.omit, 
                       data = Gar_ind, REML = FALSE))  
parameters::model_parameters(MTE_lmer1)
## ggResidpanel
resid_panel((MTE_lmer1)) ## looks ok
## 
### test for random effect 
lrtest(MTE_lmer0, MTE_lmer1)
anova(MTE_lmer0, MTE_lmer1)
#
### other test for random effect 
lmerTest::ranova(MTE_lmer1) #


# overdispersion not applicable 
# /bbolker.github.io
#Remember that overdispersion is irrelevant for models that estimate a scale parameter 
#(i.e. almost anything but Poisson or binomial: Gaussian, Gamma, negative binomial …) 


### anova for main effects
# exclude Dist_aoo
set.seed(1986)
MTE_lmer2 <- lmer(MTE ~ #Dist_aoo + 
                    T + H +
                    (1 | Spec/SpecProv1),
                  na.action=na.omit, 
                  data = Gar_ind, REML = FALSE)
summary(MTE_lmer2)
# to get p-values, use lmerTest 
summary(lmerTest::lmer(MTE ~ #Dist_aoo + 
                         T + H +
                         (1 | Spec/SpecProv1),
                       na.action=na.omit, 
                       data = Gar_ind, REML = FALSE))  
anova(MTE_lmer2, MTE_lmer1)
##

# exclude T
set.seed(1986)
MTE_lmer3 <- lmer(MTE ~ Dist_aoo + 
                    #T + 
                    H +
                    (1 | Spec/SpecProv1),
                  na.action=na.omit, 
                  data = Gar_ind, REML = FALSE)
summary(MTE_lmer3)
# to get p-values, use lmerTest 
summary(lmerTest::lmer(MTE ~ Dist_aoo + 
                         #T + 
                         H +
                         (1 | Spec/SpecProv1),
                       na.action=na.omit, 
                       data = Gar_ind, REML = FALSE))  
anova(MTE_lmer3, MTE_lmer1)
##

# exclude H
set.seed(1986)
MTE_lmer4 <- lmer(MTE ~ Dist_aoo + 
                    T + 
                    #H +
                    (1 | Spec/SpecProv1),
                  na.action=na.omit, 
                  data = Gar_ind, REML = FALSE)
summary(MTE_lmer4)
# to get p-values, use lmerTest 
summary(lmerTest::lmer(MTE ~ Dist_aoo + 
                         T + 
                         #H +
                         (1 | Spec/SpecProv1),
                       na.action=na.omit, 
                       data = Gar_ind, REML = FALSE))  
anova(MTE_lmer4, MTE_lmer1)
##


##### >>> MTE calculate R^2 and variance proportions ###############

## see Nakagawa & Schietzler (2013):  https://doi.org/10.1111/j.2041-210x.2012.00261.x 

### Extraction of fitted value for the alternative model 
# fixef() extracts coefficents for fixed effects 
fixef(MTE_lmer1)
# getME(model, "X") returns fixed effect design matrix
FixMTE <- fixef(MTE_lmer1)[2] * getME(MTE_lmer1, "X") [, 2] +
  fixef(MTE_lmer1)[3] * getME(MTE_lmer1, "X") [, 3] +
  fixef(MTE_lmer1)[4] * getME(MTE_lmer1, "X") [, 4]
FixMTE


# Calculation of the variance in fitted values
VarF.MTE <- var(FixMTE)
VarF.MTE #  0.3427256


### null model R^2 
# R2GLMM(m) - marginal R2GLMM # vera:(marginal = null)
# see Equ. 29 and 30 and Table 2
# VarCorr() extracts variance components
# attr(VarCorr(mF), "sc")^2 = residual variance 

VarF.MTE / (VarF.MTE + VarCorr(MTE_lmer1)$Spec[1] + VarCorr(MTE_lmer1)$SpecProv1[1] +
              attr(VarCorr(MTE_lmer1), "sc")^2)
# 0.2355607
# this is the Rsquare (marginal), that explains xx% of the variance of fixed effects


# see values Table 3 (Nakagawa) null model
# variance components of random effects in null
sigma.y0Spec.mte <- VarCorr(MTE_lmer0)$Spec[1] # 0.5244265
sigma.y0Spec.mte
sigma.y0SpecProv1.mte <- VarCorr(MTE_lmer0)$SpecProv1[1]
sigma.y0SpecProv1.mte
# residual variance
attr(VarCorr(MTE_lmer0), "sc")^2 # 0.5050432


##### full model 
#(VarF + VarCorr(mF)$Container[1] + VarCorr(mF)$Population[1]) / (VarF + VarCorr(mF)$Container[1] + VarCorr(mF)$Population[1] + (attr(VarCorr(mF), "sc")^2))

# R2GLMM(c) - conditional R2GLMM for full model
(VarF.MTE + VarCorr(MTE_lmer1)$Spec[1] + VarCorr(MTE_lmer1)$SpecProv1[1]) / 
  (VarF.MTE + VarCorr(MTE_lmer1)$Spec[1] + VarCorr(MTE_lmer1)$SpecProv1[1] + attr(VarCorr(MTE_lmer1), "sc")^2)
# 0.6529031


# see values in Table 3 (Nakagawa) full model 
# variance component of random effect in full model
sigma.y1Spec.mte <- VarCorr(MTE_lmer1)$Spec[1] # 
sigma.y1Spec.mte
sigma.y1SpecProv1.mte <- VarCorr(MTE_lmer1)$SpecProv1[1]
sigma.y1SpecProv1.mte
# residual variance
attr(VarCorr(MTE_lmer1), "sc")^2 # 0.5050036


### calculate intraclass correlation coefficient icc
### icc = variance of random term divided by variance of random term + residual variance in LMM
icc.mte.pop <- (sigma.y1SpecProv1.mte/(sigma.y1SpecProv1.mte + sigma.y1Spec.mte + 
                                         attr(VarCorr(MTE_lmer1), "sc")^2))
icc.mte.pop
icc.mte.sp <- (sigma.y1Spec.mte/(sigma.y1SpecProv1.mte + sigma.y1Spec.mte + 
                                   attr(VarCorr(MTE_lmer1), "sc")^2))
icc.mte.sp
# % explained by population; rest explained by residuals = 
icc.mte.res <- 1 - (icc.mte.pop + icc.mte.sp)
icc.mte.res


##### >< MTE predicted plot ##########

# look at data
## T
pl.MTEemmea1 <- ggemmeans(MTE_lmer1, terms = c("T", "Dist_aoo"), type = "fixed")
plot(pl.MTEemmea1)
#View(pl.MTEemmea1)


# in ggplot 
pl.MTE.hatT <- ggplot() + 
  geom_point(data = Gar_ind, aes(x = T, y = MTE, color = Dist_aoo), 
             shape = 16, size = 1, position = position_jitter(width = 0.3), 
             na.rm = TRUE) +
  scale_color_manual(name = "Distribution", values = c("#999999", "#DEB887")) +
  geom_ribbon(data = pl.MTEemmea1,
              aes(x = x,
                  ymin = conf.low,
                  ymax = conf.high,
                  fill = group),
              alpha = 0.3) +
  scale_fill_manual(name = "Distribution",
                    values = c("#999999", "#DEB887")) +
  scale_y_continuous(breaks = c(0, 2, 4, 6, 8, 10, 12)) +
  annotate("text", label = " ", x = 2, y = 12)
pl.MTE.hatT
pl.MTE.hatT <- pl.MTE.hatT +
  geom_line(data = pl.MTEemmea1,  
            aes(x = x, y = predicted, 
                group = group, 
                color = group),
            position = position_dodge(width = 0.0), 
            size = 0.6) 
pl.MTE.hatT
pl.MTE.hatT <- pl.MTE.hatT +
  theme_bw() +
  theme(panel.grid.major.x = element_blank(), 
        panel.grid.minor.x = element_blank(), 
        panel.grid.minor.y = element_blank()) +
  theme(axis.title.y = element_text(size = 12)) +
  theme(axis.title.x = element_text (size = 12)) +
  theme(axis.text = element_text(size = 12)) + 
  labs(x = "Eco-value T", y = "MTE (Recording date)") +
  theme(legend.position = "top")
pl.MTE.hatT

# # save plot
# ggsave("Fig_MTE.hat-ecoT.tiff",
#        pl.MTE.hatT,
#        width = 4, height = 3.5,
#        dpi = 350)
# print(pl.MTE.hatT)


# look at data
## H
pl.MTEemmea2 <- ggemmeans(MTE_lmer1, terms = c("H", "Dist_aoo"), type = "fixed")
plot(pl.MTEemmea2)
#View(pl.MTEemmea2)


# in ggplot 
pl.MTE.hatH <- ggplot() + 
  geom_point(data = Gar_ind, aes(x = H, y = MTE, color = Dist_aoo), 
             shape = 16, size = 1, position = position_jitter(width = 0.3), 
             na.rm = TRUE) +
  scale_color_manual(name = "Distribution", values = c("#999999", "#DEB887")) +
  geom_ribbon(data = pl.MTEemmea2,
              aes(x = x,
                  ymin = conf.low,
                  ymax = conf.high,
                  fill = group),
              alpha = 0.3) +
  scale_fill_manual(name = "Distribution",
                    values = c("#999999", "#DEB887")) +
  scale_y_continuous(breaks = c(0, 2, 4, 6, 8, 10, 12)) +
  annotate("text", label = " ", x = 2, y = 12)
pl.MTE.hatH
pl.MTE.hatH <- pl.MTE.hatH +
  geom_line(data = pl.MTEemmea2,  
            aes(x = x, y = predicted, 
                group = group, 
                color = group),
            position = position_dodge(width = 0.0), 
            size = 0.6) 
pl.MTE.hatH
pl.MTE.hatH <- pl.MTE.hatH +
  theme_bw() +
  theme(panel.grid.major.x = element_blank(), 
        panel.grid.minor.x = element_blank(), 
        panel.grid.minor.y = element_blank()) +
  theme(axis.title.y = element_text(size = 12)) +
  theme(axis.title.x = element_text (size = 12)) +
  theme(axis.text = element_text(size = 12)) + 
  labs(x = "Eco-value H", y = "MTE (Recording date)") +
  theme(legend.position = "top")
pl.MTE.hatH


# # save plot
# ggsave("Fig_MTE.hat.tiff",
#        pl.MTE.hat,
#        width = 3, height = 3,
#        dpi = 350)
# print(pl.MTE.hat)


##### D) CVmte of MTE ###############

# coefficient of variation of the mean time to emergence 
# available for every pot
# calculated from formula from Ranal et al. (2009)

Gar_ind$CVtEper = Gar_ind$CVtE/100

plot(CVtEper ~ Spec, data = Gar_ind)
plot(CVtEper ~ SpecProv1, data = Gar_ind)


### check data 
hist(Gar_ind$CVtEper)
#
range(Gar_ind$CVtEper, na.rm = TRUE)
# 0.0000 1.347394


##### < summaries CVtE cvmte #####

# exclude species with single populations
Gar_ind_ex1 <- Gar_ind %>%  
  filter(Gar_ind$Spec != "ble" & Gar_ind$Spec != "bur" & Gar_ind$Spec != "cer" &
           Gar_ind$Spec != "coc" & Gar_ind$Spec != "rud" & 
           Gar_ind$Spec != "sed" & Gar_ind$Spec != "squ")
Gar_ind_ex1$Spec <- factor(Gar_ind_ex1$Spec)
Gar_ind_ex1 <- as.data.frame(Gar_ind_ex1)
Gar_ind_ex1
#


## summary population 
Pop_garind_ex1 = Gar_ind_ex1 %>% 
  group_by (Spec, SpecProv1, Dist_aoo) %>% 
  summarise(P.CVmte = mean(CVtEper),
            sdP.CVmte = sd(CVtEper),
            nP.CVmte = n()) %>% 
  mutate(seP.CVmte = sdP.CVmte / sqrt(nP.CVmte))
Pop_garind_ex1 <- as.data.frame(Pop_garind_ex1)
Pop_garind_ex1
# 7 missing values 
# ads_C, ads_SW, and_E, ste_W, tri_E, tri_SW, tri_W

# two species missing due to non-calculable values 
# ads, tri 
# exclude 

Pop_garind_ex2 <- Pop_garind_ex1 %>% 
  filter(Pop_garind_ex1$Spec != "ads" & Pop_garind_ex1$Spec != "tri")
Pop_garind_ex2 <- as.data.frame(Pop_garind_ex2)
Pop_garind_ex2


## calculate CV per species 
Sp_garind_ex1 <- Pop_garind_ex2 %>% 
  group_by(Spec, Dist_aoo) %>% 
  summarise(Sp.CVmte = mean(P.CVmte, na.rm=TRUE))
Sp_garind_ex1 <- as.data.frame(Sp_garind_ex1)
Sp_garind_ex1


# mean per group
Sp_garind_ex1 %>% 
  group_by(Dist_aoo) %>% 
  summarise(mean = mean(Sp.CVmte, na.rm=TRUE))


##### << Analyses lm on sqrt of CVmte ###############

### species CVmte 
Sp_garind_ex1
hist(Sp_garind_ex1$Sp.CVmte)
hist(sqrt(Sp_garind_ex1$Sp.CVmte))
range(Sp_garind_ex1$Sp.CVmte, na.rm = TRUE)


#
intra.cvs_mte <- lm(sqrt(Sp.CVmte) ~ Dist_aoo, data = Sp_garind_ex1)
summary(intra.cvs_mte)
anova(intra.cvs_mte)
intra.cvs_mte$coefficients

# Residuals
summary(intra.cvs_mte$fitted.values)

#
par(mfrow = c(2,2))
plot(intra.cvs_mte)
par(mfrow = c(1,1))
#
gvlma(intra.cvs_mte)


# inverse of sqrt coefficients
(intra.cvs_mte[["coefficients"]])^2


##### E) Survival multipots; survival 'gs' ###############

#rm(Sur_mpot)
Sur_mpot <- read_xlsx("Recruit_Surv_garden_3.xlsx", 2)
Sur_mpot <- as.data.frame (Sur_mpot)
#View(Sur_mpot)

str (Sur_mpot)

Sur_mpot$Species <- as.factor(Sur_mpot$Species)  
levels(Sur_mpot$Species) # 25 species

Sur_mpot$Spec <- as.factor(Sur_mpot$Spec) # short names for species 
levels(Sur_mpot$Spec) # 25 species

Sur_mpot$SpecProv1 <- as.factor(Sur_mpot$SpecProv1)
levels(Sur_mpot$SpecProv1) # 79 populations 

Sur_mpot$Dist_aoo <- as.factor(Sur_mpot$Dist_aoo)
Sur_mpot$Dist_aoo <- fct_relevel(Sur_mpot$Dist_aoo, levels = "wide", "narrow")
levels(Sur_mpot$Dist_aoo)

Sur_mpot$Year_garden <- as.factor(Sur_mpot$Year_garden)
levels(Sur_mpot$Year_garden)


### eco-values
Sur_mpot$T <- as.numeric(Sur_mpot$T)
Sur_mpot$K <- as.numeric(Sur_mpot$K)
Sur_mpot$L <- as.numeric(Sur_mpot$L)
Sur_mpot$F <- as.numeric(Sur_mpot$F)
Sur_mpot$W <- as.numeric(Sur_mpot$W)
Sur_mpot$R <- as.numeric(Sur_mpot$R)
Sur_mpot$N <- as.numeric(Sur_mpot$N)
Sur_mpot$H <- as.numeric(Sur_mpot$H)
Sur_mpot$D <- as.numeric(Sur_mpot$D)

###

Sur_mpot$LF <- as.factor(Sur_mpot$LF)
Sur_mpot$KS2 <- as.factor(Sur_mpot$KS2)


##### < Counts proportions ############### 

# Total emergence Totem from seeds sown 
Sur_mpot$pro_totem = Sur_mpot$totem/Sur_mpot$Seeds_sown
range(Sur_mpot$pro_totem)

# survival proportion SP from seedlings emerged 
Sur_mpot$pro_send = Sur_mpot$S_end/Sur_mpot$totem
range(Sur_mpot$pro_send, na.rm = TRUE)

# recruitment from number of repotted seedlings (S_rep)
Sur_mpot$pro_rec = Sur_mpot$R_winter1/Sur_mpot$S_rep
range(Sur_mpot$pro_rec, na.rm = TRUE)

#write.csv(Sur_mpot, file = "Sur_mpot-prop.csv")


##
par (mfrow = c(2,2))
plot(pro_send ~ Spec, data=Sur_mpot) 
plot(pro_send ~ Dist_aoo, data=Sur_mpot)
plot(pro_send ~ LF, data=Sur_mpot)
plot(pro_send ~ SpecProv1, data = Sur_mpot)
par (mfrow = c(1, 1))
plot(pro_send ~ Year_garden, data = Sur_mpot)
#

# clear impact of year on survival 
#
by(Sur_mpot$pro_send, Sur_mpot$Dist_aoo, stat.desc)
by(Sur_mpot$pro_rec*100, Sur_mpot$Dist_aoo, stat.desc)


## wide 
sur_wide <- Sur_mpot %>% 
  filter(Dist_aoo == "wide")
sur_wide <- as.data.frame(sur_wide)
sur_wide

#
by(sur_wide$pro_send*100, sur_wide$Year_garden, stat.desc)


## narrow 
sur_narrow <- Sur_mpot %>% 
  filter(Dist_aoo == "narrow")
sur_narrow <- as.data.frame(sur_narrow)
sur_narrow

#
by(sur_narrow$pro_send*100, sur_narrow$Year_garden, stat.desc)


##### >> box SurEndS Dist_aoo ##########

# split per year 
pl_surend_box2 <- ggplot(data = Sur_mpot, 
                        aes(x = Dist_aoo, y = pro_send*100, fill = Dist_aoo)) +
  stat_boxplot(geom = "errorbar", width = 0.3, 
               position = position_dodge(width = 0.4), na.rm = TRUE) +
  geom_boxplot(position = position_dodge(width = 0.4), width = 0.5, na.rm = TRUE) +
  stat_summary(fun = mean, geom = "point", shape = 4, size = 1.5, 
               position = position_dodge(width = 0.5), na.rm = TRUE) +
  scale_fill_manual(name = "Distribution", values = c("#999999", "#DEB887")) +
  scale_y_continuous(breaks = c(0, 25, 50, 75)) +
  annotate("text", label = " ", x = 1, y = 75) +
  facet_wrap(~ Year_garden)
pl_surend_box2
pl_surend_box2 <- pl_surend_box2 +
  theme_bw() +
  theme(panel.grid = element_blank()) +
  theme(legend.position = "top", legend.title = element_blank()) +
  theme(strip.text = element_text(size = 12, face = "bold")) +
  theme(axis.title.y = element_text(size = 12)) +
  theme(axis.title.x = element_text (size = 12)) +
  theme(axis.text = element_text(size = 12)) +
  labs(x = "Distribution", y = "Survival  'gs'  (%)")
pl_surend_box2

# # save plot
# ggsave("Fig_Surend-box2y.tiff",
#        pl_surend_box2,
#        width = 3, height = 3,
#        dpi = 350)
# print(pl_surend_box2)


##### > summaries, zeroes S% ###############

summary(Sur_mpot)

###
## how many have zero survival 
sum(Sur_mpot$pro_send == 0.000) # 21 populations have no survival
sum(Sur_mpot$R_winter1 <= 0) # 29 no recruitment 

#
# survival with less than 30 seedlings (i.e. 1% out of 300 sown)
sum(Sur_mpot$S_end >= 1 & Sur_mpot$S_end <= 30 ) # 35 populations 
#
# 79 pop - 21 zero - 35 less than 1% = 23
79-21-35 #23 populations


# minimum 0.0106
# maximum 0.7734
# mean 21.35%


# more than 50% survival 
sum(Sur_mpot$pro_send > 0.5) # 14 populations
# less than 50% but more than 1% 
sum(Sur_mpot$pro_send >= 0.0106 & Sur_mpot$pro_send <= 0.5) # 44 populations

# highest counts for survivals 
sum(Sur_mpot$S_end >= 150) # 3 populations


44 + # more than 1% but less than 50% 
  14 + # more than 50% 
  21 # zero 
# 79 populations 


## how many species have zero survival 

## summary species 
Sur_sum = Sur_mpot %>% 
  group_by (Spec, Dist_aoo) %>% 
  summarise(Smean = mean(pro_send),
            sdS = sd(pro_send),
            nS = n()) %>%
  mutate(seS = sdS / sqrt(nS),
         lowerCIS = Smean - qt(1 - (0.05 / 2), nS - 1) * seS,
         upperCIS = Smean + qt(1 - (0.05 / 2), nS - 1) * seS)
Sur_sum <- as.data.frame(Sur_sum)
Sur_sum
##
sum(Sur_sum$Smean == 0.0000) # 4 cases  
# bur, rud, sed, squ (all narrow)


# ##### >> S Eco analyses ######
# no significances 
# model setup as above (E Eco analyses)


##### > Analyses Survival 'gs' ###############

#### survival per year 

Sur_year <- Sur_mpot %>% 
  group_by(Dist_aoo, Year_garden) %>% 
  summarise(Msy = mean(pro_send), 
            sdsy = sd(pro_send), 
            nsy = n()) %>% 
  mutate(sesy = sdsy / sqrt(nsy),)
Sur_year <- as.data.frame(Sur_year)
Sur_year
#
pl_surend_box2
### no difference between wide and narrow, but large differences for years


## GLMM Mixed Model

## null model 
set.seed(1986)
Distgar_S0 <- glmer(cbind(S_end, totem) ~ 1 + (1|Spec/SpecProv1),
                    family = "binomial",
                    data = Sur_mpot)
summary(Distgar_S0)
#
parameters::model_parameters(Distgar_S0)
# residual plots 
resid_panel(Distgar_S0)


## full model 
set.seed(1986)
Distgar_S1 <- glmer(cbind(S_end, totem) ~ Dist_aoo + Year_garden +
                      (1|Spec/SpecProv1), # allowing for variance within xx
                      family = "binomial",
                      data = Sur_mpot)
summary(Distgar_S1)

parameters::model_parameters(Distgar_S1)
#
resid_panel(Distgar_S1)

# Test chisq Dist_aoo
set.seed(1986)
Distgar_S2 <- glmer(cbind(S_end, totem) ~ #Dist_aoo + 
                      Year_garden + 
                      (1|Spec/SpecProv1), # allowing for variance within xx
                    family = "binomial",
                    data = Sur_mpot)
summary(Distgar_S2)
#
anova(Distgar_S1, Distgar_S2) 
lrtest(Distgar_S1, Distgar_S2)


# Test chisq Year_garden
set.seed(1986)
Distgar_S3 <- glmer(cbind(S_end, totem) ~ Dist_aoo + #Year_garden + 
                      (1|Spec/SpecProv1), # allowing for variance within xx
                    family = "binomial",
                    data = Sur_mpot)
summary(Distgar_S3)
#
anova(Distgar_S1, Distgar_S3) 
lrtest(Distgar_S1, Distgar_S3)


##### >> Diagnostics 
#library(ggResidpanel)
# residual plots 
resid_panel(Distgar_S1)


# overdispersion
# DHARMa
simulation_S1 <- simulateResiduals(fittedModel = Distgar_S1)
testDispersion(simulation_S1) # ok


##### random effect 
anova(Distgar_S0, Distgar_S1)
# testing the null hypothesis that the variance of the random condition effect is 0
# it is significantly different from zero -> significant variability in the random effect (pots)
lrtest(Distgar_S0, Distgar_S1)


##### << S% calculate R^2 and variance proportions ###############
## see Nakagawa & Schietzler (2013):  https://doi.org/10.1111/j.2041-210x.2012.00261.x 

### Extraction of fitted value for the alternative model 
# fixef() extracts coefficents for fixed effects 
fixef(Distgar_S1)
# getME(model, "X") returns fixed effect design matrix
FixedS1 <- fixef(Distgar_S1)[2] * getME(Distgar_S1, "X") [, 2] + 
  fixef(Distgar_S1)[3] * getME(Distgar_S1, "X") [, 3] 
FixedS1

# Calculation of the variance in fitted values
VarFixS1 <- var(FixedS1)
VarFixS1 # 1.775825


### null model R^2 
# R2GLMM(m) - marginal R2GLMM # vera:(marginal = null)
# see Equ. 29 and 30 and Table 2
# VarF/(VarF + VarCorr(mF)$Container[1] + VarCorr(mF)$Population[1] + pi^2/3)
# VarCorr() extracts variance components
# pi^2/3 = fixed residual variance in logistic regression

VarFixS1/(VarFixS1 + VarCorr(Distgar_S1)$Spec[1] + 
            VarCorr(Distgar_S1)$SpecProv1[1] + pi^2/3)
# 0.2866082
# vera -> this is the Rsquare (marginal), that explains xx% of the variance of fixed effects


# see values Table 3 (Nakagawa) null model
# variance component of random effects in null
S.sigma.y0Spec <- VarCorr(Distgar_S0)$Spec[1] # 0.8093955
S.sigma.y0SpecProv <- VarCorr(Distgar_S0)$SpecProv1[1] # 3.086361
# variance component of random effects in null


##### full model 
# R2GLMM(c) - conditional R2GLMM for full model
(VarFixS1 + VarCorr(Distgar_S1)$Spec[1] + VarCorr(Distgar_S1)$SpecProv[1]) / 
  (VarFixS1 + VarCorr(Distgar_S1)$Spec[1] + VarCorr(Distgar_S1)$SpecProv[1] + pi^2/3)
# 0.4690338 


# see values in Table 3 (Nakagawa) full model 
S.sigma.y1Spec <- VarCorr(Distgar_S1)$Spec[1] # 0.7370664
S.sigma.y1SpecProv <- VarCorr(Distgar_S1)$SpecProv[1] # 0.3932429
# report this
# variance component of random effect in full model


### calculate intraclass correlation coefficient icc
### icc = variance of random term divided by variance of random term + residual variance in LMM
### for GLMM fixed residual variance of pi^2/3 is considered (Nakagawa & Schielzeth 2013)

icc.S.sp = S.sigma.y1Spec / (S.sigma.y1Spec + S.sigma.y1SpecProv + pi^2/3)
icc.S.sp # 0.1667504
icc.S.p = S.sigma.y1SpecProv / (S.sigma.y1Spec + S.sigma.y1SpecProv + pi^2/3)
icc.S.p # 0.08896541


##### >< plot hat ###############
## ggeffects 
pl.Semmea <- ggemmeans(Distgar_S1, terms = c("Dist_aoo", "Year_garden"), type = "fixed")
# fe = fixed effect
plot(pl.Semmea)

# look at data
pl.Semmea

# in ggplot 
pl.S.hat <- ggplot(data = pl.Semmea, group = group, fill = x) + 
  geom_errorbar(aes(x = group, 
                    ymin = conf.low*100, 
                    ymax = conf.high*100, 
                    group = x, color = x), 
                width = 0.2,
                position= position_dodge(width = 0.4)) +
  geom_point(aes(x = group, y = predicted*100, group = x, fill = x), 
             size = 2.5, shape = 21,
             position= position_dodge(width = 0.4)) +
  scale_colour_manual(name = "Distribution", values = c("#999999", "#DEB887")) +
  scale_fill_manual(name = "Distribution", values = c("#999999", "#DEB887")) 
  #scale_y_continuous(breaks = c(0, 10, 20, 30, 40)) +
  #annotate("text", label = " ", x = 1, y = 39)
pl.S.hat 
pl.S.hat <- pl.S.hat +
  theme_bw() +
  theme(panel.grid.major.x = element_blank(), 
        panel.grid.minor.x = element_blank(), 
        panel.grid.minor.y = element_blank()) +
  theme(legend.position = "top") +
  theme(axis.title.y = element_text(size = 12)) +
  theme(axis.title.x = element_text (size = 12)) +
  theme(axis.text = element_text(size = 12)) +
  labs(x = "Year garden", y = "Est. mean survival 'gs' (%)") 
pl.S.hat

# # save plot
# ggsave("Fig_S.hat2.tiff",
#        pl.S.hat,
#        width = 3, height = 3,
#        dpi = 350)
# print(pl.S.hat)


##### >>> species plot ######

### reorder factor species 
Sur_mpot_reorder <- data.frame(Sur_mpot) 
str(Sur_mpot_reorder)
Sur_mpot_reorder$Species <- fct_relevel(Sur_mpot_reorder$Species, 
                                       "aizoides", "androsacea", "aspera", "biflora", 
                                       "bryoides", "caesia", "exarata", 
                                       "moschata", "oppositifolia", "paniculata", 
                                       "rotundifolia", "seguieri", "stellaris",  
                                       # narrow
                                       "adscendens", "blepharophylla", "burseriana", 
                                       "cernua", "cochlearis", "cotyledon", "hostii", 
                                       "mutata", "rudolphiana", "sedoides", 
                                       "squarrosa", "tridactylites")
levels(Sur_mpot_reorder$Species)


##
S.spbox <- ggplot (aes (x = Species, y = pro_send*100, fill = Dist_aoo), 
                   data = Sur_mpot_reorder)+ 
  stat_boxplot(geom = "errorbar", width = 0.3, 
               position = position_dodge(width = 0.5), na.rm = TRUE) +
  geom_boxplot(position = position_dodge(width = 0.5), width = 0.5, na.rm = TRUE) +
  stat_summary(fun = mean, geom = "point", shape = 4, colour = "black", 
               size = 1.5, na.rm = TRUE) +
  scale_fill_manual(name = "Distribution", values = c("#999999", "#DEB887")) +
  scale_y_continuous(breaks = c(0, 20, 40, 60, 80, 100)) +
  annotate("text", label = " ", x = 1, y = 100, size = 2)
S.spbox
S.spbox <- S.spbox +
  theme_bw() +
  # size of axis-text
  theme(axis.text.x = element_blank(),
        axis.text.y = element_text(size = 12)) +
  theme(panel.grid.minor = element_blank()) +
  theme(panel.grid.major.x = element_blank()) +
  #add title of axis (=labels) to graph
  labs(y = "Survival 'gs'  (%)") + 
  theme(axis.title.y = element_text(size = 12, face = "plain")) +
  theme(axis.title.x = element_blank()) +
  theme(legend.position = "none") 
S.spbox


##### F) Recruitment populations; survival 'ow' ###############

##### > summaries ########

sum(Sur_mpot$R_winter1 <= 0) # 29 populations zero recruitment 
# 21 populations did not survive earlier
# additional 4 pop died in repotting process 
# 4 populations did not survive the winter period 

sum(Sur_mpot$R_winter1 >= 1 & Sur_mpot$R_winter1 <= 10) # 30 populations less than 10 individuals 
sum(Sur_mpot$R_winter1 >= 1 & Sur_mpot$R_winter1 <= 30) # 40 more than 1 but less than 30 
sum(Sur_mpot$R_winter1 >= 10 & Sur_mpot$R_winter1 <= 30) # 11 pop between 10-30 individuals
sum(Sur_mpot$R_winter1 >= 30) # 10 populations more than 30 individuals (i.e. > 10%)


## recruitment sum 
Rec_sum <- Sur_mpot %>% 
  group_by (Species, Spec, Dist_aoo) %>% 
  summarise(Rmean = mean(pro_rec),
            sdR = sd(pro_rec),
            nR = n()) %>%
  mutate(seR = sdR / sqrt(nR))
Rec_sum <- as.data.frame(Rec_sum)
Rec_sum

#


###
# reduce dataset to -21 no survival 
Recruit1 <- Sur_mpot %>% 
  filter(Sur_mpot$S_rep != 0)
Recruit1
#
# & -1 ads and -55 tri where we do not expect recruitment (annual)
Recruit2 <- Recruit1[-c(1, 54), ]
#
Recruit2 <- as.data.frame(Recruit2)
Recruit2$Spec <- factor(Recruit2$Spec) # 19 spec 
Recruit2$SpecProv1 <- factor(Recruit2$SpecProv1) # pop 53
Recruit2


##### >> plot box ##########

# proportion of recruitment from repotting 
pl_rec_box <- ggplot(data = Recruit2, 
                     aes(x = Dist_aoo, y = pro_rec*100, fill = Dist_aoo)) +
  stat_boxplot(geom = "errorbar", width = 0.3, 
               position = position_dodge(width = 0.4), na.rm = TRUE) +
  geom_boxplot(position = position_dodge(width = 0.4), width = 0.5, na.rm = TRUE) +
  stat_summary(fun = mean, geom = "point", shape = 4, size = 1.5, 
               position = position_dodge(width = 0.5), na.rm = TRUE) +
  scale_fill_manual(name = "Distribution", values = c("#999999", "#DEB887")) 
pl_rec_box
pl_rec_box <- pl_rec_box +
  theme_bw() +
  theme(panel.grid = element_blank()) +
  theme(legend.position = "top", legend.title = element_blank()) +
  theme(axis.title.y = element_text(size = 12)) +
  theme(axis.title.x = element_text (size = 12)) +
  theme(axis.text = element_text(size = 12)) +
  labs(x = "Distribution", y = "Survival  'ow'  (%)")
pl_rec_box

# # save plot
# ggsave("Fig_rec_box.tiff",
#        pl_rec_box,
#        width = 3, height = 3,
#        dpi = 350)
# print(pl_rec_box)
# 


###### >> plot sp recruitment #####
# set pro_rec zero for adscendens and tridactylites 

Sur_mpot_reorder$pro_rec[Sur_mpot_reorder$Species == "adscendens"] <- NA
Sur_mpot_reorder$pro_rec[Sur_mpot_reorder$Species == "tridactylites"] <- NA


##
R.spbox <- ggplot (aes (x = Species, y = pro_rec*100, fill = Dist_aoo), 
                   data = Sur_mpot_reorder)+ 
  stat_boxplot(geom = "errorbar", width = 0.3, 
               position = position_dodge(width = 0.5), na.rm = TRUE) +
  geom_boxplot(position = position_dodge(width = 0.5), width = 0.5, na.rm = TRUE) +
  stat_summary(fun = mean, geom = "point", shape = 4, colour = "black", 
               size = 1.5, na.rm = TRUE) +
  scale_fill_manual(name = "Distribution", values = c("#999999", "#DEB887")) +
  scale_y_continuous(breaks = c(0, 20, 40, 60, 80, 100)) +
  annotate("text", label = " ", x = 1, y = 100, size = 2)
R.spbox
R.spbox <- R.spbox +
  theme_bw() +
  # size of axis-text
  theme(axis.text.x = element_text(size = 10, angle = 90, vjust = 0.4, hjust = 1),
        axis.text.y = element_text(size = 12)) +
  theme(panel.grid.minor = element_blank()) +
  theme(panel.grid.major.x = element_blank()) +
  #add title of axis (=labels) to graph
  labs(x = "Saxifraga spp.", y = "Survival 'ow' (%)") + 
  theme(axis.title.y = element_text(size = 12, face = "plain")) +
  theme(axis.title.x = element_text(size = 12, face = "plain")) +
  theme(legend.position = "none") 
R.spbox


# ##### Combine plots G E S R #######
# # other version
# Fig_GESR.spbox <- ggdraw() +
#   draw_plot(G.spbox, x = 0.00, y = 0.64,  width = 1, height = 0.37) + #A
#   draw_plot(E.spbox, x = 0.00, y = 0.465,  width = 1, height = 0.16) + #B
#   draw_plot(S.spbox, x = 0.00, y = 0.29,  width = 1, height = 0.16) + #C
#   draw_plot(R.spbox, x = 0.00, y = 0.00,  width = 1, height = 0.28)   #D
# Fig_GESR.spbox
# ## label plot
# Fig_GESR.spbox <- Fig_GESR.spbox +
#   draw_plot_label(label = c("(A)", "(B)", "(C)", "(D)"),
#                   size = 14, fontface = "bold",
#                   x = c(0.0, 0.0, 0.0, 0.0),
#                   y = c(0.98, 0.63, 0.45, 0.28),
#                   hjust = 0,
#                   vjust = 0)
# Fig_GESR.spbox
# 
# # save plot
# ggsave("Fig_GESR.spbox.tiff",
#        Fig_GESR.spbox,
#        width = 10, height = 10,
#        dpi = 300)
# print(Fig_GESR.spbox)


##### >> R Eco analyses ######
# model setup as above (E Eco analyses) 

# Distribution model 
set.seed(1986)
R.eco_Dist <- glmer(cbind(R_winter1, S_rep) ~ Dist_aoo +
                      (1|Spec/SpecProv1), # allowing for variance within xx
                    family = "binomial",
                    data = Recruit2)
summary(R.eco_Dist)


## include single variables and decide for keeping according to likelihood ratio test
#
#
set.seed(1986)
R.eco_LF <- glmer(cbind(R_winter1, S_rep) ~ Dist_aoo +
                    LF +
                    (1|Spec/SpecProv1), # allowing for variance within xx
                  family = "binomial",
                  data = Recruit2)
summary(R.eco_LF)
#
resid_panel(R.eco_LF)
#
lrtest(R.eco_Dist, R.eco_LF)


##### > Analyses Recruit, Survival 'ow' ##########
## GLMM Mixed Model

## null model 
set.seed(1986)
Distgar_R0 <- glmer(cbind(R_winter1, S_rep) ~ 1 + (1|Spec/SpecProv1),
                    family = "binomial",
                    data = Recruit2)
summary(Distgar_R0)
parameters::model_parameters(Distgar_R0)


## full model 
# in full model K and KS2 not significant -> proceed without

#
set.seed(1986)
Distgar_R1 <- glmer(cbind(R_winter1, S_rep) ~ Dist_aoo + 
                      F + 
                      (1|Spec/SpecProv1),
                    family = "binomial",
                    data = Recruit2)
summary(Distgar_R1)
# singularity 
parameters::model_parameters(Distgar_R1)

#
anova(Distgar_R0, Distgar_R1) ## random effect 


### test effects anova
# exclude Dist_aoo 
set.seed(1986)
Distgar_R2 <- glmer(cbind(R_winter1, S_rep) ~ #Dist_aoo + 
                      F + 
                      (1|Spec/SpecProv1),
                    family = "binomial",
                    data = Recruit2)
anova(Distgar_R2, Distgar_R1)

##
# exclude F
set.seed(1986)
Distgar_R3 <- glmer(cbind(R_winter1, S_rep) ~ Dist_aoo + 
                      #F + 
                      (1|Spec/SpecProv1),
                    family = "binomial",
                    data = Recruit2)
anova(Distgar_R3, Distgar_R1)


##### >> Diagnostics ####### 
#library(ggResidpanel)
# residual plots 
resid_panel(Distgar_R1)


# # overdispersion
# # DHARMa
simulation_R1 <- simulateResiduals(fittedModel = Distgar_R1)
testDispersion(simulation_R1) # ok


##### << R% calculate R^2 and variance proportions ###############
## see Nakagawa & Schietzler (2013):  https://doi.org/10.1111/j.2041-210x.2012.00261.x 

### Extraction of fitted value for the alternative model 
# fixef() extracts coefficents for fixed effects 
fixef(Distgar_R1)
# getME(model, "X") returns fixed effect design matrix
FixedR1 <- fixef(Distgar_R1)[2] * getME(Distgar_R1, "X") [, 2] +
  fixef(Distgar_R1)[3] * getME(Distgar_R1, "X") [, 3]
FixedR1

# Calculation of the variance in fitted values
VarFixR1 <- var(FixedR1)
VarFixR1 # 0.08045662


### null model R^2 
# R2GLMM(m) - marginal R2GLMM # vera:(marginal = null)
# see Equ. 29 and 30 and Table 2
# VarF/(VarF + VarCorr(mF)$Container[1] + VarCorr(mF)$Population[1] + pi^2/3)
# VarCorr() extracts variance components
# pi^2/3 = fixed residual variance in logistic regression

VarFixR1/(VarFixR1 + VarCorr(Distgar_R1)$Spec[1] + 
            VarCorr(Distgar_R1)$SpecProv[1] + pi^2/3)
# 0.02379743
# this is the Rsquare (marginal), that explains xx% of the variance of fixed effects


# see values Table 3 (Nakagawa) null model
# variance component of random effects in null
R.sigma.y0Spec <- VarCorr(Distgar_R0)$Spec[1] # 0.09685672
R.sigma.y0SpecProv <- VarCorr(Distgar_R0)$SpecProv[1] # 0.01154759
# variance component of random effects in null


##### full model 
# R2GLMM(c) - conditional R2GLMM for full model
(VarFixR1 + VarCorr(Distgar_R1)$Spec[1] + VarCorr(Distgar_R1)$SpecProv[1]) / 
  (VarFixR1 + VarCorr(Distgar_R1)$Spec[1] + VarCorr(Distgar_R1)$SpecProv[1] + pi^2/3)
# 0.02692411 


# see values in Table 3 (Nakagawa) full model 
R.sigma.y1Spec <- VarCorr(Distgar_R1)$Spec[1] # 
R.sigma.y1SpecProv <- VarCorr(Distgar_R1)$SpecProv[1] # 0.008315415
# report this
# variance component of random effect in full model


### calculate intraclass correlation coefficient icc
### icc = variance of random term divided by variance of random term + residual variance in LMM
### for GLMM fixed residual variance of pi^2/3 is considered (Nakagawa & Schielzeth 2013)

icc.R.sp = R.sigma.y1Spec / (R.sigma.y1Spec + R.sigma.y1SpecProv + pi^2/3)
icc.R.sp # 3.525805e-10
icc.R.p = R.sigma.y1SpecProv / (R.sigma.y1Spec + R.sigma.y1SpecProv + pi^2/3)
icc.R.p # 0.003202898


##### >< plot hat ###############

## ggeffects 
pl.Remmea <- ggemmeans(Distgar_R1, terms = c("F", "Dist_aoo"), type = "fixed")
# fe = fixed effect
plot(pl.Remmea)

# look at data
pl.Remmea

# in ggplot 
pl.R.hat <- ggplot() + 
  geom_point(data = Recruit2, aes(x = F, y = pro_rec*100, color = Dist_aoo), 
             shape = 16, size = 1, position = position_jitter(width = 0.3), 
             na.rm = TRUE) +
  scale_color_manual(name = "Distribution", values = c("#999999", "#DEB887")) +
  geom_ribbon(data = pl.Remmea,
              aes(x = x,
                  ymin = conf.low*100,
                  ymax = conf.high*100,
                  fill = group),
              alpha = 0.3) +
  scale_fill_manual(name = "Distribution",
                    values = c("#999999", "#DEB887")) +
  scale_y_continuous(breaks = c(0, 20, 40, 60, 80, 100)) +
  scale_x_continuous(breaks = c(1, 1.5, 2, 2.5, 3, 3.5, 4, 4.5)) +
  annotate("text", label = " ", x = 2, y = 100) +
  annotate("text", label = " ", x = 1, y = 1)
pl.R.hat
pl.R.hat <- pl.R.hat +
  geom_line(data = pl.Remmea,  
            aes(x = x, y = predicted*100, 
                group = group, 
                color = group),
            position = position_dodge(width = 0.0), 
            size = 0.6) 
pl.R.hat
pl.R.hat <- pl.R.hat +
  theme_bw() +
  theme(panel.grid.major.x = element_blank(), 
        panel.grid.minor.x = element_blank(), 
        panel.grid.minor.y = element_blank()) +
  theme(axis.title.y = element_text(size = 12)) +
  theme(axis.title.x = element_text (size = 12)) +
  theme(axis.text = element_text(size = 12)) + 
  labs(x = "Eco-value F", y = "Survival 'ow' (%)") +
  theme(legend.position = "top")
pl.R.hat


# # save plot
# ggsave("Fig_R.hat-eco.tiff",
#        pl.R.hat,
#        width = 4, height = 3.5,
#        dpi = 350)
# print(pl.R.hat)


##### < combine plot Shat and Rhat #####

Fig_S.R <- ggdraw() +
  draw_plot(pl_surend_box2, x = 0.00, y = 0.00, width = 0.33, height = 0.99) +
  draw_plot(pl_rec_box,     x = 0.33, y = 0.00, width = 0.30, height = 0.99) +
  draw_plot(pl.R.hat,       x = 0.63, y = 0.00, width = 0.37, height = 0.99) 
Fig_S.R
## label plot
Fig_S.R <- Fig_S.R +
  draw_plot_label(label = c("(A)", "(B)", "(C)"),
                  size = 13, fontface = "bold",
                  x = c(0.00, 0.33, 0.63),
                  y = c(0.95, 0.95, 0.95),
                  hjust = 0,
                  vjust = 0)
Fig_S.R

# # save plot
# ggsave("Fig_S.R-eco.tiff",
#        Fig_S.R,
#        width = 8, height = 3,
#        dpi = 350)
# print(Fig_S.R)


##### G) variance components plot ###############

# data (icc) calculated from models 
#rm(trait_var)

trait_var <- read_xlsx("Trait_variance_3.xlsx", 1) # 1 is the sheet number in the MS Excle file
#View(Lab_total)
trait_var <- as.data.frame (trait_var)

# Always (!) check the data structure
str (trait_var)

trait_var$Model <- as.factor(trait_var$Model) # short names for species 
trait_var$Model <- fct_relevel(trait_var$Model, "G", "E", "Sgs", "Sow", "MTG", "MTE")
levels(trait_var$Model) #
#
trait_var$term <- as.factor(trait_var$term)
trait_var$term <- fct_relevel(trait_var$term, "Residual", "Species", "Population")
levels(trait_var$term)
#


#### >< plot ##########
t.var <- ggplot(data = trait_var) +
  geom_bar(aes(x = Model, y = var.comp*100, 
               fill = term), 
           stat = "identity", position = position_stack(), width = 0.5) + 
  scale_fill_manual(name = " ", values = c("#000000", "#D3D3D3", "#999999")) 
t.var
t.var <- t.var +
  theme_bw() +
  theme(panel.grid = element_blank()) +
  theme(legend.position = "top", legend.text = element_text(size = 11)) +
  theme(axis.title.y = element_text(size = 12)) +
  theme(axis.title.x = element_blank()) +
  theme(axis.text = element_text(size = 12)) +
  labs(y = "Percentage of variance (%)") 
t.var

# save plot
# ggsave("Fig_Trait-var4.tiff",
#        t.var,
#        width = 5, height = 3,
#        dpi = 350)
# print(t.var)


##### I) Correlation G-E-S ###############

### separate datasets 
Sur_y17 <- Sur_mpot %>% 
  filter(Year_garden == "2017") # note year_garden equals Year_collection 2016
Sur_y17 <- as.data.frame(Sur_y17)
#
Sur_y18 <- Sur_mpot %>% 
  filter(Year_garden == "2018") # # note year_garden equals Year_collection 2017
Sur_y18 <- as.data.frame(Sur_y18)

###


# data set Sur_y17 # 2018 almost zero survival
# summary Species 
ES.2017_sum <- Sur_y17 %>% 
  group_by (Spec, Dist_aoo) %>% 
  summarise(Emean17 = mean(pro_totem),
            sdE17 = sd(pro_totem),
            nE17 = n(), 
            Smean17 = mean(pro_send),
            sdS17 = sd(pro_send),
            nS17 = n())
ES.2017_sum <- as.data.frame(ES.2017_sum)
ES.2017_sum

# 17 species tested in 2017


### widespread and narrow 

# ES wide 2017
ES17_sum_wide <- ES.2017_sum %>% 
  filter(ES.2017_sum$Dist_aoo == "wide")
ES17_sum_wide <- as.data.frame(ES17_sum_wide)
ES17_sum_wide
# 12 species 

# ES narrow 2017
ES17_sum_narrow <- ES.2017_sum %>% 
  filter(ES.2017_sum$Dist_aoo == "narrow")
ES17_sum_narrow <- as.data.frame(ES17_sum_narrow)
ES17_sum_narrow
# 5 species 


## check data 
par(mfrow = c(2, 2))
hist(ES17_sum_wide$Emean17)
hist(ES17_sum_wide$Smean17)
#
hist(ES17_sum_narrow$Emean17)
hist(ES17_sum_narrow$Smean17)
par(mfrow = c(1, 1))

## non normal data 

## quick plots 
# all 
plot(Smean17 ~ Emean17, data = ES.2017_sum) 
# wide
plot(Smean17 ~ Emean17, data = ES17_sum_wide)
# narrow
plot(Smean17 ~ Emean17, data = ES17_sum_narrow)


##### > merge data from germination ##########

# summary Species pooled for both years 
ES.78_sum <- Sur_mpot %>% 
  group_by (Spec, Dist_aoo) %>% 
  summarise(Emean78 = mean(pro_totem),
            sdE78 = sd(pro_totem),
            nE78 = n(), 
            Smean78 = mean(pro_send),
            sdS78 = sd(pro_send),
            nS78 = n())
ES.78_sum <- as.data.frame(ES.78_sum)
ES.78_sum


# merge
GES.678_sum <- merge(Speciessum_all_67wc, ES.78_sum, 
                      by = c("Spec", "Dist_aoo"))
GES.678_sum <- as.data.frame(GES.678_sum)
GES.678_sum


## dataset wide and narrow 

# wide
GES.678_sum.wide <- GES.678_sum %>% 
  filter(GES.678_sum$Dist_aoo == "wide")
GES.678_sum.wide <- as.data.frame(GES.678_sum.wide)
GES.678_sum.wide
#
# narrow
GES.678_sum.narrow <- GES.678_sum %>% 
  filter(GES.678_sum$Dist_aoo == "narrow")
GES.678_sum.narrow <- as.data.frame(GES.678_sum.narrow)
GES.678_sum.narrow


#### >> corr 2016/17/18 #####

# we do have metric data and we are looking for a linear relationship
# but the data are not normally distributed --> therefore we use Spearman 


# Germination and Emergence pooled for both years 
# GE wide warm 
GE678cor.widewarm <- cor.test(y = GES.678_sum.wide$Gw67.mean, 
                              x = GES.678_sum.wide$Emean78,
                       method = c("spearman"), exact = F)
GE678cor.widewarm
#
# GE wide cold 
GE678cor.widecold <- cor.test(y = GES.678_sum.wide$Gc67.mean, 
                              x = GES.678_sum.wide$Emean78,
                           method = c("spearman"), exact = F)
GE678cor.widecold
#
# GE narrow warm 
GE678cor.narrowwarm <- cor.test(y = GES.678_sum.narrow$Gw67.mean, 
                                x = GES.678_sum.narrow$Emean78,
                           method = c("spearman"), exact = F)
GE678cor.narrowwarm
#
# GE narrow cold 
GE678cor.narrowcold <- cor.test(y = GES.678_sum.narrow$Gc67.mean, 
                                x = GES.678_sum.narrow$Emean78,
                             method = c("spearman"), exact = F)
GE678cor.narrowcold


# emergence and survival in year garden 2017
#### correlation E - S 2017

# ES wide 17
ES17cor.wide <- cor.test(y = ES17_sum_wide$Emean17, 
                         x = ES17_sum_wide$Smean17,
                         method = c("spearman"), exact = F)
ES17cor.wide
#
# ES narrow 17
ES17cor.narrow <- cor.test(y = ES17_sum_narrow$Emean17, 
                           x = ES17_sum_narrow$Smean17,
                           method = c("spearman"), exact = F)
ES17cor.narrow


##### J) Plot altitude ###############

# altitude sum for Population
# subset: first c = rows, second c = columns [c(10:21),c(2,6:7)]
Alt_sp <- Gar_all [c(1:236),c(1:3, 5, 8)] 
Alt_sp <- as.data.frame(Alt_sp)  
#
Alt_sp2 <- Alt_sp %>% 
  group_by(Spec, SpecProv1, Dist_aoo, Altitude) %>% 
  summarise(Alt = mean(Altitude))
Alt_sp2 <- as.data.frame(Alt_sp2)
Alt_sp2
str(Alt_sp2)

# Altitude is variable of interest 

plot(Altitude ~ SpecProv1, data = Alt_sp2)


###
## rearrange data in decending order 

Alt_sp3 <- Alt_sp2 %>% arrange(desc(Altitude))
Alt_sp3


## plot 
Alt_plot <- ggplot(data = Alt_sp3, aes(x = reorder(SpecProv1, -Altitude), 
                                       #x=reorder(x,-value)
                                       y = Altitude, 
                                       fill = Dist_aoo)) +
  geom_bar(position="dodge", stat="identity") +
  scale_fill_manual(name = "Distribution", values = c("#999999", "#DEB887")) +
  theme_bw()
Alt_plot
Alt_plot <- Alt_plot +
  # size of axis-text
  theme(axis.text.x = element_text(angle = 90, size = 11, vjust = 0.4, hjust = 1),
        axis.text.y = element_text(size = 12)) +
  theme(panel.grid.minor = element_blank(), 
        panel.grid.major.x = element_blank()) +
  # coordinates are x- and y- from the bottom-left of the plot, ranging from 0 - 1
  theme(legend.position = "top") +
  #add title of axis (=labels) to graph
  labs(x = "Populations", y = "Elevation (m a.s.l.)") +
  theme(axis.title.y = element_text(size = 12, face = "plain")) +
  theme(axis.title.x = element_text(size = 12, face = "plain")) 
Alt_plot

## label 
Alt_plot1 <- ggdraw() +
  draw_plot(Alt_plot, x = 0.00, y = 0.00, width = 1, height = 1) 
Alt_plot1
## label plot
Alt_plot1 <- Alt_plot1 +
  draw_plot_label(label = c("(B)"),
                  size = 15, fontface = "bold",
                  x = c(0.0),
                  y = c(0.93),
                  hjust = 0,
                  vjust = 0)
Alt_plot1


# # save plot
# ggsave("Fig_Alt_plot.tiff",
#        Alt_plot1,
#        width = 15, height = 3,
#        dpi = 300)
# print(Alt_plot1)


#### K) plot emergence per time ######
## see script Temp_cru

## plot Temedate2 produced in R-script Temp_cru


##### L) CV groups plot ######

cv.group <- read_xlsx("CV_Id.xlsx", 1) #1 excel sheet number 
str(cv.group)
names(cv.group)

cv.group$CV_ID <- as.factor(cv.group$CV_ID)
cv.group$CV_ID <- fct_relevel(cv.group$CV_ID, "G_w", "G_c", "E", 
                              "MTG_w", "MTG_c", "MTE", "Tave")
cv.group$Dist_aoo <- as.factor(cv.group$Dist_aoo)
cv.group$Dist_aoo <- fct_relevel(cv.group$Dist_aoo, "wide", "narrow")

summary(cv.group)


###
pl_cv.group <- ggplot() +
  geom_hline(yintercept=1, linetype="dashed", size=0.6) +
  geom_point(data = cv.group, 
             aes(x = CV_ID, y = CV, 
                 shape = Dist_aoo,
                 fill = Dist_aoo), size = 2.5, na.rm = TRUE) +
  scale_shape_manual(name = "Distribution", values = c(21, 24)) +
  scale_fill_manual(name = "Distribution", values = c("#999999", "#DEB887")) +
  theme_bw() +
  scale_y_continuous(breaks = c(0, 1, 2)) +
  annotate("text", label = " ", x = 1, y = 2) +
  annotate("text", label = " ", x = 1, y = 0) 
pl_cv.group
pl_cv.group <- pl_cv.group +
  # size of axis-text
  theme(axis.text.x = element_text(size = 11, vjust = 0.4),
        axis.text.y = element_text(size = 11)) +
  theme(panel.grid = element_blank()) +
  #add title of axis (=labels) to graph
  labs(x = "Variables", y = "mean CV") + 
  theme(axis.title.y = element_text(size = 12, face = "plain")) +
  theme(axis.title.x = element_text(size = 12, face = "plain")) +
  theme(legend.position = "right", legend.text = element_text(size = 11)) 
pl_cv.group
# significance labels
pl_cv.group <- pl_cv.group +
  annotate("text", label = "*", x = 6, y = 0, size = 5) +
  annotate("text", label = "*", x = 7, y = 0, size = 5)
pl_cv.group


# # save plot
# ggsave("pl_cv.group.tiff",
#        pl_cv.group,
#        width = 5, height = 3,
#        dpi = 300)
# print(pl_cv.group)


##### L.1) CV species plot plus annual Temp ######

cv.species <- read_xlsx("CV_Id.xlsx", 2) #1 excel sheet number 
cv.species <- as.data.frame(cv.species)
str(cv.species)
names(cv.species)

cv.species$Species <- as.factor(cv.species$Species)
cv.species$Species <- fct_relevel(cv.species$Species, 
                                  "aizoides", "androsacea", "aspera", "biflora", 
                                  "bryoides", "caesia", "exarata", 
                                  "moschata", "oppositifolia", "paniculata", 
                                  "rotundifolia", "seguieri", "stellaris",  
                                  # narrow
                                  "adscendens", "blepharophylla", "burseriana", 
                                  "cernua", "cochlearis", "cotyledon", "hostii", 
                                  "mutata", "rudolphiana", "sedoides", 
                                  "squarrosa", "tridactylites")
cv.species$Spec <- as.factor(cv.species$Spec)

cv.species$Dist_aoo <- as.factor(cv.species$Dist_aoo)

cv.species$Dist_aoo <- fct_relevel(cv.species$Dist_aoo, "wide", "narrow")

cv.species$Variable <- as.factor(cv.species$Variable)
cv.species$Variable <- fct_relevel(cv.species$Variable, "G_w", "G_c", "E", 
                                   "MTG_w", "MTG_c", "MTE", "Tave")
#
str(cv.species)

range(cv.species$CV, na.rm = TRUE)


###
pl_cv.species <- ggplot() +
  geom_hline(yintercept=1, linetype="dashed", size=0.6) +
  geom_point(data = cv.species, 
             aes(x = Species, y = CV, 
                 shape = Variable), size = 2, na.rm = TRUE) +
  scale_shape_manual(name = "Variables", values = c(1, 16, 17, 3, 4, 8, 10)) +
  #scale_fill_manual(name = "Distribution", values = c("#999999", "#DEB887")) +
  theme_bw() +
  scale_y_continuous(breaks = c(0, 1, 2, 3, 4)) +
  annotate("text", label = " ", x = 1, y = 4) 
  #annotate("text", label = " ", x = 1, y = 0) +
  #facet_wrap(~ Variable, ncol = 1, scales = "free_y")
pl_cv.species
pl_cv.species <- pl_cv.species +
  # size of axis-text
  theme(axis.text.x = element_text(size = 10, vjust = 0.4, hjust = 1, angle = 90),
        axis.text.y = element_text(size = 10)) +
  theme(panel.grid = element_blank()) +
  #add title of axis (=labels) to graph
  labs(x = "Saxifraga spp.", y = "mean CV") + 
  theme(axis.title.y = element_text(size = 12, face = "plain")) +
  theme(axis.title.x = element_text(size = 12, face = "plain")) +
  theme(legend.position = "right") 
  #geom_segment(x = 14, y = -0.2, xend = 25, yend = -0.2, color = "#DEB887")
 # theme(strip.text = element_text(size = 11, face = "bold"))
pl_cv.species


# # save plot
# ggsave("pl_cv.species.tiff",
#        pl_cv.species,
#        width = 5, height = 3,
#        dpi = 300)
# print(pl_cv.species)


### combine figures group and species 
pl_cv.group.spec <- ggdraw() +
  draw_plot(pl_cv.species, x = 0.00, y = 0.30,  width = 1, height = 0.70) +
  draw_plot(pl_cv.group,   x = 0.00, y = 0.00,  width = 1, height = 0.29)
pl_cv.group.spec
## label plot
pl_cv.group.spec <- pl_cv.group.spec +
  draw_plot_label(label = c("(A)", "(B)"),
                  size = 14, fontface = "bold",
                  x = c(0.0, 0.0),
                  y = c(0.97, 0.29),
                  hjust = 0,
                  vjust = 0)
pl_cv.group.spec


# # save plot
# ggsave("pl_cv.group.spec-2.tiff",
#        pl_cv.group.spec,
#        width = 6, height = 7,
#        dpi = 300)
# print(pl_cv.group.spec)
