# Supplementary material for: Recruitment Traits Could Influence Species’ Geographical Range: A Case Study in the Genus Saxifraga L
Source: Front Plant Sci. 2022 May 13;13:827330. doi: 10.3389/fpls.2022.827330 (PMC9136331; doi:10.3389/fpls.2022.827330)
Supplement: Supplementary file 2 [file Data_Sheet_2.ZIP › Suppl_Mat_data_Saxifraga/Saxi_garden_total_3.xlsx]

## Sheet: Pot-Emer
Species	Spec	SpecProv1	Pot_Population	Dist_aoo	Year_Coll	Seed_mass_mg	Altitude	Pot_Rep	Seeds_0	Eme1	Eme2	Eme3	Eme4	Eme5	Eme6	Eme7	Eme8	Eme9	Eme10	Eme11	Eme12	Eme13	Eme14	T	K	L	F	W	R	N	H	D	LF	KS2
adscendens	ads	ads_C	ads_I.1	narrow	2016		2617	1	100	0	0	0	0	0	0	0	0	0	0	0	0	0	0	1.5	4	4	3.5	1	4	4	3	3	t	rs
adscendens	ads	ads_C	ads_I.2	narrow	2016		2617	2	100	2	2	0	0	0	0	0	0	0	0	0	0	0	0	1.5	4	4	3.5	1	4	4	3	3	t	rs
adscendens	ads	ads_C	ads_I.3	narrow	2016		2617	3	100	4	4	1	0	0	1	0	0	0	0	0	0	0	0	1.5	4	4	3.5	1	4	4	3	3	t	rs
adscendens	ads	ads_SW	ads_F.1	narrow	2017	0.011	2458	1	100	1	0	0	0	0	0	0	0	0	0	0	0	0	0	1.5	4	4	3.5	1	4	4	3	3	t	rs
adscendens	ads	ads_SW	ads_F.2	narrow	2017	0.011	2458	2	100	2	0	0	0	0	0	0	0	0	0	0	0	0	0	1.5	4	4	3.5	1	4	4	3	3	t	rs
adscendens	ads	ads_SW	ads_F.3	narrow	2017	0.01	2458	3	100	2	0	0	1	0	0	0	0	0	0	0	0	0	0	1.5	4	4	3.5	1	4	4	3	3	t	rs
aizoides	aiz	aiz_SW	aizo_F.1	wide	2017	0.051	2023	1	100	69	0	3	3	0	0	0	0	0	0	0	0	0	0	2	2	4	4	3	4	2	1	1	c	cs
aizoides	aiz	aiz_SW	aizo_F.2	wide	2017	0.0565	2023	2	100	54	7	5	5	1	0	0	0	0	0	0	0	0	0	2	2	4	4	3	4	2	1	1	c	cs
aizoides	aiz	aiz_SW	aizo_F.3	wide	2017	0.055	2023	3	100	64	3	3	3	4	0	0	0	0	0	0	0	0	0	2	2	4	4	3	4	2	1	1	c	cs
aizoides	aiz	aiz_W	aizo_Ch.1	wide	2016		2183	1	100	1	0	0	5	0	0	1	0	1	0	0	0	0	0	2	2	4	4	3	4	2	1	1	c	cs
aizoides	aiz	aiz_W	aizo_Ch.2	wide	2016		2183	2	100	3	7	2	3	1	0	2	0	0	0	0	0	0	0	2	2	4	4	3	4	2	1	1	c	cs
aizoides	aiz	aiz_W	aizo_Ch.3	wide	2016		2183	3	100	0	0	8	4	0	0	3	1	1	0	0	0	0	0	2	2	4	4	3	4	2	1	1	c	cs
aizoides	aiz	aiz1_C	aizo_I.1	wide	2016	0.079	2479	1	100	19	34	13	5	1	3	4	0	0	0	0	0	0	0	2	2	4	4	3	4	2	1	1	c	cs
aizoides	aiz	aiz1_C	aizo_I.2	wide	2016	0.079	2479	2	100	20	23	6	7	4	0	2	0	0	0	0	0	0	0	2	2	4	4	3	4	2	1	1	c	cs
aizoides	aiz	aiz1_C	aizo_I.3	wide	2016	0.079	2479	3	100	36	21	6	7	0	0	1	0	0	0	0	0	0	0	2	2	4	4	3	4	2	1	1	c	cs
aizoides	aiz	aiz1_E	aizo_NP.1	wide	2016		1700	1	100	12	25	13	10	4	0	1	0	0	0	0	0	0	0	2	2	4	4	3	4	2	1	1	c	cs
aizoides	aiz	aiz1_E	aizo_NP.2	wide	2016		1700	2	100	29	22	7	5	2	0	4	0	0	0	0	0	0	0	2	2	4	4	3	4	2	1	1	c	cs
aizoides	aiz	aiz1_E	aizo_NP.3	wide	2016		1700	3	100	9	17	7	11	4	0	0	0	0	0	0	0	0	0	2	2	4	4	3	4	2	1	1	c	cs
aizoides	aiz	aiz2_C	aizo_P.1	wide	2016		2200	1	100	5	32	15	5	2	2	0	0	1	0	0	0	0	0	2	2	4	4	3	4	2	1	1	c	cs
aizoides	aiz	aiz2_C	aizo_P.2	wide	2016		2200	2	100	0	10	20	5	4	3	5	0	0	0	0	0	0	0	2	2	4	4	3	4	2	1	1	c	cs
aizoides	aiz	aiz2_C	aizo_P.3	wide	2016		2200	3	100	1	7	18	13	4	2	2	1	0	0	0	0	0	0	2	2	4	4	3	4	2	1	1	c	cs
aizoides	aiz	aiz2_E	aizo_G.1	wide	2016		1560	1	100	20	24	5	9	0	0	1	0	1	0	0	0	0	0	2	2	4	4	3	4	2	1	1	c	cs
aizoides	aiz	aiz2_E	aizo_G.2	wide	2016		1560	2	100	19	7	5	5	1	1	3	2	0	0	0	0	0	0	2	2	4	4	3	4	2	1	1	c	cs
aizoides	aiz	aiz2_E	aizo_G.3	wide	2016		1560	3	100	24	29	6	7	0	0	2	0	0	0	0	0	0	0	2	2	4	4	3	4	2	1	1	c	cs
androsacea	and	and_C	andro_I.1	wide	2016		2698	1	100	1	2	1	3	0	1	2	0	0	0	0	0	0	0	1	2	4	3.5	1	4	2	3	3	c	ss
androsacea	and	and_C	andro_I.2	wide	2016		2698	2	100	0	3	3	2	3	0	0	1	0	0	0	0	0	0	1	2	4	3.5	1	4	2	3	3	c	ss
androsacea	and	and_C	andro_I.3	wide	2016		2698	3	100	2	12	5	2	3	0	1	0	0	0	0	0	0	0	1	2	4	3.5	1	4	2	3	3	c	ss
androsacea	and	and_E	andro_G.1	wide	2016		2150	1	100	0	1	0	0	1	0	0	0	0	0	0	0	0	0	1	2	4	3.5	1	4	2	3	3	c	ss
androsacea	and	and_E	andro_G.2	wide	2016		2150	2	100	0	0	0	0	0	0	0	0	0	0	0	0	0	0	1	2	4	3.5	1	4	2	3	3	c	ss
androsacea	and	and_E	andro_G.3	wide	2016		2150	3	100	0	0	0	0	0	0	0	0	0	0	0	0	0	0	1	2	4	3.5	1	4	2	3	3	c	ss
androsacea	and	and_SW	andro_F.1	wide	2017	0.035	2636	1	100	0	5	5	0	0	0	0	0	0	0	0	0	0	0	1	2	4	3.5	1	4	2	3	3	c	ss
androsacea	and	and_SW	andro_F.2	wide	2017	0.039	2636	2	100	0	1	0	0	0	0	0	0	0	2	0	0	0	0	1	2	4	3.5	1	4	2	3	3	c	ss
androsacea	and	and_SW	andro_F.3	wide	2017	0.034	2636	3	100	0	3	10	0	0	0	0	0	0	0	0	0	0	0	1	2	4	3.5	1	4	2	3	3	c	ss
aspera	asp	asp_C	asp_I.1	wide	2016		2148	1	100	4	20	0	3	0	0	0	0	0	0	0	0	0	0	2	3	5	2.5	1	2	2	1	5	c	cs
aspera	asp	asp_C	asp_I.2	wide	2016		2148	2	100	36	25	4	0	0	0	0	0	0	0	0	0	0	0	2	3	5	2.5	1	2	2	1	5	c	cs
aspera	asp	asp_C	asp_I.3	wide	2016		2148	3	100	18	16	1	0	1	0	0	0	0	0	0	0	0	4	2	3	5	2.5	1	2	2	1	5	c	cs
aspera	asp	asp1_SW	asp_P.1	wide	2017	0.021	2200	1	100	35	23	5	3	0	0	0	0	0	0	0	0	0	0	2	3	5	2.5	1	2	2	1	5	c	cs
aspera	asp	asp1_SW	asp_P.2	wide	2017	0.021	2200	2	100	23	13	10	0	1	0	0	0	0	0	0	0	0	0	2	3	5	2.5	1	2	2	1	5	c	cs
aspera	asp	asp1_SW	asp_P.3	wide	2017	0.02	2200	3	100	3	18	11	3	0	0	0	0	0	0	0	0	0	0	2	3	5	2.5	1	2	2	1	5	c	cs
aspera	asp	asp1_W	asp_Ch.1	wide	2016		1960	1	100	4	4	0	1	0	0	0	0	0	1	1	0	0	0	2	3	5	2.5	1	2	2	1	5	c	cs
aspera	asp	asp1_W	asp_Ch.2	wide	2016		1960	2	100	8	3	0	0	0	0	0	0	0	0	0	0	0	0	2	3	5	2.5	1	2	2	1	5	c	cs
aspera	asp	asp1_W	asp_Ch.3	wide	2016		1960	3	100	3	4	2	0	0	0	1	0	0	0	0	0	0	0	2	3	5	2.5	1	2	2	1	5	c	cs
aspera	asp	asp2_SW	asp_F.1	wide	2017	0.015	1415	1	100	20	17	15	4	0	0	0	0	0	0	0	0	0	0	2	3	5	2.5	1	2	2	1	5	c	cs
aspera	asp	asp2_SW	asp_F.2	wide	2017	0.016	1415	2	100	5	10	14	6	0	0	0	0	0	0	0	0	0	0	2	3	5	2.5	1	2	2	1	5	c	cs
aspera	asp	asp2_SW	asp_F.3	wide	2017	0.015	1415	3	100	1	10	5	7	1	0	0	0	0	0	0	0	0	0	2	3	5	2.5	1	2	2	1	5	c	cs
aspera	asp	asp2_W	asp_Ch.7	wide	2017	0.014	2158	1	100	13	38	15	5	0	1	0	0	0	0	0	0	0	0	2	3	5	2.5	1	2	2	1	5	c	cs
aspera	asp	asp2_W	asp_Ch.8	wide	2017	0.012	2158	2	100	12	12	5	17	1	0	0	0	0	0	0	0	0	0	2	3	5	2.5	1	2	2	1	5	c	cs
aspera	asp	asp2_W	asp_Ch.9	wide	2017	0.015	2158	3	100	12	20	5	10	0	0	0	0	0	0	0	0	0	0	2	3	5	2.5	1	2	2	1	5	c	cs
aspera	asp	asp3_W	asp_Ch.4	wide	2017	0.017	2740	1	100	14	15	15	10	3	0	0	0	0	0	0	0	0	0	2	3	5	2.5	1	2	2	1	5	c	cs
aspera	asp	asp3_W	asp_Ch.5	wide	2017	0.0156	2740	2	100	12	23	10	9	3	1	0	0	0	0	0	0	0	0	2	3	5	2.5	1	2	2	1	5	c	cs
aspera	asp	asp3_W	asp_Ch.6	wide	2017	0.015	2740	3	100	10	34	14	10	0	0	0	0	0	0	0	0	0	0	2	3	5	2.5	1	2	2	1	5	c	cs
biflora	bif	bif_C	bifl_OT.1	wide	2017	0.109	2601	1	100	58	10	4	0	0	0	0	0	0	0	0	0	0	0	1	2	5	3.5	1	4	2	1	5	c	cs
biflora	bif	bif_C	bifl_OT.2	wide	2017	0.103	2601	2	100	46	14	5	0	0	0	0	0	0	0	0	0	0	0	1	2	5	3.5	1	4	2	1	5	c	cs
biflora	bif	bif_C	bifl_OT.3	wide	2017	0.101	2601	3	100	47	9	0	0	2	0	0	0	0	0	0	0	0	0	1	2	5	3.5	1	4	2	1	5	c	cs
biflora	bif	bif_SW	bifl_F.1	wide	2017	0.162	2697	1	100	24	8	1	1	2	0	0	0	0	0	0	0	0	0	1	2	5	3.5	1	4	2	1	5	c	cs
biflora	bif	bif_SW	bifl_F.2	wide	2017	0.158	2697	2	100	21	17	5	2	0	0	0	0	0	0	0	0	0	0	1	2	5	3.5	1	4	2	1	5	c	cs
biflora	bif	bif_SW	bifl_F.3	wide	2017	0.16	2697	3	100	19	17	7	2	1	0	0	0	0	0	0	0	0	0	1	2	5	3.5	1	4	2	1	5	c	cs
biflora	bif	bif_W	bifl_Ch.1	wide	2017	0.092	2730	1	100	45	29	9	0	0	0	0	0	0	0	0	0	0	0	1	2	5	3.5	1	4	2	1	5	c	cs
biflora	bif	bif_W	bifl_Ch.2	wide	2017	0.085	2730	2	100	19	20	12	0	0	0	0	0	0	0	0	0	0	0	1	2	5	3.5	1	4	2	1	5	c	cs
biflora	bif	bif_W	bifl_Ch.3	wide	2017	0.087	2730	3	100	35	18	8	0	0	0	0	0	0	0	0	0	0	0	1	2	5	3.5	1	4	2	1	5	c	cs
blepharophylla	ble	ble_E	bleph_G.1	narrow	2016		2150	1	100	13	36	2	0	0	1	0	0	0	0	1	0	0	0	1	3	5	3.5	1	2	2	1	5	c	cs
blepharophylla	ble	ble_E	bleph_G.2	narrow	2016		2150	2	100	8	23	3	0	1	1	0	0	0	0	0	0	0	0	1	3	5	3.5	1	2	2	1	5	c	cs
bryoides	bry	bry_E	bryo_G.1	wide	2016		2310	1	100	43	10	0	3	0	0	0	0	0	0	0	0	0	0	1	3	5	3.5	1	2	1	1	5	c	cs
bryoides	bry	bry_E	bryo_G.2	wide	2016		2310	2	100	18	6	0	4	0	0	1	0	0	0	0	0	0	0	1	3	5	3.5	1	2	1	1	5	c	cs
bryoides	bry	bry_E	bryo_G.3	wide	2016		2310	3	100	43	0	3	0	0	0	0	0	0	0	0	0	0	0	1	3	5	3.5	1	2	1	1	5	c	cs
bryoides	bry	bry_SW	bryo_F.1	wide	2017	0.041	2703	1	100	36	13	10	2	0	0	0	0	0	0	0	0	0	0	1	3	5	3.5	1	2	1	1	5	c	cs
bryoides	bry	bry_SW	bryo_F.2	wide	2017	0.046	2703	2	100	45	18	4	1	0	0	0	1	0	0	0	0	0	0	1	3	5	3.5	1	2	1	1	5	c	cs
bryoides	bry	bry_SW	bryo_F.3	wide	2017	0.039	2703	3	100	20	20	12	0	0	0	0	0	0	0	1	0	0	0	1	3	5	3.5	1	2	1	1	5	c	cs
bryoides	bry	bry_W	bryo_Ch.1	wide	2016		2480	1	100	20	7	8	1	0	0	0	0	0	0	0	0	0	0	1	3	5	3.5	1	2	1	1	5	c	cs
bryoides	bry	bry_W	bryo_Ch.2	wide	2016		2480	2	100	33	12	4	2	0	1	0	0	0	0	0	0	0	0	1	3	5	3.5	1	2	1	1	5	c	cs
bryoides	bry	bry_W	bryo_Ch.3	wide	2016		2480	3	100	38	9	3	0	0	0	0	0	0	0	0	0	0	0	1	3	5	3.5	1	2	1	1	5	c	cs
bryoides	bry	bry1_C	bryo_I.1	wide	2016	0.064	2280	1	100	16	15	4	2	0	2	0	0	0	0	0	0	0	0	1	3	5	3.5	1	2	1	1	5	c	cs
bryoides	bry	bry1_C	bryo_I.2	wide	2016	0.064	2280	2	100	33	12	0	1	0	0	2	0	0	0	0	0	0	0	1	3	5	3.5	1	2	1	1	5	c	cs
bryoides	bry	bry1_C	bryo_I.3	wide	2016	0.064	2280	3	100	48	7	3	1	0	0	0	1	0	0	0	0	0	0	1	3	5	3.5	1	2	1	1	5	c	cs
bryoides	bry	bry2_C	bryo_P.1	wide	2016		2300	1	100	33	16	5	3	0	0	0	0	0	0	0	0	0	0	1	3	5	3.5	1	2	1	1	5	c	cs
bryoides	bry	bry2_C	bryo_P.2	wide	2016		2300	2	100	23	18	4	4	0	0	0	0	0	0	0	0	0	0	1	3	5	3.5	1	2	1	1	5	c	cs
bryoides	bry	bry2_C	bryo_P.3	wide	2016		2300	3	100	38	18	3	3	0	0	0	0	1	0	0	0	0	0	1	3	5	3.5	1	2	1	1	5	c	cs
burseriana	bur	bur_E	burs_G.1	narrow	2017	0.047	1788	1	100	0	10	29	1	8	1	1	0	0	0	0	0	0	0	2	4	5	1.5	1	5	1	1	5	c	ss
burseriana	bur	bur_E	burs_G.2	narrow	2017	0.054	1788	2	100	0	5	29	9	8	0	0	2	2	0	0	0	0	0	2	4	5	1.5	1	5	1	1	5	c	ss
burseriana	bur	bur_E	burs_G.3	narrow	2017	0.054	1788	3	100	0	13	20	8	7	0	1	0	0	1	1	0	0	0	2	4	5	1.5	1	5	1	1	5	c	ss
caesia	cae	cae_SW	cae_F.1	wide	2017	0.036	2449	1	100	4	15	39	14	3	1	1	0	0	0	0	0	0	0	1.5	4	5	2	1	5	1	3	5	c	ss
caesia	cae	cae_SW	cae_F.2	wide	2017	0.035	2449	2	100	3	19	28	10	4	0	0	0	0	0	0	0	0	0	1.5	4	5	2	1	5	1	3	5	c	ss
caesia	cae	cae_SW	cae_F.3	wide	2017	0.033	2449	3	100	4	7	31	2	5	0	2	0	0	0	0	0	0	0	1.5	4	5	2	1	5	1	3	5	c	ss
caesia	cae	cae_W	cae_Ch.1	wide	2017	0.028	1564	1	100	0	0	5	4	0	0	1	0	0	0	0	0	0	0	1.5	4	5	2	1	5	1	3	5	c	ss
caesia	cae	cae_W	cae_Ch.2	wide	2017	0.028	1564	2	100	0	0	0	2	1	0	0	0	0	0	0	0	0	0	1.5	4	5	2	1	5	1	3	5	c	ss
caesia	cae	cae_W	cae_Ch.3	wide	2017	0.028	1564	3	100	3	5	17	17	0	0	1	0	1	0	0	0	0	0	1.5	4	5	2	1	5	1	3	5	c	ss
caesia	cae	cae1_C	cae_I.1	wide	2016		2239	1	100	3	20	0	9	1	0	2	0	0	0	0	0	0	0	1.5	4	5	2	1	5	1	3	5	c	ss
caesia	cae	cae1_C	cae_I.2	wide	2016		2239	2	100	5	25	4	20	0	2	5	2	0	0	0	0	0	0	1.5	4	5	2	1	5	1	3	5	c	ss
caesia	cae	cae1_C	cae_I.3	wide	2016		2239	3	100	3	20	4	10	2	0	4	0	0	0	0	0	0	0	1.5	4	5	2	1	5	1	3	5	c	ss
caesia	cae	cae1_E	cae_W.1	wide	2017	0.028	196	1	100	0	4	24	19	5	0	0	0	0	0	0	0	0	0	1.5	4	5	2	1	5	1	3	5	c	ss
caesia	cae	cae1_E	cae_W.2	wide	2017	0.025	196	2	100	0	2	13	10	8	0	0	0	0	0	0	0	0	0	1.5	4	5	2	1	5	1	3	5	c	ss
caesia	cae	cae1_E	cae_W.3	wide	2017	0.02	196	3	100	0	0	10	15	3	4	0	0	0	0	0	0	0	0	1.5	4	5	2	1	5	1	3	5	c	ss
caesia	cae	cae2_C	cae_P.1	wide	2016		2200	1	100	0	13	8	10	2	7	13	0	0	1	0	0	0	0	1.5	4	5	2	1	5	1	3	5	c	ss
caesia	cae	cae2_C	cae_P.2	wide	2016		2200	2	100	0	27	13	13	0	1	5	0	0	2	0	0	0	0	1.5	4	5	2	1	5	1	3	5	c	ss
caesia	cae	cae2_C	cae_P.3	wide	2016		2200	3	100	0	29	14	10	0	0	2	0	0	0	0	0	0	0	1.5	4	5	2	1	5	1	3	5	c	ss
caesia	cae	cae2_E	cae_G.1	wide	2016		1630	1	100	1	15	0	24	3	0	4	0	1	2	0	0	0	0	1.5	4	5	2	1	5	1	3	5	c	ss
caesia	cae	cae2_E	cae_G.2	wide	2016		1630	2	100	1	26	0	8	2	0	6	0	0	0	0	0	0	0	1.5	4	5	2	1	5	1	3	5	c	ss
caesia	cae	cae2_E	cae_G.3	wide	2016		1630	3	100	0	8	3	8	3	0	8	0	1	2	0	0	0	0	1.5	4	5	2	1	5	1	3	5	c	ss
cernua	cer	cer_W	cern_Ch.1	narrow	2016		2700	1	100	17	17	0	2	0	4	4	0	0	0	0	0	0	0	1.5	2	4	3.5	1	4	4	3	5	h	ss
cernua	cer	cer_W	cern_Ch.2	narrow	2016		2700	2	100	21	12	3	0	0	7	2	0	0	0	0	0	0	0	1.5	2	4	3.5	1	4	4	3	5	h	ss
cernua	cer	cer_W	cern_Ch.3	narrow	2016		2700	3	100	25	13	3	0	0	4	0	0	0	0	0	0	0	0	1.5	2	4	3.5	1	4	4	3	5	h	ss
cochlearis	coc	coc_SW	coch_F.1	narrow	2017	0.047	610	1	100	5	7	4	0	2	0	0	0	0	0	0	0	0	0	3	4	4	2	1	5	2	1	5	c	ss
cochlearis	coc	coc_SW	coch_F.2	narrow	2017	0.051	610	2	100	5	5	5	0	5	0	0	0	0	0	0	0	0	0	3	4	4	2	1	5	2	1	5	c	ss
cochlearis	coc	coc_SW	coch_F.3	narrow	2017	0.052	610	3	100	5	6	7	1	2	0	0	0	0	0	0	0	0	0	3	4	4	2	1	5	2	1	5	c	ss
cotyledon	cot	cot1_W	coty_Ch.1	narrow	2017	0.031	1762	1	100	0	5	14	8	8	0	0	0	1	0	0	0	0	0	2.5	3	4	3	1	2	2	1	5	c	ss
cotyledon	cot	cot1_W	coty_Ch.2	narrow	2017	0.03	1762	2	100	0	0	10	22	6	0	1	0	0	0	0	0	0	0	2.5	3	4	3	1	2	2	1	5	c	ss
cotyledon	cot	cot1_W	coty_Ch.3	narrow	2017	0.034	1762	3	100	0	4	10	25	13	1	5	0	0	0	0	0	0	0	2.5	3	4	3	1	2	2	1	5	c	ss
cotyledon	cot	cot2_W	coty_P.1	narrow	2017	0.039	1390	1	100	0	40	28	9	4	0	0	0	1	0	0	0	0	0	2.5	3	4	3	1	2	2	1	5	c	ss
cotyledon	cot	cot2_W	coty_P.2	narrow	2017	0.038	1390	2	100	0	18	30	10	3	0	0	0	0	0	0	0	0	0	2.5	3	4	3	1	2	2	1	5	c	ss
cotyledon	cot	cot2_W	coty_P.3	narrow	2017	0.038	1390	3	100	0	33	20	12	2	0	0	0	0	0	0	0	0	0	2.5	3	4	3	1	2	2	1	5	c	ss
exarata	exa	exa_C	exa_I.1	wide	2016		3020	1	100	18	20	4	5	1	2	2	0	0	0	0	0	0	0	1	4	5	3	1	2	1	3	5	c	ss
exarata	exa	exa_C	exa_I.2	wide	2016		3020	2	100	12	50	8	10	4	0	4	1	0	0	0	0	0	0	1	4	5	3	1	2	1	3	5	c	ss
exarata	exa	exa_C	exa_I.3	wide	2016		3020	3	100	23	28	4	5	2	0	0	1	0	0	0	0	0	0	1	4	5	3	1	2	1	3	5	c	ss
exarata	exa	exa_W	exa_Ch.1	wide	2017	0.053	2444	1	100	0	2	2	0	0	0	0	0	0	0	0	0	0	0	1	4	5	3	1	2	1	3	5	c	ss
exarata	exa	exa_W	exa_Ch.2	wide	2017	0.052	2444	2	100	12	53	0	1	0	0	0	0	0	0	0	0	0	0	1	4	5	3	1	2	1	3	5	c	ss
exarata	exa	exa_W	exa_Ch.3	wide	2017	0.049	2444	3	100	10	40	0	3	2	0	0	0	0	0	0	0	0	0	1	4	5	3	1	2	1	3	5	c	ss
exarata	exa	exa1_SW	exa_P.1	wide	2016		1900	1	100	9	5	0	0	2	1	5	4	0	0	0	0	0	0	1	4	5	3	1	2	1	3	5	c	ss
exarata	exa	exa1_SW	exa_P.2	wide	2016		1900	2	100	4	7	0	2	0	0	2	1	0	0	0	0	0	0	1	4	5	3	1	2	1	3	5	c	ss
exarata	exa	exa1_SW	exa_P.3	wide	2016		1900	3	100	2	1	0	3	0	1	2	0	0	0	0	0	0	0	1	4	5	3	1	2	1	3	5	c	ss
exarata	exa	exa2_SW	exa_F.1	wide	2017	0.057	2703	1	100	6	2	0	1	0	0	0	0	0	0	0	0	0	0	1	4	5	3	1	2	1	3	5	c	ss
exarata	exa	exa2_SW	exa_F.2	wide	2017	0.057	2703	2	100	3	4	0	1	0	0	0	0	0	0	0	0	0	0	1	4	5	3	1	2	1	3	5	c	ss
exarata	exa	exa2_SW	exa_F.3	wide	2017	0.051	2703	3	100	9	6	0	0	0	0	0	0	0	0	0	0	0	0	1	4	5	3	1	2	1	3	5	c	ss
hostii	hos	hos_E	host_G.1	narrow	2016	0.042	1170	1	100	17	45	3	4	2	0	1	0	0	0	0	0	0	0	2	3	5	2	1	5	2	1	5	c	ss
hostii	hos	hos_E	host_G.2	narrow	2016	0.042	1170	2	100	13	42	9	6	1	0	1	0	0	0	0	0	0	0	2	3	5	2	1	5	2	1	5	c	ss
hostii	hos	hos_E	host_G.3	narrow	2016	0.042	1170	3	100	30	45	4	0	0	0	0	1	0	0	0	0	0	0	2	3	5	2	1	5	2	1	5	c	ss
hostii	hos	hos1_C	host_P.4	narrow	2017	0.055	1900	1	100	27	46	9	0	0	0	0	0	1	0	0	0	0	0	2	3	5	2	1	5	2	1	5	c	ss
hostii	hos	hos1_C	host_P.5	narrow	2017	0.055	1900	2	100	11	40	18	1	1	0	0	0	0	0	1	0	0	0	2	3	5	2	1	5	2	1	5	c	ss
hostii	hos	hos1_C	host_P.6	narrow	2017	0.054	1900	3	100	24	39	14	2	2	0	0	0	0	0	0	0	0	0	2	3	5	2	1	5	2	1	5	c	ss
hostii	hos	hos2_C	host_P.1	narrow	2016		1969	1	100	20	37	2	2	2	2	1	0	0	0	0	0	0	0	2	3	5	2	1	5	2	1	5	c	ss
hostii	hos	hos2_C	host_P.2	narrow	2016		1969	2	100	2	37	3	10	1	1	0	0	0	0	0	0	0	0	2	3	5	2	1	5	2	1	5	c	ss
hostii	hos	hos2_C	host_P.3	narrow	2016		1969	3	100	7	29	10	4	1	1	1	0	0	0	0	0	0	0	2	3	5	2	1	5	2	1	5	c	ss
moschata	mos	mos_SW	mos_F.1	wide	2017	0.04	1503	1	100	17	14	8	5	1	0	0	0	0	0	0	0	0	0	1	4	5	3	1	4	1	3	5	c	ss
moschata	mos	mos_SW	mos_F.2	wide	2017	0.041	1503	2	100	12	15	10	3	0	0	0	0	0	0	0	0	0	0	1	4	5	3	1	4	1	3	5	c	ss
moschata	mos	mos_SW	mos_F.3	wide	2017	0.04	1503	3	100	10	10	8	2	0	0	0	0	0	0	0	0	0	0	1	4	5	3	1	4	1	3	5	c	ss
moschata	mos	mos1_C	mos_I.1	wide	2016	0.064051	2334	1	100	10	36	9	8	3	3	1	0	0	0	0	0	0	0	1	4	5	3	1	4	1	3	5	c	ss
moschata	mos	mos1_C	mos_I.2	wide	2016	0.033168	2334	2	100	15	9	1	2	0	2	3	0	0	0	1	0	0	0	1	4	5	3	1	4	1	3	5	c	ss
moschata	mos	mos1_C	mos_I.3	wide	2016	0.074208	2334	3	100	32	24	8	3	3	0	4	1	0	0	1	0	0	0	1	4	5	3	1	4	1	3	5	c	ss
moschata	mos	mos1_E	mos_G.4	wide	2017	0.037	2114	1	100	3	10	10	2	1	0	0	0	0	0	0	0	0	0	1	4	5	3	1	4	1	3	5	c	ss
moschata	mos	mos1_E	mos_G.5	wide	2017	0.033	2114	2	100	3	10	16	7	0	0	0	0	0	0	0	0	0	0	1	4	5	3	1	4	1	3	5	c	ss
moschata	mos	mos1_E	mos_G.6	wide	2017	0.03	2114	3	100	3	15	13	1	0	0	0	0	0	0	0	0	0	0	1	4	5	3	1	4	1	3	5	c	ss
moschata	mos	mos2_C	mos_OT.1	wide	2017	0.039	2601	1	100	4	3	4	2	1	1	0	1	0	0	0	0	0	0	1	4	5	3	1	4	1	3	5	c	ss
moschata	mos	mos2_C	mos_OT.2	wide	2017	0.035	2601	2	100	16	5	8	1	2	0	0	0	0	0	0	0	0	0	1	4	5	3	1	4	1	3	5	c	ss
moschata	mos	mos2_C	mos_OT.3	wide	2017	0.042	2601	3	100	18	13	10	2	0	0	0	0	0	0	0	0	0	0	1	4	5	3	1	4	1	3	5	c	ss
moschata	mos	mos2_E	mos_G.1	wide	2016	0.0205	1930	1	100	15	23	5	9	2	4	0	0	0	0	0	0	0	0	1	4	5	3	1	4	1	3	5	c	ss
moschata	mos	mos2_E	mos_G.2	wide	2016	0.0205	1930	2	100	14	23	4	7	7	5	2	0	0	0	0	0	0	0	1	4	5	3	1	4	1	3	5	c	ss
moschata	mos	mos2_E	mos_G.3	wide	2016	0.0205	1930	3	100	0	7	9	5	4	8	0	4	0	1	0	0	0	0	1	4	5	3	1	4	1	3	5	c	ss
mutata	mut	mut_C	mut_I.1	narrow	2016		1435	1	100	4	44	4	3	0	8	3	1	0	0	0	0	0	0	2.5	2	3	4	3	4	2	1	1	h	ss
mutata	mut	mut_C	mut_I.2	narrow	2016		1435	2	100	7	49	3	5	0	0	0	2	0	0	0	0	0	0	2.5	2	3	4	3	4	2	1	1	h	ss
mutata	mut	mut_C	mut_I.3	narrow	2016		1435	3	100	0	38	5	14	0	0	5	0	0	0	0	0	0	0	2.5	2	3	4	3	4	2	1	1	h	ss
mutata	mut	mut_W	mut_F.1	narrow	2017	0.036	1300	1	100	0	54	15	2	0	0	0	0	0	0	0	0	0	0	2.5	2	3	4	3	4	2	1	1	h	ss
mutata	mut	mut_W	mut_F.2	narrow	2017	0.036	1300	2	100	0	47	12	3	2	0	0	0	0	0	0	0	0	0	2.5	2	3	4	3	4	2	1	1	h	ss
mutata	mut	mut_W	mut_F.3	narrow	2017	0.035	1300	3	100	0	50	20	4	0	0	0	0	0	0	0	0	0	0	2.5	2	3	4	3	4	2	1	1	h	ss
oppositifolia	opp	opp_E	oppo_G.1	wide	2017	0.111	2114	1	100	55	14	3	1	0	0	0	0	0	0	0	0	0	0	1	4	5	3.5	3	4	2	1	5	c	cs
oppositifolia	opp	opp_E	oppo_G.2	wide	2017	0.108	2114	2	100	29	15	0	0	3	0	0	0	0	1	0	0	0	0	1	4	5	3.5	3	4	2	1	5	c	cs
oppositifolia	opp	opp_E	oppo_G.3	wide	2017	0.118	2114	3	100	23	13	2	2	2	1	0	0	0	0	0	0	0	0	1	4	5	3.5	3	4	2	1	5	c	cs
oppositifolia	opp	opp_SW	oppo_F.1	wide	2017	0.141	2096	1	100	50	20	3	0	2	0	0	0	0	0	0	0	0	0	1	4	5	3.5	3	4	2	1	5	c	cs
oppositifolia	opp	opp_SW	oppo_F.2	wide	2017	0.129	2096	2	100	13	15	4	7	0	0	0	0	0	0	0	0	0	0	1	4	5	3.5	3	4	2	1	5	c	cs
oppositifolia	opp	opp_SW	oppo_F.3	wide	2017	0.139	2096	3	100	5	8	6	0	1	0	0	0	0	0	0	0	0	0	1	4	5	3.5	3	4	2	1	5	c	cs
oppositifolia	opp	opp_W	oppo_Ch.1	wide	2016		2467	1	100	16	14	2	3	1	2	0	0	0	0	0	0	0	0	1	4	5	3.5	3	4	2	1	5	c	cs
oppositifolia	opp	opp_W	oppo_Ch.2	wide	2016		2467	2	100	26	20	5	3	0	2	0	0	0	0	0	0	0	0	1	4	5	3.5	3	4	2	1	5	c	cs
oppositifolia	opp	opp_W	oppo_Ch.3	wide	2016		2467	3	100	43	20	3	0	0	0	1	0	0	0	0	0	0	0	1	4	5	3.5	3	4	2	1	5	c	cs
oppositifolia	opp	opp1_C	oppo_I.1	wide	2016	0.123	2581	1	100	16	17	5	2	1	0	0	0	0	0	0	0	0	0	1	4	5	3.5	3	4	2	1	5	c	cs
oppositifolia	opp	opp1_C	oppo_I.2	wide	2016	0.122	2581	2	100	9	19	4	0	0	1	0	0	1	0	0	0	0	0	1	4	5	3.5	3	4	2	1	5	c	cs
oppositifolia	opp	opp1_C	oppo_I.3	wide	2016	0.122	2581	3	100	6	27	4	1	1	0	0	0	1	0	0	0	0	0	1	4	5	3.5	3	4	2	1	5	c	cs
oppositifolia	opp	opp2_C	oppo_OT.1	wide	2017	0.1	2601	1	100	54	8	4	0	0	2	0	0	0	1	0	0	0	0	1	4	5	3.5	3	4	2	1	5	c	cs
oppositifolia	opp	opp2_C	oppo_OT.2	wide	2017	0.104	2601	2	100	54	12	5	3	4	0	1	0	0	0	0	0	0	0	1	4	5	3.5	3	4	2	1	5	c	cs
oppositifolia	opp	opp2_C	oppo_OT.3	wide	2017	0.103	2601	3	100	62	10	1	0	2	0	0	0	0	0	0	0	0	0	1	4	5	3.5	3	4	2	1	5	c	cs
paniculata	pan	pan_E	pani_G.1	wide	2016		1880	1	100	18	33	10	10	0	3	2	1	0	0	0	0	0	0	2	3	5	2	1	4	2	1	5	c	ss
paniculata	pan	pan_E	pani_G.2	wide	2016		1880	2	100	8	14	15	4	0	5	1	0	0	1	0	0	0	0	2	3	5	2	1	4	2	1	5	c	ss
paniculata	pan	pan_E	pani_G.3	wide	2016		1880	3	100	12	32	20	7	5	3	0	1	0	0	0	0	0	0	2	3	5	2	1	4	2	1	5	c	ss
paniculata	pan	pan_SW	pani_F.1	wide	2017	0.04	1487	1	100	0	23	15	4	0	0	2	0	0	0	0	0	0	0	2	3	5	2	1	4	2	1	5	c	ss
paniculata	pan	pan_SW	pani_F.2	wide	2017	0.039	1487	2	100	0	17	17	3	1	2	0	0	0	0	0	0	0	0	2	3	5	2	1	4	2	1	5	c	ss
paniculata	pan	pan_SW	pani_F.3	wide	2017	0.042	1487	3	100	0	5	1	9	0	0	0	0	0	0	0	0	0	0	2	3	5	2	1	4	2	1	5	c	ss
paniculata	pan	pan_W	pani_Ch.1	wide	2016		2244	1	100	27	33	5	6	0	2	2	0	0	0	0	0	0	0	2	3	5	2	1	4	2	1	5	c	ss
paniculata	pan	pan_W	pani_Ch.2	wide	2016		2244	2	100	32	33	4	5	2	0	1	1	1	0	0	0	0	0	2	3	5	2	1	4	2	1	5	c	ss
paniculata	pan	pan_W	pani_Ch.3	wide	2016		2244	3	100	11	21	10	4	0	0	2	0	0	0	0	0	1	0	2	3	5	2	1	4	2	1	5	c	ss
paniculata	pan	pan1_C	pani_I.1	wide	2016		2226	1	100	29	30	12	3	0	0	3	0	0	0	0	0	0	0	2	3	5	2	1	4	2	1	5	c	ss
paniculata	pan	pan1_C	pani_I.2	wide	2016		2226	2	100	23	30	10	2	0	0	0	0	0	0	0	0	0	0	2	3	5	2	1	4	2	1	5	c	ss
paniculata	pan	pan1_C	pani_I.3	wide	2016		2226	3	100	23	38	1	8	0	4	2	1	0	0	0	0	0	0	2	3	5	2	1	4	2	1	5	c	ss
paniculata	pan	pan2_C	pani_P.1	wide	2016		2160	1	100	8	17	14	4	1	2	2	0	0	0	0	0	0	0	2	3	5	2	1	4	2	1	5	c	ss
paniculata	pan	pan2_C	pani_P.2	wide	2016		2160	2	100	3	12	9	3	2	1	0	1	0	0	0	0	0	0	2	3	5	2	1	4	2	1	5	c	ss
paniculata	pan	pan2_C	pani_P.3	wide	2016		2160	3	100	0	3	2	5	3	2	0	0	0	0	0	0	0	0	2	3	5	2	1	4	2	1	5	c	ss
rotundifolia	rot	rot_C	rot_I.1	wide	2016		1654	1	100	1	9	7	6	3	6	1	0	0	0	0	0	0	0	2.5	2	2	4	3	3	4	3	1	h	cs
rotundifolia	rot	rot_C	rot_I.2	wide	2016		1654	2	100	3	12	10	9	3	5	4	0	0	0	2	2	0	0	2.5	2	2	4	3	3	4	3	1	h	cs
rotundifolia	rot	rot_C	rot_I.3	wide	2016		1654	3	100	12	23	8	7	5	7	1	0	0	0	0	0	0	0	2.5	2	2	4	3	3	4	3	1	h	cs
rotundifolia	rot	rot_W	rot_Ch.1	wide	2017	0.039	1597	1	100	0	0	5	6	17	4	1	1	0	0	0	0	0	0	2.5	2	2	4	3	3	4	3	1	h	cs
rotundifolia	rot	rot_W	rot_Ch.2	wide	2017	0.039	1597	2	100	10	5	11	12	5	3	1	0	0	0	0	0	0	0	2.5	2	2	4	3	3	4	3	1	h	cs
rotundifolia	rot	rot_W	rot_Ch.3	wide	2017	0.038	1597	3	100	9	1	12	7	4	0	0	0	0	0	0	0	0	0	2.5	2	2	4	3	3	4	3	1	h	cs
rotundifolia	rot	rot1_E	rot_G.1	wide	2016		1530	1	100	10	18	15	8	0	2	1	0	0	0	0	0	0	0	2.5	2	2	4	3	3	4	3	1	h	cs
rotundifolia	rot	rot1_E	rot_G.2	wide	2016		1530	2	100	6	23	4	7	2	2	1	0	0	0	0	0	0	0	2.5	2	2	4	3	3	4	3	1	h	cs
rotundifolia	rot	rot1_E	rot_G.3	wide	2016		1530	3	100	0	13	4	10	1	1	0	0	0	0	0	0	0	0	2.5	2	2	4	3	3	4	3	1	h	cs
rotundifolia	rot	rot1_SW	rot_P.1	wide	2016		1700	1	100	0	4	4	7	3	3	2	0	0	0	0	0	0	0	2.5	2	2	4	3	3	4	3	1	h	cs
rotundifolia	rot	rot1_SW	rot_P.2	wide	2016		1700	2	100	0	3	2	4	4	1	1	0	0	0	0	0	0	0	2.5	2	2	4	3	3	4	3	1	h	cs
rotundifolia	rot	rot1_SW	rot_P.3	wide	2016		1700	3	100	4	14	6	6	12	2	8	3	0	0	0	0	0	0	2.5	2	2	4	3	3	4	3	1	h	cs
rotundifolia	rot	rot2_E	rot_W.1	wide	2017	0.048	2048	1	100	13	5	13	5	4	0	0	0	0	0	0	0	0	0	2.5	2	2	4	3	3	4	3	1	h	cs
rotundifolia	rot	rot2_E	rot_W.2	wide	2017	0.048	2048	2	100	13	9	9	2	8	0	0	0	0	0	0	0	0	0	2.5	2	2	4	3	3	4	3	1	h	cs
rotundifolia	rot	rot2_E	rot_W.3	wide	2017	0.048	2048	3	100	12	10	11	3	5	1	0	0	0	0	0	0	0	0	2.5	2	2	4	3	3	4	3	1	h	cs
rotundifolia	rot	rot2_SW	rot_F.1	wide	2017	0.03	918	1	100	13	10	9	9	3	2	0	0	0	0	0	0	0	0	2.5	2	2	4	3	3	4	3	1	h	cs
rotundifolia	rot	rot2_SW	rot_F.2	wide	2017	0.029	918	2	100	23	10	20	3	0	0	0	0	0	0	0	0	0	0	2.5	2	2	4	3	3	4	3	1	h	cs
rotundifolia	rot	rot2_SW	rot_F.3	wide	2017	0.028	918	3	100	3	5	9	2	0	1	0	0	0	0	0	0	0	0	2.5	2	2	4	3	3	4	3	1	h	cs
rudolphiana	rud	rud_C	rudo_OT.1	narrow	2017	0.07	2601	1	100	20	24	10	2	0	0	0	0	0	0	0	0	0	0	1	2	5	3.5	3	4	2	1	5	c	cs
rudolphiana	rud	rud_C	rudo_OT.2	narrow	2017	0.071	2601	2	100	12	13	2	1	0	0	0	0	0	0	0	0	0	0	1	2	5	3.5	3	4	2	1	5	c	cs
rudolphiana	rud	rud_C	rudo_OT.3	narrow	2017	0.069	2601	3	100	38	28	7	3	0	0	0	0	0	0	0	0	0	0	1	2	5	3.5	3	4	2	1	5	c	cs
sedoides	sed	sed_C	sedo_P.1	narrow	2017	0.078	2300	1	100	0	0	0	1	0	0	0	0	0	0	0	0	0	0	1.5	2	5	3.5	1	5	2	3	5	h	cs
sedoides	sed	sed_C	sedo_P.2	narrow	2017	0.079	2300	2	100	0	0	0	0	0	0	0	0	0	0	0	0	0	0	1.5	2	5	3.5	1	5	2	3	5	h	cs
sedoides	sed	sed_C	sedo_P.3	narrow	2017	0.074	2300	3	100	1	1	0	1	0	0	0	0	0	0	0	0	0	0	1.5	2	5	3.5	1	5	2	3	5	h	cs
seguieri	seg	seg_C	seg_I.1	wide	2016	0.034	2698	1	100	2	30	3	0	3	1	0	0	0	0	1	0	0	0	1	2	5	4	1	2	2	3	3	c	cs
seguieri	seg	seg_C	seg_I.2	wide	2016	0.034	2698	2	100	1	9	3	2	0	3	1	0	0	0	0	0	0	0	1	2	5	4	1	2	2	3	3	c	cs
seguieri	seg	seg_C	seg_I.3	wide	2016	0.034	2698	3	100	5	10	2	3	0	2	0	0	0	0	0	0	0	0	1	2	5	4	1	2	2	3	3	c	cs
seguieri	seg	seg_W	seg_P.1	wide	2017	0.037	2150	1	100	0	4	7	5	0	1	0	0	0	0	0	0	0	0	1	2	5	4	1	2	2	3	3	c	cs
seguieri	seg	seg_W	seg_P.2	wide	2017	0.037	2150	2	100	0	2	5	0	1	0	0	0	0	0	1	0	0	0	1	2	5	4	1	2	2	3	3	c	cs
seguieri	seg	seg_W	seg_P.3	wide	2017	0.038	2150	3	100	0	0	8	2	0	0	0	0	0	0	0	0	0	0	1	2	5	4	1	2	2	3	3	c	cs
squarrosa	squ	squ_C	squa_ST.1	narrow	2017	0.031	2365	1	100	0	17	18	14	9	1	0	0	0	0	0	0	0	0	2	4	5	2	1	5	1	1	5	c	ss
squarrosa	squ	squ_C	squa_ST.2	narrow	2017	0.029	2365	2	100	0	20	19	1	5	1	2	0	0	0	0	0	0	0	2	4	5	2	1	5	1	1	5	c	ss
squarrosa	squ	squ_C	squa_ST.3	narrow	2017	0.028	2365	3	100	0	20	26	9	3	0	0	1	0	0	1	0	0	0	2	4	5	2	1	5	1	1	5	c	ss
stellaris	ste	ste_E	stell_W.1	wide	2017	0.039	1520	1	100	0	1	0	0	0	0	0	0	0	1	0	0	0	0	2	2	5	4	3	3	2	3	1	c	cs
stellaris	ste	ste_E	stell_W.2	wide	2017	0.042	1520	2	100	0	1	1	0	0	0	0	0	0	0	0	0	0	0	2	2	5	4	3	3	2	3	1	c	cs
stellaris	ste	ste_E	stell_W.3	wide	2017	0.039	1520	3	100	0	4	0	0	0	0	0	0	0	1	0	0	0	0	2	2	5	4	3	3	2	3	1	c	cs
stellaris	ste	ste_W	stell_Ch.1	wide	2016		2235	1	100	0	0	0	0	0	0	0	0	0	0	1	1	0	0	2	2	5	4	3	3	2	3	1	c	cs
stellaris	ste	ste_W	stell_Ch.2	wide	2016		2235	2	100	0	0	0	0	0	0	0	0	0	0	0	0	0	0	2	2	5	4	3	3	2	3	1	c	cs
stellaris	ste	ste_W	stell_Ch.3	wide	2016		2235	3	100	0	0	0	0	1	1	0	0	1	0	0	0	0	0	2	2	5	4	3	3	2	3	1	c	cs
stellaris	ste	ste1_C	stell_P.1	wide	2016		2163	1	100	1	1	1	10	1	0	0	1	0	0	0	0	0	0	2	2	5	4	3	3	2	3	1	c	cs
stellaris	ste	ste1_C	stell_P.2	wide	2016		2163	2	100	0	1	1	5	1	0	0	0	0	0	0	0	0	0	2	2	5	4	3	3	2	3	1	c	cs
stellaris	ste	ste1_C	stell_P.3	wide	2016		2163	3	100	0	1	4	4	1	1	1	1	1	0	1	0	0	0	2	2	5	4	3	3	2	3	1	c	cs
stellaris	ste	ste2_C	stell_I.1	wide	2016		1948	1	100	0	15	6	13	7	5	4	0	0	0	0	0	0	0	2	2	5	4	3	3	2	3	1	c	cs
stellaris	ste	ste2_C	stell_I.2	wide	2016		1948	2	100	1	8	4	10	2	4	1	0	0	0	0	2	1	0	2	2	5	4	3	3	2	3	1	c	cs
stellaris	ste	ste2_C	stell_I.3	wide	2016		1948	3	100	3	13	6	7	5	0	1	0	0	0	0	0	0	0	2	2	5	4	3	3	2	3	1	c	cs
tridactylites	tri	tri_E	trid_W.1	narrow	2017	0.011	196	1	100	2	1	0	0	0	0	0	0	0	0	0	0	0	0	4.5	4	4	2	1	4	2	1	5	t	rs
tridactylites	tri	tri_E	trid_W.2	narrow	2017	0.01	196	2	100	1	0	0	0	0	0	0	0	0	0	0	0	0	0	4.5	4	4	2	1	4	2	1	5	t	rs
tridactylites	tri	tri_E	trid_W.3	narrow	2017	0.009	196	3	100	0	0	3	1	0	1	0	0	0	0	0	0	0	0	4.5	4	4	2	1	4	2	1	5	t	rs
tridactylites	tri	tri_SW	trid_F.1	narrow	2017	0.01	846	1	100	0	0	0	0	0	0	0	0	0	0	0	0	0	0	4.5	4	4	2	1	4	2	1	5	t	rs
tridactylites	tri	tri_SW	trid_F.2	narrow	2017	0.011	846	2	100	0	0	0	0	0	0	0	0	0	0	0	0	0	0	4.5	4	4	2	1	4	2	1	5	t	rs
tridactylites	tri	tri_SW	trid_F.3	narrow	2017	0.011	846	3	100	0	0	1	0	0	0	0	0	0	0	0	0	0	0	4.5	4	4	2	1	4	2	1	5	t	rs
tridactylites	tri	tri_W	trid_Ch.1	narrow	2017	0.014	1050	1	100	0	0	1	0	0	0	0	0	0	0	1	0	0	0	4.5	4	4	2	1	4	2	1	5	t	rs
tridactylites	tri	tri_W	trid_Ch.2	narrow	2017	0.015	1050	2	100	0	0	0	0	0	0	0	0	0	0	0	0	0	0	4.5	4	4	2	1	4	2	1	5	t	rs
tridactylites	tri	tri_W	trid_Ch.3	narrow	2017	0.014	1050	3	100	0	0	1	0	0	0	0	0	0	0	0	0	0	0	4.5	4	4	2	1	4	2	1	5	t	rs

## Sheet: Tab4_indices
Spec	SpecProv1	Dist_aoo	Pot_Rep	n	E	MTE	CVtE	T	K	L	F	W	R	N	H	D	LF	KS2
ads	ads_C	narrow	1	100	0			1.5	4	4	3.5	1	4	4	3	3	t	rs
ads	ads_C	narrow	2	100	4	1.5	38.49	1.5	4	4	3.5	1	4	4	3	3	t	rs
ads	ads_C	narrow	3	100	10	2.1	72.5659	1.5	4	4	3.5	1	4	4	3	3	t	rs
ads	ads_SW	narrow	1	100	1	1		1.5	4	4	3.5	1	4	4	3	3	t	rs
ads	ads_SW	narrow	2	100	2	1	0	1.5	4	4	3.5	1	4	4	3	3	t	rs
ads	ads_SW	narrow	3	100	3	2	86.6025	1.5	4	4	3.5	1	4	4	3	3	t	rs
aiz	aiz2_E	wide	1	100	60	2.25	66.2889	2	2	4	4	3	4	2	1	1	c	cs
aiz	aiz2_E	wide	2	100	43	2.69767	79.8879	2	2	4	4	3	4	2	1	1	c	cs
aiz	aiz2_E	wide	3	100	68	2.08824	60.6496	2	2	4	4	3	4	2	1	1	c	cs
aiz	aiz1_E	wide	1	100	65	2.58462	49.2698	2	2	4	4	3	4	2	1	1	c	cs
aiz	aiz1_E	wide	2	100	69	2.2029	72.0197	2	2	4	4	3	4	2	1	1	c	cs
aiz	aiz1_E	wide	3	100	48	2.66667	47.2657	2	2	4	4	3	4	2	1	1	c	cs
aiz	aiz1_C	wide	1	100	79	2.49367	62.5462	2	2	4	4	3	4	2	1	1	c	cs
aiz	aiz1_C	wide	2	100	62	2.35484	62.5143	2	2	4	4	3	4	2	1	1	c	cs
aiz	aiz1_C	wide	3	100	71	1.84507	62.5704	2	2	4	4	3	4	2	1	1	c	cs
aiz	aiz2_C	wide	1	100	62	2.66129	50.89	2	2	4	4	3	4	2	1	1	c	cs
aiz	aiz2_C	wide	2	100	47	3.68085	43.1817	2	2	4	4	3	4	2	1	1	c	cs
aiz	aiz2_C	wide	3	100	48	3.64583	38.9914	2	2	4	4	3	4	2	1	1	c	cs
aiz	aiz_SW	wide	1	100	75	1.2	58.1238	2	2	4	4	3	4	2	1	1	c	cs
aiz	aiz_SW	wide	2	100	72	1.5	66.1955	2	2	4	4	3	4	2	1	1	c	cs
aiz	aiz_SW	wide	3	100	77	1.44156	75.9016	2	2	4	4	3	4	2	1	1	c	cs
aiz	aiz_W	wide	1	100	8	4.625	51.6047	2	2	4	4	3	4	2	1	1	c	cs
aiz	aiz_W	wide	2	100	18	3	61.5699	2	2	4	4	3	4	2	1	1	c	cs
aiz	aiz_W	wide	3	100	17	4.58824	45.6255	2	2	4	4	3	4	2	1	1	c	cs
and	and_E	wide	1	100	2	3.5	60.6092	1	2	4	3.5	1	4	2	3	3	c	ss
and	and_E	wide	2	100	0			1	2	4	3.5	1	4	2	3	3	c	ss
and	and_E	wide	3	100	0			1	2	4	3.5	1	4	2	3	3	c	ss
and	and_C	wide	1	100	10	4	52.7046	1	2	4	3.5	1	4	2	3	3	c	ss
and	and_C	wide	2	100	12	3.83333	45.6381	1	2	4	3.5	1	4	2	3	3	c	ss
and	and_C	wide	3	100	25	2.84	50.4968	1	2	4	3.5	1	4	2	3	3	c	ss
and	and_SW	wide	1	100	10	2.5	21.0819	1	2	4	3.5	1	4	2	3	3	c	ss
and	and_SW	wide	2	100	3	7.33333	62.9837	1	2	4	3.5	1	4	2	3	3	c	ss
and	and_SW	wide	3	100	13	2.76923	15.8358	1	2	4	3.5	1	4	2	3	3	c	ss
asp	asp2_SW	wide	1	100	56	2.05357	46.8175	2	3	5	2.5	1	2	2	1	5	c	cs
asp	asp2_SW	wide	2	100	35	2.6	36.3684	2	3	5	2.5	1	2	2	1	5	c	cs
asp	asp2_SW	wide	3	100	24	2.875	35.9904	2	3	5	2.5	1	2	2	1	5	c	cs
asp	asp1_SW	wide	1	100	66	1.63636	49.8621	2	3	5	2.5	1	2	2	1	5	c	cs
asp	asp1_SW	wide	2	100	47	1.78723	52.0925	2	3	5	2.5	1	2	2	1	5	c	cs
asp	asp1_SW	wide	3	100	35	2.4	32.2749	2	3	5	2.5	1	2	2	1	5	c	cs
asp	asp_C	wide	1	100	27	2.07407	37.6469	2	3	5	2.5	1	2	2	1	5	c	cs
asp	asp_C	wide	2	100	65	1.50769	40.8243	2	3	5	2.5	1	2	2	1	5	c	cs
asp	asp_C	wide	3	100	40	2.85	134.739	2	3	5	2.5	1	2	2	1	5	c	cs
asp	asp1_W	wide	1	100	11	3.36364	108.236	2	3	5	2.5	1	2	2	1	5	c	cs
asp	asp1_W	wide	2	100	11	1.27273	36.7007	2	3	5	2.5	1	2	2	1	5	c	cs
asp	asp1_W	wide	3	100	10	2.4	74.0162	2	3	5	2.5	1	2	2	1	5	c	cs
asp	asp3_W	wide	1	100	57	2.52632	47.3733	2	3	5	2.5	1	2	2	1	5	c	cs
asp	asp3_W	wide	2	100	58	2.5	49.2755	2	3	5	2.5	1	2	2	1	5	c	cs
asp	asp3_W	wide	3	100	68	2.35294	38.6913	2	3	5	2.5	1	2	2	1	5	c	cs
asp	asp2_W	wide	1	100	72	2.22222	41.5204	2	3	5	2.5	1	2	2	1	5	c	cs
asp	asp2_W	wide	2	100	47	2.6383	48.35	2	3	5	2.5	1	2	2	1	5	c	cs
asp	asp2_W	wide	3	100	47	2.2766	47.3285	2	3	5	2.5	1	2	2	1	5	c	cs
bif	bif_C	wide	1	100	72	1.25	44.023	1	2	5	3.5	1	4	2	1	5	c	cs
bif	bif_C	wide	2	100	65	1.36923	45.7723	1	2	5	3.5	1	4	2	1	5	c	cs
bif	bif_C	wide	3	100	58	1.2931	61.473	1	2	5	3.5	1	4	2	1	5	c	cs
bif	bif_SW	wide	1	100	36	1.58333	68.1487	1	2	5	3.5	1	4	2	1	5	c	cs
bif	bif_SW	wide	2	100	45	1.73333	48.2688	1	2	5	3.5	1	4	2	1	5	c	cs
bif	bif_SW	wide	3	100	46	1.8913	51.3576	1	2	5	3.5	1	4	2	1	5	c	cs
bif	bif_W	wide	1	100	83	1.56627	43.6829	1	2	5	3.5	1	4	2	1	5	c	cs
bif	bif_W	wide	2	100	51	1.86275	41.6108	1	2	5	3.5	1	4	2	1	5	c	cs
bif	bif_W	wide	3	100	61	1.55738	46.1908	1	2	5	3.5	1	4	2	1	5	c	cs
ble	ble_E	narrow	1	100	53	2.03774	71.9968	1	3	5	3.5	1	2	2	1	5	c	cs
ble	ble_E	narrow	2	100	36	2.05556	49.2625	1	3	5	3.5	1	2	2	1	5	c	cs
bry	bry_E	wide	1	100	56	1.33929	55.6514	1	3	5	3.5	1	2	1	1	5	c	cs
bry	bry_E	wide	2	100	29	1.82759	78.8448	1	3	5	3.5	1	2	1	1	5	c	cs
bry	bry_E	wide	3	100	46	1.13043	44.1666	1	3	5	3.5	1	2	1	1	5	c	cs
bry	bry1_C	wide	1	100	39	2	62.8281	1	3	5	3.5	1	2	1	1	5	c	cs
bry	bry1_C	wide	2	100	48	1.5625	82.3485	1	3	5	3.5	1	2	1	1	5	c	cs
bry	bry1_C	wide	3	100	60	1.38333	77.7117	1	3	5	3.5	1	2	1	1	5	c	cs
bry	bry_SW	wide	1	100	61	1.63934	53.4494	1	3	5	3.5	1	2	1	1	5	c	cs
bry	bry_SW	wide	2	100	69	1.52174	68.1887	1	3	5	3.5	1	2	1	1	5	c	cs
bry	bry_SW	wide	3	100	53	2.01887	73.0119	1	3	5	3.5	1	2	1	1	5	c	cs
bry	bry2_C	wide	1	100	57	1.61404	53.3412	1	3	5	3.5	1	2	1	1	5	c	cs
bry	bry2_C	wide	2	100	49	1.77551	51.7545	1	3	5	3.5	1	2	1	1	5	c	cs
bry	bry2_C	wide	3	100	63	1.65079	74.7149	1	3	5	3.5	1	2	1	1	5	c	cs
bry	bry_W	wide	1	100	36	1.72222	53.0559	1	3	5	3.5	1	2	1	1	5	c	cs
bry	bry_W	wide	2	100	52	1.59615	63.5769	1	3	5	3.5	1	2	1	1	5	c	cs
bry	bry_W	wide	3	100	50	1.3	44.6376	1	3	5	3.5	1	2	1	1	5	c	cs
bur	bur_E	narrow	1	100	50	3.28	34.865	2	4	5	1.5	1	5	1	1	5	c	ss
bur	bur_E	narrow	2	100	55	3.76364	42.155	2	4	5	1.5	1	5	1	1	5	c	ss
bur	bur_E	narrow	3	100	51	3.54902	50.8164	2	4	5	1.5	1	5	1	1	5	c	ss
cae	cae2_E	wide	1	100	50	3.98	51.3895	1.5	4	5	2	1	5	1	3	5	c	ss
cae	cae2_E	wide	2	100	43	3.18605	57.4089	1.5	4	5	2	1	5	1	3	5	c	ss
cae	cae2_E	wide	3	100	33	4.75758	50.9552	1.5	4	5	2	1	5	1	3	5	c	ss
cae	cae1_C	wide	1	100	35	2.8	53.2554	1.5	4	5	2	1	5	1	3	5	c	ss
cae	cae1_C	wide	2	100	63	3.33333	54.6838	1.5	4	5	2	1	5	1	3	5	c	ss
cae	cae1_C	wide	3	100	43	3.09302	53.1783	1.5	4	5	2	1	5	1	3	5	c	ss
cae	cae1_E	wide	1	100	52	3.48077	22.3916	1.5	4	5	2	1	5	1	3	5	c	ss
cae	cae1_E	wide	2	100	33	3.72727	24.4359	1.5	4	5	2	1	5	1	3	5	c	ss
cae	cae1_E	wide	3	100	32	4.03125	23.9797	1.5	4	5	2	1	5	1	3	5	c	ss
cae	cae_SW	wide	1	100	77	3.05195	33.9916	1.5	4	5	2	1	5	1	3	5	c	ss
cae	cae_SW	wide	2	100	64	2.89062	32.6843	1.5	4	5	2	1	5	1	3	5	c	ss
cae	cae_SW	wide	3	100	51	3.09804	39.9288	1.5	4	5	2	1	5	1	3	5	c	ss
cae	cae2_C	wide	1	100	54	4.5	46.2425	1.5	4	5	2	1	5	1	3	5	c	ss
cae	cae2_C	wide	2	100	61	3.37705	56.4861	1.5	4	5	2	1	5	1	3	5	c	ss
cae	cae2_C	wide	3	100	55	2.8	40.3125	1.5	4	5	2	1	5	1	3	5	c	ss
cae	cae_W	wide	1	100	10	3.8	32.3493	1.5	4	5	2	1	5	1	3	5	c	ss
cae	cae_W	wide	2	100	3	4.33333	13.3235	1.5	4	5	2	1	5	1	3	5	c	ss
cae	cae_W	wide	3	100	44	3.36364	40.5971	1.5	4	5	2	1	5	1	3	5	c	ss
cer	cer_W	narrow	1	100	44	2.52273	80.4182	1.5	2	4	3.5	1	4	4	3	5	h	ss
cer	cer_W	narrow	2	100	45	2.44444	82.076	1.5	2	4	3.5	1	4	4	3	5	h	ss
cer	cer_W	narrow	3	100	45	1.86667	77.1266	1.5	2	4	3.5	1	4	4	3	5	h	ss
coc	coc_SW	narrow	1	100	18	2.27778	53.8863	3	4	4	2	1	5	2	1	5	c	ss
coc	coc_SW	narrow	2	100	20	2.75	55.1797	3	4	4	2	1	5	2	1	5	c	ss
coc	coc_SW	narrow	3	100	21	2.47619	48.8287	3	4	4	2	1	5	2	1	5	c	ss
cot	cot2_W	narrow	1	100	82	2.79268	39.2811	2.5	3	4	3	1	2	2	1	5	c	ss
cot	cot2_W	narrow	2	100	61	2.96721	27.4947	2.5	3	4	3	1	2	2	1	5	c	ss
cot	cot2_W	narrow	3	100	67	2.74627	31.2744	2.5	3	4	3	1	2	2	1	5	c	ss
cot	cot1_W	narrow	1	100	36	3.69444	36.4988	2.5	3	4	3	1	2	2	1	5	c	ss
cot	cot1_W	narrow	2	100	39	3.97436	20.398	2.5	3	4	3	1	2	2	1	5	c	ss
cot	cot1_W	narrow	3	100	58	4.2069	29.1157	2.5	3	4	3	1	2	2	1	5	c	ss
exa	exa_C	wide	1	100	52	2.32692	67.9344	1	4	5	3	1	2	1	3	5	c	ss
exa	exa_C	wide	2	100	89	2.60674	57.7224	1	4	5	3	1	2	1	3	5	c	ss
exa	exa_C	wide	3	100	63	2.04762	62.2886	1	4	5	3	1	2	1	3	5	c	ss
exa	exa2_SW	wide	1	100	9	1.55556	65.1725	1	4	5	3	1	2	1	3	5	c	ss
exa	exa2_SW	wide	2	100	8	1.875	52.855	1	4	5	3	1	2	1	3	5	c	ss
exa	exa2_SW	wide	3	100	15	1.4	36.2209	1	4	5	3	1	2	1	3	5	c	ss
exa	exa1_SW	wide	1	100	26	3.92308	74.8989	1	4	5	3	1	2	1	3	5	c	ss
exa	exa1_SW	wide	2	100	16	3	77.9363	1	4	5	3	1	2	1	3	5	c	ss
exa	exa1_SW	wide	3	100	9	4	58.6302	1	4	5	3	1	2	1	3	5	c	ss
exa	exa_W	wide	1	100	4	2.5	23.094	1	4	5	3	1	2	1	3	5	c	ss
exa	exa_W	wide	2	100	66	1.84848	25.5379	1	4	5	3	1	2	1	3	5	c	ss
exa	exa_W	wide	3	100	55	2.03636	42.2263	1	4	5	3	1	2	1	3	5	c	ss
hos	hos_E	narrow	1	100	72	2.06944	50.8597	2	3	5	2	1	5	2	1	5	c	ss
hos	hos_E	narrow	2	100	72	2.22222	46.6935	2	3	5	2	1	5	2	1	5	c	ss
hos	hos_E	narrow	3	100	80	1.75	51.8328	2	3	5	2	1	5	2	1	5	c	ss
hos	hos2_C	narrow	1	100	66	2.07576	61.119	2	3	5	2	1	5	2	1	5	c	ss
hos	hos2_C	narrow	2	100	54	2.51852	40.6248	2	3	5	2	1	5	2	1	5	c	ss
hos	hos2_C	narrow	3	100	53	2.43396	48.6858	2	3	5	2	1	5	2	1	5	c	ss
hos	hos1_C	narrow	1	100	83	1.86747	54.0496	2	3	5	2	1	5	2	1	5	c	ss
hos	hos1_C	narrow	2	100	72	2.29167	55.9861	2	3	5	2	1	5	2	1	5	c	ss
hos	hos1_C	narrow	3	100	81	2	44.7214	2	3	5	2	1	5	2	1	5	c	ss
mos	mos2_E	wide	1	100	58	2.51724	58.2338	1	4	5	3	1	4	1	3	5	c	ss
mos	mos2_E	wide	2	100	62	2.8871	61.1632	1	4	5	3	1	4	1	3	5	c	ss
mos	mos2_E	wide	3	100	38	4.5	46.7138	1	4	5	3	1	4	1	3	5	c	ss
mos	mos1_E	wide	1	100	26	2.53846	37.3404	1	4	5	3	1	4	1	3	5	c	ss
mos	mos1_E	wide	2	100	36	2.75	31.7903	1	4	5	3	1	4	1	3	5	c	ss
mos	mos1_E	wide	3	100	32	2.375	29.7729	1	4	5	3	1	4	1	3	5	c	ss
mos	mos1_C	wide	1	100	70	2.58571	52.4653	1	4	5	3	1	4	1	3	5	c	ss
mos	mos1_C	wide	2	100	33	2.66667	93.1229	1	4	5	3	1	4	1	3	5	c	ss
mos	mos1_C	wide	3	100	76	2.34211	83.5379	1	4	5	3	1	4	1	3	5	c	ss
mos	mos2_C	wide	1	100	16	3.0625	64.7253	1	4	5	3	1	4	1	3	5	c	ss
mos	mos2_C	wide	2	100	32	2	60.9071	1	4	5	3	1	4	1	3	5	c	ss
mos	mos2_C	wide	3	100	43	1.90698	48.2976	1	4	5	3	1	4	1	3	5	c	ss
mos	mos_SW	wide	1	100	45	2.08889	52.8592	1	4	5	3	1	4	1	3	5	c	ss
mos	mos_SW	wide	2	100	40	2.1	44.1996	1	4	5	3	1	4	1	3	5	c	ss
mos	mos_SW	wide	3	100	30	2.06667	45.6984	1	4	5	3	1	4	1	3	5	c	ss
mut	mut_C	narrow	1	100	67	2.8806	61.4862	2.5	2	3	4	3	4	2	1	1	h	ss
mut	mut_C	narrow	2	100	66	2.27273	53.7756	2.5	2	3	4	3	4	2	1	1	h	ss
mut	mut_C	narrow	3	100	62	2.93548	50.0631	2.5	2	3	4	3	4	2	1	1	h	ss
mut	mut_W	narrow	1	100	71	2.26761	22.3099	2.5	2	3	4	3	4	2	1	1	h	ss
mut	mut_W	narrow	2	100	64	2.375	30.4736	2.5	2	3	4	3	4	2	1	1	h	ss
mut	mut_W	narrow	3	100	74	2.37838	24.8039	2.5	2	3	4	3	4	2	1	1	h	ss
opp	opp_E	wide	1	100	73	1.31507	47.2111	1	4	5	3.5	3	4	2	1	5	c	cs
opp	opp_E	wide	2	100	48	1.75	90.1583	1	4	5	3.5	3	4	2	1	5	c	cs
opp	opp_E	wide	3	100	43	1.83721	68.1599	1	4	5	3.5	3	4	2	1	5	c	cs
opp	opp1_C	wide	1	100	41	1.90244	50.9694	1	4	5	3.5	3	4	2	1	5	c	cs
opp	opp1_C	wide	2	100	34	2.17647	70.1568	1	4	5	3.5	3	4	2	1	5	c	cs
opp	opp1_C	wide	3	100	40	2.25	59.3304	1	4	5	3.5	3	4	2	1	5	c	cs
opp	opp2_C	wide	1	100	69	1.50725	94.2566	1	4	5	3.5	3	4	2	1	5	c	cs
opp	opp2_C	wide	2	100	79	1.67089	75.2903	1	4	5	3.5	3	4	2	1	5	c	cs
opp	opp2_C	wide	3	100	75	1.26667	58.525	1	4	5	3.5	3	4	2	1	5	c	cs
opp	opp_SW	wide	1	100	75	1.45333	55.7542	1	4	5	3.5	3	4	2	1	5	c	cs
opp	opp_SW	wide	2	100	39	2.12821	50.7675	1	4	5	3.5	3	4	2	1	5	c	cs
opp	opp_SW	wide	3	100	20	2.2	45.6932	1	4	5	3.5	3	4	2	1	5	c	cs
opp	opp_W	wide	1	100	38	2.07895	66.5211	1	4	5	3.5	3	4	2	1	5	c	cs
opp	opp_W	wide	2	100	56	1.875	61.9156	1	4	5	3.5	3	4	2	1	5	c	cs
opp	opp_W	wide	3	100	67	1.47761	60.484	1	4	5	3.5	3	4	2	1	5	c	cs
pan	pan_E	wide	1	100	77	2.51948	61.2895	2	3	5	2	1	4	2	1	5	c	ss
pan	pan_E	wide	2	100	48	3	61.5021	2	3	5	2	1	4	2	1	5	c	ss
pan	pan_E	wide	3	100	80	2.6875	51.4749	2	3	5	2	1	4	2	1	5	c	ss
pan	pan1_C	wide	1	100	77	2.05195	63.1945	2	3	5	2	1	4	2	1	5	c	ss
pan	pan1_C	wide	2	100	65	1.86154	42.3377	2	3	5	2	1	4	2	1	5	c	ss
pan	pan1_C	wide	3	100	77	2.33766	68.9109	2	3	5	2	1	4	2	1	5	c	ss
pan	pan_SW	wide	1	100	44	2.75	41.5905	2	3	5	2	1	4	2	1	5	c	ss
pan	pan_SW	wide	2	100	40	2.85	36.02	2	3	5	2	1	4	2	1	5	c	ss
pan	pan_SW	wide	3	100	15	3.26667	29.423	2	3	5	2	1	4	2	1	5	c	ss
pan	pan2_C	wide	1	100	48	2.72917	54.3685	2	3	5	2	1	4	2	1	5	c	ss
pan	pan2_C	wide	2	100	31	2.90323	52.1276	2	3	5	2	1	4	2	1	5	c	ss
pan	pan2_C	wide	3	100	15	3.93333	33.9286	2	3	5	2	1	4	2	1	5	c	ss
pan	pan_W	wide	1	100	75	2.10667	64.6221	2	3	5	2	1	4	2	1	5	c	ss
pan	pan_W	wide	2	100	79	2.07595	73.8935	2	3	5	2	1	4	2	1	5	c	ss
pan	pan_W	wide	3	100	49	2.57143	77.7778	2	3	5	2	1	4	2	1	5	c	ss
rot	rot1_E	wide	1	100	54	2.62963	50.2638	2.5	2	2	4	3	3	4	3	1	h	cs
rot	rot1_E	wide	2	100	45	2.68889	53.6728	2.5	2	2	4	3	3	4	3	1	h	cs
rot	rot1_E	wide	3	100	29	3.06897	36.8762	2.5	2	2	4	3	3	4	3	1	h	cs
rot	rot_C	wide	1	100	33	3.69697	44.0769	2.5	2	2	4	3	3	4	3	1	h	cs
rot	rot_C	wide	2	100	50	4.24	64.5565	2.5	2	2	4	3	3	4	3	1	h	cs
rot	rot_C	wide	3	100	63	2.92063	57.7865	2.5	2	2	4	3	3	4	3	1	h	cs
rot	rot2_E	wide	1	100	40	2.55	52.5008	2.5	2	2	4	3	3	4	3	1	h	cs
rot	rot2_E	wide	2	100	41	2.58537	57.3547	2.5	2	2	4	3	3	4	3	1	h	cs
rot	rot2_E	wide	3	100	42	2.57143	55.0929	2.5	2	2	4	3	3	4	3	1	h	cs
rot	rot2_SW	wide	1	100	46	2.67391	54.6547	2.5	2	2	4	3	3	4	3	1	h	cs
rot	rot2_SW	wide	2	100	56	2.05357	48.6245	2.5	2	2	4	3	3	4	3	1	h	cs
rot	rot2_SW	wide	3	100	20	2.7	43.4921	2.5	2	2	4	3	3	4	3	1	h	cs
rot	rot1_SW	wide	1	100	23	4.13043	37.4388	2.5	2	2	4	3	3	4	3	1	h	cs
rot	rot1_SW	wide	2	100	15	4.06667	36.552	2.5	2	2	4	3	3	4	3	1	h	cs
rot	rot1_SW	wide	3	100	55	4.10909	51.0209	2.5	2	2	4	3	3	4	3	1	h	cs
rot	rot_W	wide	1	100	34	4.79412	23.4081	2.5	2	2	4	3	3	4	3	1	h	cs
rot	rot_W	wide	2	100	47	3.21277	49.8251	2.5	2	2	4	3	3	4	3	1	h	cs
rot	rot_W	wide	3	100	33	2.87879	47.3728	2.5	2	2	4	3	3	4	3	1	h	cs
rud	rud_C	narrow	1	100	56	1.89286	43.5399	1	2	5	3.5	3	4	2	1	5	c	cs
rud	rud_C	narrow	2	100	28	1.71429	44.5023	1	2	5	3.5	3	4	2	1	5	c	cs
rud	rud_C	narrow	3	100	76	1.67105	48.2596	1	2	5	3.5	3	4	2	1	5	c	cs
sed	sed_C	narrow	1	100	1	4		1.5	2	5	3.5	1	5	2	3	5	h	cs
sed	sed_C	narrow	2	100	0			1.5	2	5	3.5	1	5	2	3	5	h	cs
sed	sed_C	narrow	3	100	3	2.33333	65.4654	1.5	2	5	3.5	1	5	2	3	5	h	cs
seg	seg_C	wide	1	100	40	2.575	66.9111	1	2	5	4	1	2	2	3	3	c	cs
seg	seg_C	wide	2	100	19	3.21053	55.5042	1	2	5	4	1	2	2	3	3	c	cs
seg	seg_C	wide	3	100	22	2.5	58.8784	1	2	5	4	1	2	2	3	3	c	cs
seg	seg_W	wide	1	100	17	3.23529	31.9154	1	2	5	4	1	2	2	3	3	c	cs
seg	seg_W	wide	2	100	9	3.88889	72.0969	1	2	5	4	1	2	2	3	3	c	cs
seg	seg_W	wide	3	100	10	3.2	13.1762	1	2	5	4	1	2	2	3	3	c	cs
squ	squ_C	narrow	1	100	59	3.30508	33.3598	2	4	5	2	1	5	1	1	5	c	ss
squ	squ_C	narrow	2	100	48	3.04167	43.4036	2	4	5	2	1	5	1	1	5	c	ss
squ	squ_C	narrow	3	100	60	3.13333	47.1791	2	4	5	2	1	5	1	1	5	c	ss
ste	ste2_C	wide	1	100	50	3.86	41.8749	2	2	5	4	3	3	2	3	1	c	cs
ste	ste2_C	wide	2	100	33	4.45455	65.7114	2	2	5	4	3	3	2	3	1	c	cs
ste	ste2_C	wide	3	100	35	3.05714	46.2204	2	2	5	4	3	3	2	3	1	c	cs
ste	ste_E	wide	1	100	2	6	94.2809	2	2	5	4	3	3	2	3	1	c	cs
ste	ste_E	wide	2	100	2	2.5	28.2843	2	2	5	4	3	3	2	3	1	c	cs
ste	ste_E	wide	3	100	5	3.6	99.3808	2	2	5	4	3	3	2	3	1	c	cs
ste	ste1_C	wide	1	100	15	3.93333	37.791	2	2	5	4	3	3	2	3	1	c	cs
ste	ste1_C	wide	2	100	8	3.75	23.6375	2	2	5	4	3	3	2	3	1	c	cs
ste	ste1_C	wide	3	100	15	5.06667	51.3953	2	2	5	4	3	3	2	3	1	c	cs
ste	ste_W	wide	1	100	2	11.5	6.14875	2	2	5	4	3	3	2	3	1	c	cs
ste	ste_W	wide	2	100	0			2	2	5	4	3	3	2	3	1	c	cs
ste	ste_W	wide	3	100	3	6.66667	31.225	2	2	5	4	3	3	2	3	1	c	cs
tri	tri_E	narrow	1	100	3	1.33333	43.3013	4.5	4	4	2	1	4	2	1	5	t	rs
tri	tri_E	narrow	2	100	1	1		4.5	4	4	2	1	4	2	1	5	t	rs
tri	tri_E	narrow	3	100	5	3.8	34.3116	4.5	4	4	2	1	4	2	1	5	t	rs
tri	tri_SW	narrow	1	100	0			4.5	4	4	2	1	4	2	1	5	t	rs
tri	tri_SW	narrow	2	100	0			4.5	4	4	2	1	4	2	1	5	t	rs
tri	tri_SW	narrow	3	100	1	3		4.5	4	4	2	1	4	2	1	5	t	rs
tri	tri_W	narrow	1	100	2	7	80.8122	4.5	4	4	2	1	4	2	1	5	t	rs
tri	tri_W	narrow	2	100	0			4.5	4	4	2	1	4	2	1	5	t	rs
tri	tri_W	narrow	3	100	1	3		4.5	4	4	2	1	4	2	1	5	t	rs

## Sheet: Pot-Eme-dates
Spec	SpecProv1	Pot_Rep	Seeds_0	Dist_aoo	Date	Eme	DateID
ads	ads_C	1	100	narrow	2017-03-17	0	1
ads	ads_C	2	100	narrow	2017-03-17	2	1
ads	ads_C	3	100	narrow	2017-03-17	4	1
ads	ads_SW	1	100	narrow	2018-04-11	1	1
ads	ads_SW	2	100	narrow	2018-04-11	2	1
ads	ads_SW	3	100	narrow	2018-04-11	2	1
aiz	aiz2_E	1	100	wide	2017-03-17	20	1
aiz	aiz2_E	2	100	wide	2017-03-17	19	1
aiz	aiz2_E	3	100	wide	2017-03-17	24	1
aiz	aiz1_E	1	100	wide	2017-03-17	12	1
aiz	aiz1_E	2	100	wide	2017-03-17	29	1
aiz	aiz1_E	3	100	wide	2017-03-17	9	1
aiz	aiz1_C	1	100	wide	2017-03-17	19	1
aiz	aiz1_C	2	100	wide	2017-03-17	20	1
aiz	aiz1_C	3	100	wide	2017-03-17	36	1
aiz	aiz2_C	1	100	wide	2017-03-17	5	1
aiz	aiz2_C	2	100	wide	2017-03-17	0	1
aiz	aiz2_C	3	100	wide	2017-03-17	1	1
aiz	aiz_SW	1	100	wide	2018-04-11	69	1
aiz	aiz_SW	2	100	wide	2018-04-11	54	1
aiz	aiz_SW	3	100	wide	2018-04-11	64	1
aiz	aiz_W	1	100	wide	2017-03-17	1	1
aiz	aiz_W	2	100	wide	2017-03-17	3	1
aiz	aiz_W	3	100	wide	2017-03-17	0	1
and	and_E	1	100	wide	2017-03-17	0	1
and	and_E	2	100	wide	2017-03-17	0	1
and	and_E	3	100	wide	2017-03-17	0	1
and	and_C	1	100	wide	2017-03-17	1	1
and	and_C	2	100	wide	2017-03-17	0	1
and	and_C	3	100	wide	2017-03-17	2	1
and	and_SW	1	100	wide	2018-04-11	0	1
and	and_SW	2	100	wide	2018-04-11	0	1
and	and_SW	3	100	wide	2018-04-11	0	1
asp	asp2_SW	1	100	wide	2018-04-14	20	1
asp	asp2_SW	2	100	wide	2018-04-14	5	1
asp	asp2_SW	3	100	wide	2018-04-14	1	1
asp	asp1_SW	1	100	wide	2018-04-14	35	1
asp	asp1_SW	2	100	wide	2018-04-14	23	1
asp	asp1_SW	3	100	wide	2018-04-14	3	1
asp	asp_C	1	100	wide	2017-03-17	4	1
asp	asp_C	2	100	wide	2017-03-17	36	1
asp	asp_C	3	100	wide	2017-03-17	18	1
asp	asp1_W	1	100	wide	2017-03-17	4	1
asp	asp1_W	2	100	wide	2017-03-17	8	1
asp	asp1_W	3	100	wide	2017-03-17	3	1
asp	asp3_W	1	100	wide	2018-04-14	14	1
asp	asp3_W	2	100	wide	2018-04-14	12	1
asp	asp3_W	3	100	wide	2018-04-14	10	1
asp	asp2_W	1	100	wide	2018-04-14	13	1
asp	asp2_W	2	100	wide	2018-04-14	12	1
asp	asp2_W	3	100	wide	2018-04-14	12	1
bif	bif_C	1	100	wide	2018-04-13	58	1
bif	bif_C	2	100	wide	2018-04-13	46	1
bif	bif_C	3	100	wide	2018-04-13	47	1
bif	bif_SW	1	100	wide	2018-04-13	24	1
bif	bif_SW	2	100	wide	2018-04-13	21	1
bif	bif_SW	3	100	wide	2018-04-13	19	1
bif	bif_W	1	100	wide	2018-04-13	45	1
bif	bif_W	2	100	wide	2018-04-13	19	1
bif	bif_W	3	100	wide	2018-04-13	35	1
ble	ble_E	1	100	narrow	2017-03-17	13	1
ble	ble_E	2	100	narrow	2017-03-17	8	1
bry	bry_E	1	100	wide	2017-03-17	43	1
bry	bry_E	2	100	wide	2017-03-17	18	1
bry	bry_E	3	100	wide	2017-03-17	43	1
bry	bry1_C	1	100	wide	2017-03-17	16	1
bry	bry1_C	2	100	wide	2017-03-17	33	1
bry	bry1_C	3	100	wide	2017-03-17	48	1
bry	bry_SW	1	100	wide	2018-04-11	36	1
bry	bry_SW	2	100	wide	2018-04-11	45	1
bry	bry_SW	3	100	wide	2018-04-11	20	1
bry	bry2_C	1	100	wide	2017-03-17	33	1
bry	bry2_C	2	100	wide	2017-03-17	23	1
bry	bry2_C	3	100	wide	2017-03-17	38	1
bry	bry_W	1	100	wide	2017-03-17	20	1
bry	bry_W	2	100	wide	2017-03-17	33	1
bry	bry_W	3	100	wide	2017-03-17	38	1
bur	bur_E	1	100	narrow	2018-04-11	0	1
bur	bur_E	2	100	narrow	2018-04-11	0	1
bur	bur_E	3	100	narrow	2018-04-11	0	1
cae	cae2_E	1	100	wide	2017-03-17	1	1
cae	cae2_E	2	100	wide	2017-03-17	1	1
cae	cae2_E	3	100	wide	2017-03-17	0	1
cae	cae1_C	1	100	wide	2017-03-17	3	1
cae	cae1_C	2	100	wide	2017-03-17	5	1
cae	cae1_C	3	100	wide	2017-03-17	3	1
cae	cae1_E	1	100	wide	2018-04-14	0	1
cae	cae1_E	2	100	wide	2018-04-14	0	1
cae	cae1_E	3	100	wide	2018-04-14	0	1
cae	cae_SW	1	100	wide	2018-04-14	4	1
cae	cae_SW	2	100	wide	2018-04-14	3	1
cae	cae_SW	3	100	wide	2018-04-14	4	1
cae	cae2_C	1	100	wide	2017-03-17	0	1
cae	cae2_C	2	100	wide	2017-03-17	0	1
cae	cae2_C	3	100	wide	2017-03-17	0	1
cae	cae_W	1	100	wide	2018-04-14	0	1
cae	cae_W	2	100	wide	2018-04-14	0	1
cae	cae_W	3	100	wide	2018-04-14	3	1
cer	cer_W	1	100	narrow	2017-03-17	17	1
cer	cer_W	2	100	narrow	2017-03-17	21	1
cer	cer_W	3	100	narrow	2017-03-17	25	1
coc	coc_SW	1	100	narrow	2018-04-12	5	1
coc	coc_SW	2	100	narrow	2018-04-12	5	1
coc	coc_SW	3	100	narrow	2018-04-12	5	1
cot	cot2_W	1	100	narrow	2018-04-12	0	1
cot	cot2_W	2	100	narrow	2018-04-12	0	1
cot	cot2_W	3	100	narrow	2018-04-12	0	1
cot	cot1_W	1	100	narrow	2018-04-12	0	1
cot	cot1_W	2	100	narrow	2018-04-12	0	1
cot	cot1_W	3	100	narrow	2018-04-12	0	1
exa	exa_C	1	100	wide	2017-03-17	18	1
exa	exa_C	2	100	wide	2017-03-17	12	1
exa	exa_C	3	100	wide	2017-03-17	23	1
exa	exa2_SW	1	100	wide	2018-04-12	6	1
exa	exa2_SW	2	100	wide	2018-04-12	3	1
exa	exa2_SW	3	100	wide	2018-04-12	9	1
exa	exa1_SW	1	100	wide	2017-03-17	9	1
exa	exa1_SW	2	100	wide	2017-03-17	4	1
exa	exa1_SW	3	100	wide	2017-03-17	2	1
exa	exa_W	1	100	wide	2018-04-12	0	1
exa	exa_W	2	100	wide	2018-04-12	12	1
exa	exa_W	3	100	wide	2018-04-12	10	1
hos	hos_E	1	100	narrow	2017-03-17	17	1
hos	hos_E	2	100	narrow	2017-03-17	13	1
hos	hos_E	3	100	narrow	2017-03-17	30	1
hos	hos2_C	1	100	narrow	2017-03-17	20	1
hos	hos2_C	2	100	narrow	2017-03-17	2	1
hos	hos2_C	3	100	narrow	2017-03-17	7	1
hos	hos1_C	1	100	narrow	2018-04-12	27	1
hos	hos1_C	2	100	narrow	2018-04-12	11	1
hos	hos1_C	3	100	narrow	2018-04-12	24	1
mos	mos2_E	1	100	wide	2017-03-17	15	1
mos	mos2_E	2	100	wide	2017-03-17	14	1
mos	mos2_E	3	100	wide	2017-03-17	0	1
mos	mos1_E	1	100	wide	2018-04-14	3	1
mos	mos1_E	2	100	wide	2018-04-14	3	1
mos	mos1_E	3	100	wide	2018-04-14	3	1
mos	mos1_C	1	100	wide	2017-03-17	10	1
mos	mos1_C	2	100	wide	2017-03-17	15	1
mos	mos1_C	3	100	wide	2017-03-17	32	1
mos	mos2_C	1	100	wide	2018-04-14	4	1
mos	mos2_C	2	100	wide	2018-04-14	16	1
mos	mos2_C	3	100	wide	2018-04-14	18	1
mos	mos_SW	1	100	wide	2018-04-14	17	1
mos	mos_SW	2	100	wide	2018-04-14	12	1
mos	mos_SW	3	100	wide	2018-04-14	10	1
mut	mut_C	1	100	narrow	2017-03-17	4	1
mut	mut_C	2	100	narrow	2017-03-17	7	1
mut	mut_C	3	100	narrow	2017-03-17	0	1
mut	mut_W	1	100	narrow	2018-04-12	0	1
mut	mut_W	2	100	narrow	2018-04-12	0	1
mut	mut_W	3	100	narrow	2018-04-12	0	1
opp	opp_E	1	100	wide	2018-04-15	55	1
opp	opp_E	2	100	wide	2018-04-15	29	1
opp	opp_E	3	100	wide	2018-04-15	23	1
opp	opp1_C	1	100	wide	2017-03-17	16	1
opp	opp1_C	2	100	wide	2017-03-17	9	1
opp	opp1_C	3	100	wide	2017-03-17	6	1
opp	opp2_C	1	100	wide	2018-04-15	54	1
opp	opp2_C	2	100	wide	2018-04-15	54	1
opp	opp2_C	3	100	wide	2018-04-15	62	1
opp	opp_SW	1	100	wide	2018-04-15	50	1
opp	opp_SW	2	100	wide	2018-04-15	13	1
opp	opp_SW	3	100	wide	2018-04-15	5	1
opp	opp_W	1	100	wide	2017-03-17	16	1
opp	opp_W	2	100	wide	2017-03-17	26	1
opp	opp_W	3	100	wide	2017-03-17	43	1
pan	pan_E	1	100	wide	2017-03-17	18	1
pan	pan_E	2	100	wide	2017-03-17	8	1
pan	pan_E	3	100	wide	2017-03-17	12	1
pan	pan1_C	1	100	wide	2017-03-17	29	1
pan	pan1_C	2	100	wide	2017-03-17	23	1
pan	pan1_C	3	100	wide	2017-03-17	23	1
pan	pan_SW	1	100	wide	2018-04-12	0	1
pan	pan_SW	2	100	wide	2018-04-12	0	1
pan	pan_SW	3	100	wide	2018-04-12	0	1
pan	pan2_C	1	100	wide	2017-03-17	8	1
pan	pan2_C	2	100	wide	2017-03-17	3	1
pan	pan2_C	3	100	wide	2017-03-17	0	1
pan	pan_W	1	100	wide	2017-03-17	27	1
pan	pan_W	2	100	wide	2017-03-17	32	1
pan	pan_W	3	100	wide	2017-03-17	11	1
rot	rot1_E	1	100	wide	2017-03-17	10	1
rot	rot1_E	2	100	wide	2017-03-17	6	1
rot	rot1_E	3	100	wide	2017-03-17	0	1
rot	rot_C	1	100	wide	2017-03-17	1	1
rot	rot_C	2	100	wide	2017-03-17	3	1
rot	rot_C	3	100	wide	2017-03-17	12	1
rot	rot2_E	1	100	wide	2018-04-14	13	1
rot	rot2_E	2	100	wide	2018-04-14	13	1
rot	rot2_E	3	100	wide	2018-04-14	12	1
rot	rot2_SW	1	100	wide	2018-04-14	13	1
rot	rot2_SW	2	100	wide	2018-04-14	23	1
rot	rot2_SW	3	100	wide	2018-04-14	3	1
rot	rot1_SW	1	100	wide	2017-03-17	0	1
rot	rot1_SW	2	100	wide	2017-03-17	0	1
rot	rot1_SW	3	100	wide	2017-03-17	4	1
rot	rot_W	1	100	wide	2018-04-14	0	1
rot	rot_W	2	100	wide	2018-04-14	10	1
rot	rot_W	3	100	wide	2018-04-14	9	1
rud	rud_C	1	100	narrow	2018-04-12	20	1
rud	rud_C	2	100	narrow	2018-04-12	12	1
rud	rud_C	3	100	narrow	2018-04-12	38	1
sed	sed_C	1	100	narrow	2018-04-12	0	1
sed	sed_C	2	100	narrow	2018-04-12	0	1
sed	sed_C	3	100	narrow	2018-04-12	1	1
seg	seg_C	1	100	wide	2017-03-17	2	1
seg	seg_C	2	100	wide	2017-03-17	1	1
seg	seg_C	3	100	wide	2017-03-17	5	1
seg	seg_W	1	100	wide	2018-04-12	0	1
seg	seg_W	2	100	wide	2018-04-12	0	1
seg	seg_W	3	100	wide	2018-04-12	0	1
squ	squ_C	1	100	wide	2018-04-12	0	1
squ	squ_C	2	100	wide	2018-04-12	0	1
squ	squ_C	3	100	wide	2018-04-12	0	1
ste	ste2_C	1	100	wide	2017-03-17	0	1
ste	ste2_C	2	100	wide	2017-03-17	1	1
ste	ste2_C	3	100	wide	2017-03-17	3	1
ste	ste_E	1	100	wide	2018-04-12	0	1
ste	ste_E	2	100	wide	2018-04-12	0	1
ste	ste_E	3	100	wide	2018-04-12	0	1
ste	ste1_C	1	100	wide	2017-03-17	1	1
ste	ste1_C	2	100	wide	2017-03-17	0	1
ste	ste1_C	3	100	wide	2017-03-17	0	1
ste	ste_W	1	100	wide	2017-03-17	0	1
ste	ste_W	2	100	wide	2017-03-17	0	1
ste	ste_W	3	100	wide	2017-03-17	0	1
tri	tri_E	1	100	narrow	2018-04-14	2	1
tri	tri_E	2	100	narrow	2018-04-14	1	1
tri	tri_E	3	100	narrow	2018-04-14	0	1
tri	tri_SW	1	100	narrow	2018-04-14	0	1
tri	tri_SW	2	100	narrow	2018-04-14	0	1
tri	tri_SW	3	100	narrow	2018-04-14	0	1
tri	tri_W	1	100	narrow	2018-04-14	0	1
tri	tri_W	2	100	narrow	2018-04-14	0	1
tri	tri_W	3	100	narrow	2018-04-14	0	1
ads	ads_C	1	100	narrow	2017-03-30	0	2
ads	ads_C	2	100	narrow	2017-03-30	2	2
ads	ads_C	3	100	narrow	2017-03-30	4	2
ads	ads_SW	1	100	narrow	2018-04-18	0	2
ads	ads_SW	2	100	narrow	2018-04-18	0	2
ads	ads_SW	3	100	narrow	2018-04-18	0	2
aiz	aiz2_E	1	100	wide	2017-03-23	24	2
aiz	aiz2_E	2	100	wide	2017-03-23	7	2
aiz	aiz2_E	3	100	wide	2017-03-23	29	2
aiz	aiz1_E	1	100	wide	2017-03-23	25	2
aiz	aiz1_E	2	100	wide	2017-03-23	22	2
aiz	aiz1_E	3	100	wide	2017-03-23	17	2
aiz	aiz1_C	1	100	wide	2017-03-24	34	2
aiz	aiz1_C	2	100	wide	2017-03-23	23	2
aiz	aiz1_C	3	100	wide	2017-03-23	21	2
aiz	aiz2_C	1	100	wide	2017-03-23	32	2
aiz	aiz2_C	2	100	wide	2017-03-23	10	2
aiz	aiz2_C	3	100	wide	2017-03-23	7	2
aiz	aiz_SW	1	100	wide	2018-04-18	0	2
aiz	aiz_SW	2	100	wide	2018-04-18	7	2
aiz	aiz_SW	3	100	wide	2018-04-18	3	2
aiz	aiz_W	1	100	wide	2017-03-23	0	2
aiz	aiz_W	2	100	wide	2017-03-23	7	2
aiz	aiz_W	3	100	wide	2017-03-23	0	2
and	and_E	1	100	wide	2017-03-30	1	2
and	and_E	2	100	wide	2017-03-30	0	2
and	and_E	3	100	wide	2017-03-30	0	2
and	and_C	1	100	wide	2017-03-30	2	2
and	and_C	2	100	wide	2017-03-30	3	2
and	and_C	3	100	wide	2017-03-30	12	2
and	and_SW	1	100	wide	2018-04-18	5	2
and	and_SW	2	100	wide	2018-04-18	1	2
and	and_SW	3	100	wide	2018-04-18	3	2
asp	asp2_SW	1	100	wide	2018-04-20	17	2
asp	asp2_SW	2	100	wide	2018-04-20	10	2
asp	asp2_SW	3	100	wide	2018-04-20	10	2
asp	asp1_SW	1	100	wide	2018-04-20	23	2
asp	asp1_SW	2	100	wide	2018-04-20	13	2
asp	asp1_SW	3	100	wide	2018-04-20	18	2
asp	asp_C	1	100	wide	2017-03-30	20	2
asp	asp_C	2	100	wide	2017-03-30	25	2
asp	asp_C	3	100	wide	2017-03-30	16	2
asp	asp1_W	1	100	wide	2017-03-30	4	2
asp	asp1_W	2	100	wide	2017-03-30	3	2
asp	asp1_W	3	100	wide	2017-03-30	4	2
asp	asp3_W	1	100	wide	2018-04-20	15	2
asp	asp3_W	2	100	wide	2018-04-20	23	2
asp	asp3_W	3	100	wide	2018-04-20	34	2
asp	asp2_W	1	100	wide	2018-04-20	38	2
asp	asp2_W	2	100	wide	2018-04-20	12	2
asp	asp2_W	3	100	wide	2018-04-20	20	2
bif	bif_C	1	100	wide	2018-04-19	10	2
bif	bif_C	2	100	wide	2018-04-19	14	2
bif	bif_C	3	100	wide	2018-04-19	9	2
bif	bif_SW	1	100	wide	2018-04-19	8	2
bif	bif_SW	2	100	wide	2018-04-19	17	2
bif	bif_SW	3	100	wide	2018-04-19	17	2
bif	bif_W	1	100	wide	2018-04-19	29	2
bif	bif_W	2	100	wide	2018-04-19	20	2
bif	bif_W	3	100	wide	2018-04-19	18	2
ble	ble_E	1	100	narrow	2017-03-30	36	2
ble	ble_E	2	100	narrow	2017-03-30	23	2
bry	bry_E	1	100	wide	2017-03-26	10	2
bry	bry_E	2	100	wide	2017-03-26	6	2
bry	bry_E	3	100	wide	2017-03-26	0	2
bry	bry1_C	1	100	wide	2017-03-26	15	2
bry	bry1_C	2	100	wide	2017-03-26	12	2
bry	bry1_C	3	100	wide	2017-03-26	7	2
bry	bry_SW	1	100	wide	2018-04-18	13	2
bry	bry_SW	2	100	wide	2018-04-18	18	2
bry	bry_SW	3	100	wide	2018-04-18	20	2
bry	bry2_C	1	100	wide	2017-03-26	16	2
bry	bry2_C	2	100	wide	2017-03-26	18	2
bry	bry2_C	3	100	wide	2017-03-26	18	2
bry	bry_W	1	100	wide	2017-03-26	7	2
bry	bry_W	2	100	wide	2017-03-26	12	2
bry	bry_W	3	100	wide	2017-03-26	9	2
bur	bur_E	1	100	narrow	2018-04-18	10	2
bur	bur_E	2	100	narrow	2018-04-18	5	2
bur	bur_E	3	100	narrow	2018-04-18	13	2
cae	cae2_E	1	100	wide	2017-03-27	15	2
cae	cae2_E	2	100	wide	2017-03-27	26	2
cae	cae2_E	3	100	wide	2017-03-27	8	2
cae	cae1_C	1	100	wide	2017-03-27	20	2
cae	cae1_C	2	100	wide	2017-03-27	25	2
cae	cae1_C	3	100	wide	2017-03-27	20	2
cae	cae1_E	1	100	wide	2018-04-19	4	2
cae	cae1_E	2	100	wide	2018-04-19	2	2
cae	cae1_E	3	100	wide	2018-04-19	0	2
cae	cae_SW	1	100	wide	2018-04-19	15	2
cae	cae_SW	2	100	wide	2018-04-19	19	2
cae	cae_SW	3	100	wide	2018-04-19	7	2
cae	cae2_C	1	100	wide	2017-03-27	13	2
cae	cae2_C	2	100	wide	2017-03-27	27	2
cae	cae2_C	3	100	wide	2017-03-27	29	2
cae	cae_W	1	100	wide	2018-04-19	0	2
cae	cae_W	2	100	wide	2018-04-19	0	2
cae	cae_W	3	100	wide	2018-04-19	5	2
cer	cer_W	1	100	narrow	2017-03-30	17	2
cer	cer_W	2	100	narrow	2017-03-30	12	2
cer	cer_W	3	100	narrow	2017-03-30	13	2
coc	coc_SW	1	100	narrow	2018-04-18	7	2
coc	coc_SW	2	100	narrow	2018-04-18	5	2
coc	coc_SW	3	100	narrow	2018-04-18	6	2
cot	cot2_W	1	100	narrow	2018-04-19	40	2
cot	cot2_W	2	100	narrow	2018-04-19	18	2
cot	cot2_W	3	100	narrow	2018-04-19	33	2
cot	cot1_W	1	100	narrow	2018-04-19	5	2
cot	cot1_W	2	100	narrow	2018-04-19	0	2
cot	cot1_W	3	100	narrow	2018-04-19	4	2
exa	exa_C	1	100	wide	2017-03-30	20	2
exa	exa_C	2	100	wide	2017-03-29	50	2
exa	exa_C	3	100	wide	2017-03-29	28	2
exa	exa2_SW	1	100	wide	2018-04-19	2	2
exa	exa2_SW	2	100	wide	2018-04-19	4	2
exa	exa2_SW	3	100	wide	2018-04-19	6	2
exa	exa1_SW	1	100	wide	2017-03-29	5	2
exa	exa1_SW	2	100	wide	2017-03-29	7	2
exa	exa1_SW	3	100	wide	2017-03-29	1	2
exa	exa_W	1	100	wide	2018-04-19	2	2
exa	exa_W	2	100	wide	2018-04-19	53	2
exa	exa_W	3	100	wide	2018-04-19	40	2
hos	hos_E	1	100	narrow	2017-03-29	45	2
hos	hos_E	2	100	narrow	2017-03-29	42	2
hos	hos_E	3	100	narrow	2017-03-29	45	2
hos	hos2_C	1	100	narrow	2017-03-29	37	2
hos	hos2_C	2	100	narrow	2017-03-29	37	2
hos	hos2_C	3	100	narrow	2017-03-29	29	2
hos	hos1_C	1	100	narrow	2018-04-18	46	2
hos	hos1_C	2	100	narrow	2018-04-18	40	2
hos	hos1_C	3	100	narrow	2018-04-18	39	2
mos	mos2_E	1	100	wide	2017-03-28	23	2
mos	mos2_E	2	100	wide	2017-03-28	23	2
mos	mos2_E	3	100	wide	2017-03-28	7	2
mos	mos1_E	1	100	wide	2018-04-19	10	2
mos	mos1_E	2	100	wide	2018-04-19	10	2
mos	mos1_E	3	100	wide	2018-04-19	15	2
mos	mos1_C	1	100	wide	2017-03-28	36	2
mos	mos1_C	2	100	wide	2017-03-28	9	2
mos	mos1_C	3	100	wide	2017-03-28	24	2
mos	mos2_C	1	100	wide	2018-04-19	3	2
mos	mos2_C	2	100	wide	2018-04-19	5	2
mos	mos2_C	3	100	wide	2018-04-19	13	2
mos	mos_SW	1	100	wide	2018-04-19	14	2
mos	mos_SW	2	100	wide	2018-04-19	15	2
mos	mos_SW	3	100	wide	2018-04-19	10	2
mut	mut_C	1	100	narrow	2017-03-30	44	2
mut	mut_C	2	100	narrow	2017-03-30	49	2
mut	mut_C	3	100	narrow	2017-03-30	38	2
mut	mut_W	1	100	narrow	2018-04-18	54	2
mut	mut_W	2	100	narrow	2018-04-18	47	2
mut	mut_W	3	100	narrow	2018-04-18	50	2
opp	opp_E	1	100	wide	2018-04-20	14	2
opp	opp_E	2	100	wide	2018-04-20	15	2
opp	opp_E	3	100	wide	2018-04-20	13	2
opp	opp1_C	1	100	wide	2017-03-28	17	2
opp	opp1_C	2	100	wide	2017-03-28	19	2
opp	opp1_C	3	100	wide	2017-03-28	27	2
opp	opp2_C	1	100	wide	2018-04-20	8	2
opp	opp2_C	2	100	wide	2018-04-20	12	2
opp	opp2_C	3	100	wide	2018-04-20	10	2
opp	opp_SW	1	100	wide	2018-04-20	20	2
opp	opp_SW	2	100	wide	2018-04-20	15	2
opp	opp_SW	3	100	wide	2018-04-20	8	2
opp	opp_W	1	100	wide	2017-03-28	14	2
opp	opp_W	2	100	wide	2017-03-28	20	2
opp	opp_W	3	100	wide	2017-03-27	20	2
pan	pan_E	1	100	wide	2017-03-24	33	2
pan	pan_E	2	100	wide	2017-03-24	14	2
pan	pan_E	3	100	wide	2017-03-24	32	2
pan	pan1_C	1	100	wide	2017-03-26	30	2
pan	pan1_C	2	100	wide	2017-03-26	30	2
pan	pan1_C	3	100	wide	2017-03-26	38	2
pan	pan_SW	1	100	wide	2018-04-18	23	2
pan	pan_SW	2	100	wide	2018-04-18	17	2
pan	pan_SW	3	100	wide	2018-04-18	5	2
pan	pan2_C	1	100	wide	2017-03-24	17	2
pan	pan2_C	2	100	wide	2017-03-24	12	2
pan	pan2_C	3	100	wide	2017-03-24	3	2
pan	pan_W	1	100	wide	2017-03-24	33	2
pan	pan_W	2	100	wide	2017-03-24	33	2
pan	pan_W	3	100	wide	2017-03-24	21	2
rot	rot1_E	1	100	wide	2017-03-27	18	2
rot	rot1_E	2	100	wide	2017-03-26	23	2
rot	rot1_E	3	100	wide	2017-03-26	13	2
rot	rot_C	1	100	wide	2017-03-27	9	2
rot	rot_C	2	100	wide	2017-03-27	12	2
rot	rot_C	3	100	wide	2017-03-27	23	2
rot	rot2_E	1	100	wide	2018-04-19	5	2
rot	rot2_E	2	100	wide	2018-04-19	9	2
rot	rot2_E	3	100	wide	2018-04-19	10	2
rot	rot2_SW	1	100	wide	2018-04-19	10	2
rot	rot2_SW	2	100	wide	2018-04-19	10	2
rot	rot2_SW	3	100	wide	2018-04-19	5	2
rot	rot1_SW	1	100	wide	2017-03-26	4	2
rot	rot1_SW	2	100	wide	2017-03-26	3	2
rot	rot1_SW	3	100	wide	2017-03-26	14	2
rot	rot_W	1	100	wide	2018-04-19	0	2
rot	rot_W	2	100	wide	2018-04-19	5	2
rot	rot_W	3	100	wide	2018-04-19	1	2
rud	rud_C	1	100	narrow	2018-04-19	24	2
rud	rud_C	2	100	narrow	2018-04-19	13	2
rud	rud_C	3	100	narrow	2018-04-19	28	2
sed	sed_C	1	100	narrow	2018-04-18	0	2
sed	sed_C	2	100	narrow	2018-04-18	0	2
sed	sed_C	3	100	narrow	2018-04-18	1	2
seg	seg_C	1	100	wide	2017-03-30	30	2
seg	seg_C	2	100	wide	2017-03-30	9	2
seg	seg_C	3	100	wide	2017-03-30	10	2
seg	seg_W	1	100	wide	2018-04-18	4	2
seg	seg_W	2	100	wide	2018-04-18	2	2
seg	seg_W	3	100	wide	2018-04-18	0	2
squ	squ_C	1	100	wide	2018-04-19	17	2
squ	squ_C	2	100	wide	2018-04-19	20	2
squ	squ_C	3	100	wide	2018-04-19	20	2
ste	ste2_C	1	100	wide	2017-03-26	15	2
ste	ste2_C	2	100	wide	2017-03-26	8	2
ste	ste2_C	3	100	wide	2017-03-26	13	2
ste	ste_E	1	100	wide	2018-04-19	1	2
ste	ste_E	2	100	wide	2018-04-19	1	2
ste	ste_E	3	100	wide	2018-04-19	4	2
ste	ste1_C	1	100	wide	2017-03-26	1	2
ste	ste1_C	2	100	wide	2017-03-26	1	2
ste	ste1_C	3	100	wide	2017-03-26	1	2
ste	ste_W	1	100	wide	2017-03-26	0	2
ste	ste_W	2	100	wide	2017-03-26	0	2
ste	ste_W	3	100	wide	2017-03-26	0	2
tri	tri_E	1	100	narrow	2018-04-19	1	2
tri	tri_E	2	100	narrow	2018-04-19	0	2
tri	tri_E	3	100	narrow	2018-04-19	0	2
tri	tri_SW	1	100	narrow	2018-04-19	0	2
tri	tri_SW	2	100	narrow	2018-04-19	0	2
tri	tri_SW	3	100	narrow	2018-04-19	0	2
tri	tri_W	1	100	narrow	2018-04-19	0	2
tri	tri_W	2	100	narrow	2018-04-19	0	2
tri	tri_W	3	100	narrow	2018-04-19	0	2
ads	ads_C	1	100	narrow	2017-04-05	0	3
ads	ads_C	2	100	narrow	2017-04-05	0	3
ads	ads_C	3	100	narrow	2017-04-05	1	3
ads	ads_SW	1	100	narrow	2018-04-26	0	3
ads	ads_SW	2	100	narrow	2018-04-26	0	3
ads	ads_SW	3	100	narrow	2018-04-26	0	3
aiz	aiz2_E	1	100	wide	2017-03-30	5	3
aiz	aiz2_E	2	100	wide	2017-03-30	5	3
aiz	aiz2_E	3	100	wide	2017-03-30	6	3
aiz	aiz1_E	1	100	wide	2017-03-30	13	3
aiz	aiz1_E	2	100	wide	2017-03-30	7	3
aiz	aiz1_E	3	100	wide	2017-03-30	7	3
aiz	aiz1_C	1	100	wide	2017-03-30	13	3
aiz	aiz1_C	2	100	wide	2017-03-30	6	3
aiz	aiz1_C	3	100	wide	2017-03-30	6	3
aiz	aiz2_C	1	100	wide	2017-03-30	15	3
aiz	aiz2_C	2	100	wide	2017-03-30	20	3
aiz	aiz2_C	3	100	wide	2017-03-30	18	3
aiz	aiz_SW	1	100	wide	2018-04-26	3	3
aiz	aiz_SW	2	100	wide	2018-04-26	5	3
aiz	aiz_SW	3	100	wide	2018-04-26	3	3
aiz	aiz_W	1	100	wide	2017-03-30	0	3
aiz	aiz_W	2	100	wide	2017-03-30	2	3
aiz	aiz_W	3	100	wide	2017-03-30	8	3
and	and_E	1	100	wide	2017-04-05	0	3
and	and_E	2	100	wide	2017-04-05	0	3
and	and_E	3	100	wide	2017-04-05	0	3
and	and_C	1	100	wide	2017-04-05	1	3
and	and_C	2	100	wide	2017-04-05	3	3
and	and_C	3	100	wide	2017-04-05	5	3
and	and_SW	1	100	wide	2018-04-26	5	3
and	and_SW	2	100	wide	2018-04-26	0	3
and	and_SW	3	100	wide	2018-04-26	10	3
asp	asp2_SW	1	100	wide	2018-04-27	15	3
asp	asp2_SW	2	100	wide	2018-04-27	14	3
asp	asp2_SW	3	100	wide	2018-04-27	5	3
asp	asp1_SW	1	100	wide	2018-04-27	5	3
asp	asp1_SW	2	100	wide	2018-04-27	10	3
asp	asp1_SW	3	100	wide	2018-04-27	11	3
asp	asp_C	1	100	wide	2017-04-05	0	3
asp	asp_C	2	100	wide	2017-04-05	4	3
asp	asp_C	3	100	wide	2017-04-05	1	3
asp	asp1_W	1	100	wide	2017-04-05	0	3
asp	asp1_W	2	100	wide	2017-04-05	0	3
asp	asp1_W	3	100	wide	2017-04-05	2	3
asp	asp3_W	1	100	wide	2018-04-27	15	3
asp	asp3_W	2	100	wide	2018-04-27	10	3
asp	asp3_W	3	100	wide	2018-04-27	14	3
asp	asp2_W	1	100	wide	2018-04-27	15	3
asp	asp2_W	2	100	wide	2018-04-27	5	3
asp	asp2_W	3	100	wide	2018-04-27	5	3
bif	bif_C	1	100	wide	2018-04-26	4	3
bif	bif_C	2	100	wide	2018-04-26	5	3
bif	bif_C	3	100	wide	2018-04-26	0	3
bif	bif_SW	1	100	wide	2018-04-26	1	3
bif	bif_SW	2	100	wide	2018-04-26	5	3
bif	bif_SW	3	100	wide	2018-04-26	7	3
bif	bif_W	1	100	wide	2018-04-26	9	3
bif	bif_W	2	100	wide	2018-04-26	12	3
bif	bif_W	3	100	wide	2018-04-26	8	3
ble	ble_E	1	100	narrow	2017-04-05	2	3
ble	ble_E	2	100	narrow	2017-04-05	3	3
bry	bry_E	1	100	wide	2017-03-31	0	3
bry	bry_E	2	100	wide	2017-03-31	0	3
bry	bry_E	3	100	wide	2017-03-31	3	3
bry	bry1_C	1	100	wide	2017-03-31	4	3
bry	bry1_C	2	100	wide	2017-03-31	0	3
bry	bry1_C	3	100	wide	2017-03-31	3	3
bry	bry_SW	1	100	wide	2018-04-26	10	3
bry	bry_SW	2	100	wide	2018-04-26	4	3
bry	bry_SW	3	100	wide	2018-04-26	12	3
bry	bry2_C	1	100	wide	2017-03-31	5	3
bry	bry2_C	2	100	wide	2017-03-31	4	3
bry	bry2_C	3	100	wide	2017-03-31	3	3
bry	bry_W	1	100	wide	2017-03-31	8	3
bry	bry_W	2	100	wide	2017-03-31	4	3
bry	bry_W	3	100	wide	2017-03-31	3	3
bur	bur_E	1	100	narrow	2018-04-26	29	3
bur	bur_E	2	100	narrow	2018-04-26	29	3
bur	bur_E	3	100	narrow	2018-04-26	20	3
cae	cae2_E	1	100	wide	2017-04-04	0	3
cae	cae2_E	2	100	wide	2017-04-04	0	3
cae	cae2_E	3	100	wide	2017-04-04	3	3
cae	cae1_C	1	100	wide	2017-04-04	0	3
cae	cae1_C	2	100	wide	2017-04-04	4	3
cae	cae1_C	3	100	wide	2017-04-04	4	3
cae	cae1_E	1	100	wide	2018-04-27	24	3
cae	cae1_E	2	100	wide	2018-04-27	13	3
cae	cae1_E	3	100	wide	2018-04-27	10	3
cae	cae_SW	1	100	wide	2018-04-27	39	3
cae	cae_SW	2	100	wide	2018-04-27	28	3
cae	cae_SW	3	100	wide	2018-04-27	31	3
cae	cae2_C	1	100	wide	2017-04-04	8	3
cae	cae2_C	2	100	wide	2017-04-04	13	3
cae	cae2_C	3	100	wide	2017-04-04	14	3
cae	cae_W	1	100	wide	2018-04-27	5	3
cae	cae_W	2	100	wide	2018-04-27	0	3
cae	cae_W	3	100	wide	2018-04-27	17	3
cer	cer_W	1	100	narrow	2017-04-05	0	3
cer	cer_W	2	100	narrow	2017-04-05	3	3
cer	cer_W	3	100	narrow	2017-04-05	3	3
coc	coc_SW	1	100	narrow	2018-04-26	4	3
coc	coc_SW	2	100	narrow	2018-04-26	5	3
coc	coc_SW	3	100	narrow	2018-04-26	7	3
cot	cot2_W	1	100	narrow	2018-04-26	28	3
cot	cot2_W	2	100	narrow	2018-04-26	30	3
cot	cot2_W	3	100	narrow	2018-04-26	20	3
cot	cot1_W	1	100	narrow	2018-04-26	14	3
cot	cot1_W	2	100	narrow	2018-04-26	10	3
cot	cot1_W	3	100	narrow	2018-04-26	10	3
exa	exa_C	1	100	wide	2017-04-05	4	3
exa	exa_C	2	100	wide	2017-04-05	8	3
exa	exa_C	3	100	wide	2017-04-05	4	3
exa	exa2_SW	1	100	wide	2018-04-26	0	3
exa	exa2_SW	2	100	wide	2018-04-26	0	3
exa	exa2_SW	3	100	wide	2018-04-26	0	3
exa	exa1_SW	1	100	wide	2017-04-05	0	3
exa	exa1_SW	2	100	wide	2017-04-05	0	3
exa	exa1_SW	3	100	wide	2017-04-05	0	3
exa	exa_W	1	100	wide	2018-04-26	2	3
exa	exa_W	2	100	wide	2018-04-26	0	3
exa	exa_W	3	100	wide	2018-04-26	0	3
hos	hos_E	1	100	narrow	2017-04-05	3	3
hos	hos_E	2	100	narrow	2017-04-05	9	3
hos	hos_E	3	100	narrow	2017-04-05	4	3
hos	hos2_C	1	100	narrow	2017-04-05	2	3
hos	hos2_C	2	100	narrow	2017-04-05	3	3
hos	hos2_C	3	100	narrow	2017-04-05	10	3
hos	hos1_C	1	100	narrow	2018-04-26	9	3
hos	hos1_C	2	100	narrow	2018-04-26	18	3
hos	hos1_C	3	100	narrow	2018-04-26	14	3
mos	mos2_E	1	100	wide	2017-04-05	5	3
mos	mos2_E	2	100	wide	2017-04-05	4	3
mos	mos2_E	3	100	wide	2017-04-05	9	3
mos	mos1_E	1	100	wide	2018-04-27	10	3
mos	mos1_E	2	100	wide	2018-04-27	16	3
mos	mos1_E	3	100	wide	2018-04-27	13	3
mos	mos1_C	1	100	wide	2017-04-05	9	3
mos	mos1_C	2	100	wide	2017-04-05	1	3
mos	mos1_C	3	100	wide	2017-04-05	8	3
mos	mos2_C	1	100	wide	2018-04-27	4	3
mos	mos2_C	2	100	wide	2018-04-27	8	3
mos	mos2_C	3	100	wide	2018-04-27	10	3
mos	mos_SW	1	100	wide	2018-04-27	8	3
mos	mos_SW	2	100	wide	2018-04-27	10	3
mos	mos_SW	3	100	wide	2018-04-27	8	3
mut	mut_C	1	100	narrow	2017-04-05	4	3
mut	mut_C	2	100	narrow	2017-04-05	3	3
mut	mut_C	3	100	narrow	2017-04-05	5	3
mut	mut_W	1	100	narrow	2018-04-26	15	3
mut	mut_W	2	100	narrow	2018-04-26	12	3
mut	mut_W	3	100	narrow	2018-04-26	20	3
opp	opp_E	1	100	wide	2018-04-27	3	3
opp	opp_E	2	100	wide	2018-04-27	0	3
opp	opp_E	3	100	wide	2018-04-27	2	3
opp	opp1_C	1	100	wide	2017-04-05	5	3
opp	opp1_C	2	100	wide	2017-04-05	4	3
opp	opp1_C	3	100	wide	2017-04-05	4	3
opp	opp2_C	1	100	wide	2018-04-27	4	3
opp	opp2_C	2	100	wide	2018-04-27	5	3
opp	opp2_C	3	100	wide	2018-04-27	1	3
opp	opp_SW	1	100	wide	2018-04-27	3	3
opp	opp_SW	2	100	wide	2018-04-27	4	3
opp	opp_SW	3	100	wide	2018-04-27	6	3
opp	opp_W	1	100	wide	2017-04-05	2	3
opp	opp_W	2	100	wide	2017-04-05	5	3
opp	opp_W	3	100	wide	2017-04-05	3	3
pan	pan_E	1	100	wide	2017-03-31	10	3
pan	pan_E	2	100	wide	2017-03-31	15	3
pan	pan_E	3	100	wide	2017-03-31	20	3
pan	pan1_C	1	100	wide	2017-03-31	12	3
pan	pan1_C	2	100	wide	2017-03-31	10	3
pan	pan1_C	3	100	wide	2017-03-31	1	3
pan	pan_SW	1	100	wide	2018-04-26	15	3
pan	pan_SW	2	100	wide	2018-04-26	17	3
pan	pan_SW	3	100	wide	2018-04-26	1	3
pan	pan2_C	1	100	wide	2017-03-31	14	3
pan	pan2_C	2	100	wide	2017-03-31	9	3
pan	pan2_C	3	100	wide	2017-03-31	2	3
pan	pan_W	1	100	wide	2017-03-30	5	3
pan	pan_W	2	100	wide	2017-03-30	4	3
pan	pan_W	3	100	wide	2017-03-30	10	3
rot	rot1_E	1	100	wide	2017-04-04	15	3
rot	rot1_E	2	100	wide	2017-03-31	4	3
rot	rot1_E	3	100	wide	2017-03-31	4	3
rot	rot_C	1	100	wide	2017-04-04	7	3
rot	rot_C	2	100	wide	2017-04-04	10	3
rot	rot_C	3	100	wide	2017-04-04	8	3
rot	rot2_E	1	100	wide	2018-04-27	13	3
rot	rot2_E	2	100	wide	2018-04-27	9	3
rot	rot2_E	3	100	wide	2018-04-27	11	3
rot	rot2_SW	1	100	wide	2018-04-27	9	3
rot	rot2_SW	2	100	wide	2018-04-27	20	3
rot	rot2_SW	3	100	wide	2018-04-27	9	3
rot	rot1_SW	1	100	wide	2017-03-31	4	3
rot	rot1_SW	2	100	wide	2017-03-31	2	3
rot	rot1_SW	3	100	wide	2017-03-31	6	3
rot	rot_W	1	100	wide	2018-04-27	5	3
rot	rot_W	2	100	wide	2018-04-27	11	3
rot	rot_W	3	100	wide	2018-04-27	12	3
rud	rud_C	1	100	narrow	2018-04-26	10	3
rud	rud_C	2	100	narrow	2018-04-26	2	3
rud	rud_C	3	100	narrow	2018-04-26	7	3
sed	sed_C	1	100	narrow	2018-04-26	0	3
sed	sed_C	2	100	narrow	2018-04-26	0	3
sed	sed_C	3	100	narrow	2018-04-26	0	3
seg	seg_C	1	100	wide	2017-04-05	3	3
seg	seg_C	2	100	wide	2017-04-05	3	3
seg	seg_C	3	100	wide	2017-04-05	2	3
seg	seg_W	1	100	wide	2018-04-26	7	3
seg	seg_W	2	100	wide	2018-04-26	5	3
seg	seg_W	3	100	wide	2018-04-26	8	3
squ	squ_C	1	100	wide	2018-04-26	18	3
squ	squ_C	2	100	wide	2018-04-26	19	3
squ	squ_C	3	100	wide	2018-04-26	26	3
ste	ste2_C	1	100	wide	2017-03-31	6	3
ste	ste2_C	2	100	wide	2017-03-31	4	3
ste	ste2_C	3	100	wide	2017-03-31	6	3
ste	ste_E	1	100	wide	2018-04-26	0	3
ste	ste_E	2	100	wide	2018-04-26	1	3
ste	ste_E	3	100	wide	2018-04-26	0	3
ste	ste1_C	1	100	wide	2017-03-31	1	3
ste	ste1_C	2	100	wide	2017-03-31	1	3
ste	ste1_C	3	100	wide	2017-03-31	4	3
ste	ste_W	1	100	wide	2017-03-31	0	3
ste	ste_W	2	100	wide	2017-03-31	0	3
ste	ste_W	3	100	wide	2017-03-31	0	3
tri	tri_E	1	100	narrow	2018-04-27	0	3
tri	tri_E	2	100	narrow	2018-04-27	0	3
tri	tri_E	3	100	narrow	2018-04-27	3	3
tri	tri_SW	1	100	narrow	2018-04-27	0	3
tri	tri_SW	2	100	narrow	2018-04-27	0	3
tri	tri_SW	3	100	narrow	2018-04-27	1	3
tri	tri_W	1	100	narrow	2018-04-27	1	3
tri	tri_W	2	100	narrow	2018-04-27	0	3
tri	tri_W	3	100	narrow	2018-04-27	1	3
ads	ads_C	1	100	narrow	2017-04-13	0	4
ads	ads_C	2	100	narrow	2017-04-13	0	4
ads	ads_C	3	100	narrow	2017-04-13	0	4
ads	ads_SW	1	100	narrow	2018-05-09	0	4
ads	ads_SW	2	100	narrow	2018-05-09	0	4
ads	ads_SW	3	100	narrow	2018-05-09	1	4
aiz	aiz2_E	1	100	wide	2017-04-11	9	4
aiz	aiz2_E	2	100	wide	2017-04-11	5	4
aiz	aiz2_E	3	100	wide	2017-04-11	7	4
aiz	aiz1_E	1	100	wide	2017-04-11	10	4
aiz	aiz1_E	2	100	wide	2017-04-11	5	4
aiz	aiz1_E	3	100	wide	2017-04-11	11	4
aiz	aiz1_C	1	100	wide	2017-04-11	5	4
aiz	aiz1_C	2	100	wide	2017-04-11	7	4
aiz	aiz1_C	3	100	wide	2017-04-11	7	4
aiz	aiz2_C	1	100	wide	2017-04-11	5	4
aiz	aiz2_C	2	100	wide	2017-04-11	5	4
aiz	aiz2_C	3	100	wide	2017-04-11	13	4
aiz	aiz_SW	1	100	wide	2018-05-09	3	4
aiz	aiz_SW	2	100	wide	2018-05-09	5	4
aiz	aiz_SW	3	100	wide	2018-05-09	3	4
aiz	aiz_W	1	100	wide	2017-04-11	5	4
aiz	aiz_W	2	100	wide	2017-04-11	3	4
aiz	aiz_W	3	100	wide	2017-04-11	4	4
and	and_E	1	100	wide	2017-04-13	0	4
and	and_E	2	100	wide	2017-04-13	0	4
and	and_E	3	100	wide	2017-04-13	0	4
and	and_C	1	100	wide	2017-04-13	3	4
and	and_C	2	100	wide	2017-04-13	2	4
and	and_C	3	100	wide	2017-04-13	2	4
and	and_SW	1	100	wide	2018-05-09	0	4
and	and_SW	2	100	wide	2018-05-09	0	4
and	and_SW	3	100	wide	2018-05-09	0	4
asp	asp2_SW	1	100	wide	2018-05-10	4	4
asp	asp2_SW	2	100	wide	2018-05-10	6	4
asp	asp2_SW	3	100	wide	2018-05-10	7	4
asp	asp1_SW	1	100	wide	2018-05-10	3	4
asp	asp1_SW	2	100	wide	2018-05-10	0	4
asp	asp1_SW	3	100	wide	2018-05-10	3	4
asp	asp_C	1	100	wide	2017-04-13	3	4
asp	asp_C	2	100	wide	2017-04-13	0	4
asp	asp_C	3	100	wide	2017-04-13	0	4
asp	asp1_W	1	100	wide	2017-04-13	1	4
asp	asp1_W	2	100	wide	2017-04-13	0	4
asp	asp1_W	3	100	wide	2017-04-13	0	4
asp	asp3_W	1	100	wide	2018-05-10	10	4
asp	asp3_W	2	100	wide	2018-05-10	9	4
asp	asp3_W	3	100	wide	2018-05-10	10	4
asp	asp2_W	1	100	wide	2018-05-10	5	4
asp	asp2_W	2	100	wide	2018-05-10	17	4
asp	asp2_W	3	100	wide	2018-05-10	10	4
bif	bif_C	1	100	wide	2018-05-09	0	4
bif	bif_C	2	100	wide	2018-05-09	0	4
bif	bif_C	3	100	wide	2018-05-09	0	4
bif	bif_SW	1	100	wide	2018-05-09	1	4
bif	bif_SW	2	100	wide	2018-05-09	2	4
bif	bif_SW	3	100	wide	2018-05-09	2	4
bif	bif_W	1	100	wide	2018-05-09	0	4
bif	bif_W	2	100	wide	2018-05-09	0	4
bif	bif_W	3	100	wide	2018-05-09	0	4
ble	ble_E	1	100	narrow	2017-04-13	0	4
ble	ble_E	2	100	narrow	2017-04-13	0	4
bry	bry_E	1	100	wide	2017-04-11	3	4
bry	bry_E	2	100	wide	2017-04-11	4	4
bry	bry_E	3	100	wide	2017-04-11	0	4
bry	bry1_C	1	100	wide	2017-04-11	2	4
bry	bry1_C	2	100	wide	2017-04-11	1	4
bry	bry1_C	3	100	wide	2017-04-11	1	4
bry	bry_SW	1	100	wide	2018-05-09	2	4
bry	bry_SW	2	100	wide	2018-05-09	1	4
bry	bry_SW	3	100	wide	2018-05-09	0	4
bry	bry2_C	1	100	wide	2017-04-11	3	4
bry	bry2_C	2	100	wide	2017-04-11	4	4
bry	bry2_C	3	100	wide	2017-04-11	3	4
bry	bry_W	1	100	wide	2017-04-11	1	4
bry	bry_W	2	100	wide	2017-04-11	2	4
bry	bry_W	3	100	wide	2017-04-11	0	4
bur	bur_E	1	100	narrow	2018-05-09	1	4
bur	bur_E	2	100	narrow	2018-05-09	9	4
bur	bur_E	3	100	narrow	2018-05-09	8	4
cae	cae2_E	1	100	wide	2017-04-13	24	4
cae	cae2_E	2	100	wide	2017-04-13	8	4
cae	cae2_E	3	100	wide	2017-04-13	8	4
cae	cae1_C	1	100	wide	2017-04-13	9	4
cae	cae1_C	2	100	wide	2017-04-13	20	4
cae	cae1_C	3	100	wide	2017-04-13	10	4
cae	cae1_E	1	100	wide	2018-05-09	19	4
cae	cae1_E	2	100	wide	2018-05-09	10	4
cae	cae1_E	3	100	wide	2018-05-09	15	4
cae	cae_SW	1	100	wide	2018-05-09	14	4
cae	cae_SW	2	100	wide	2018-05-09	10	4
cae	cae_SW	3	100	wide	2018-05-09	2	4
cae	cae2_C	1	100	wide	2017-04-13	10	4
cae	cae2_C	2	100	wide	2017-04-13	13	4
cae	cae2_C	3	100	wide	2017-04-13	10	4
cae	cae_W	1	100	wide	2018-05-10	4	4
cae	cae_W	2	100	wide	2018-05-10	2	4
cae	cae_W	3	100	wide	2018-05-10	17	4
cer	cer_W	1	100	narrow	2017-04-13	2	4
cer	cer_W	2	100	narrow	2017-04-13	0	4
cer	cer_W	3	100	narrow	2017-04-13	0	4
coc	coc_SW	1	100	narrow	2018-05-09	0	4
coc	coc_SW	2	100	narrow	2018-05-09	0	4
coc	coc_SW	3	100	narrow	2018-05-09	1	4
cot	cot2_W	1	100	narrow	2018-05-09	9	4
cot	cot2_W	2	100	narrow	2018-05-09	10	4
cot	cot2_W	3	100	narrow	2018-05-09	12	4
cot	cot1_W	1	100	narrow	2018-05-09	8	4
cot	cot1_W	2	100	narrow	2018-05-09	22	4
cot	cot1_W	3	100	narrow	2018-05-09	25	4
exa	exa_C	1	100	wide	2017-04-13	5	4
exa	exa_C	2	100	wide	2017-04-13	10	4
exa	exa_C	3	100	wide	2017-04-13	5	4
exa	exa2_SW	1	100	wide	2018-05-09	1	4
exa	exa2_SW	2	100	wide	2018-05-09	1	4
exa	exa2_SW	3	100	wide	2018-05-09	0	4
exa	exa1_SW	1	100	wide	2017-04-13	0	4
exa	exa1_SW	2	100	wide	2017-04-13	2	4
exa	exa1_SW	3	100	wide	2017-04-13	3	4
exa	exa_W	1	100	wide	2018-05-09	0	4
exa	exa_W	2	100	wide	2018-05-09	1	4
exa	exa_W	3	100	wide	2018-05-09	3	4
hos	hos_E	1	100	narrow	2017-04-13	4	4
hos	hos_E	2	100	narrow	2017-04-13	6	4
hos	hos_E	3	100	narrow	2017-04-13	0	4
hos	hos2_C	1	100	narrow	2017-04-13	2	4
hos	hos2_C	2	100	narrow	2017-04-13	10	4
hos	hos2_C	3	100	narrow	2017-04-13	4	4
hos	hos1_C	1	100	narrow	2018-05-09	0	4
hos	hos1_C	2	100	narrow	2018-05-09	1	4
hos	hos1_C	3	100	narrow	2018-05-09	2	4
mos	mos2_E	1	100	wide	2017-04-13	9	4
mos	mos2_E	2	100	wide	2017-04-13	7	4
mos	mos2_E	3	100	wide	2017-04-13	5	4
mos	mos1_E	1	100	wide	2018-05-10	2	4
mos	mos1_E	2	100	wide	2018-05-10	7	4
mos	mos1_E	3	100	wide	2018-05-10	1	4
mos	mos1_C	1	100	wide	2017-04-13	8	4
mos	mos1_C	2	100	wide	2017-04-13	2	4
mos	mos1_C	3	100	wide	2017-04-13	3	4
mos	mos2_C	1	100	wide	2018-05-10	2	4
mos	mos2_C	2	100	wide	2018-05-10	1	4
mos	mos2_C	3	100	wide	2018-05-10	2	4
mos	mos_SW	1	100	wide	2018-05-10	5	4
mos	mos_SW	2	100	wide	2018-05-10	3	4
mos	mos_SW	3	100	wide	2018-05-10	2	4
mut	mut_C	1	100	narrow	2017-04-13	3	4
mut	mut_C	2	100	narrow	2017-04-13	5	4
mut	mut_C	3	100	narrow	2017-04-13	14	4
mut	mut_W	1	100	narrow	2018-05-09	2	4
mut	mut_W	2	100	narrow	2018-05-09	3	4
mut	mut_W	3	100	narrow	2018-05-09	4	4
opp	opp_E	1	100	wide	2018-05-10	1	4
opp	opp_E	2	100	wide	2018-05-10	0	4
opp	opp_E	3	100	wide	2018-05-10	2	4
opp	opp1_C	1	100	wide	2017-04-13	2	4
opp	opp1_C	2	100	wide	2017-04-13	0	4
opp	opp1_C	3	100	wide	2017-04-13	1	4
opp	opp2_C	1	100	wide	2018-05-10	0	4
opp	opp2_C	2	100	wide	2018-05-10	3	4
opp	opp2_C	3	100	wide	2018-05-10	0	4
opp	opp_SW	1	100	wide	2018-05-10	0	4
opp	opp_SW	2	100	wide	2018-05-10	7	4
opp	opp_SW	3	100	wide	2018-05-10	0	4
opp	opp_W	1	100	wide	2017-04-13	3	4
opp	opp_W	2	100	wide	2017-04-13	3	4
opp	opp_W	3	100	wide	2017-04-13	0	4
pan	pan_E	1	100	wide	2017-04-11	10	4
pan	pan_E	2	100	wide	2017-04-11	4	4
pan	pan_E	3	100	wide	2017-04-11	7	4
pan	pan1_C	1	100	wide	2017-04-11	3	4
pan	pan1_C	2	100	wide	2017-04-11	2	4
pan	pan1_C	3	100	wide	2017-04-11	8	4
pan	pan_SW	1	100	wide	2018-05-09	4	4
pan	pan_SW	2	100	wide	2018-05-09	3	4
pan	pan_SW	3	100	wide	2018-05-09	9	4
pan	pan2_C	1	100	wide	2017-04-11	4	4
pan	pan2_C	2	100	wide	2017-04-11	3	4
pan	pan2_C	3	100	wide	2017-04-11	5	4
pan	pan_W	1	100	wide	2017-04-11	6	4
pan	pan_W	2	100	wide	2017-04-11	5	4
pan	pan_W	3	100	wide	2017-04-11	4	4
rot	rot1_E	1	100	wide	2017-04-13	8	4
rot	rot1_E	2	100	wide	2017-04-13	7	4
rot	rot1_E	3	100	wide	2017-04-13	10	4
rot	rot_C	1	100	wide	2017-04-13	6	4
rot	rot_C	2	100	wide	2017-04-13	9	4
rot	rot_C	3	100	wide	2017-04-13	7	4
rot	rot2_E	1	100	wide	2018-05-10	5	4
rot	rot2_E	2	100	wide	2018-05-10	2	4
rot	rot2_E	3	100	wide	2018-05-10	3	4
rot	rot2_SW	1	100	wide	2018-05-10	9	4
rot	rot2_SW	2	100	wide	2018-05-10	3	4
rot	rot2_SW	3	100	wide	2018-05-10	2	4
rot	rot1_SW	1	100	wide	2017-04-11	7	4
rot	rot1_SW	2	100	wide	2017-04-11	4	4
rot	rot1_SW	3	100	wide	2017-04-11	6	4
rot	rot_W	1	100	wide	2018-05-10	6	4
rot	rot_W	2	100	wide	2018-05-10	12	4
rot	rot_W	3	100	wide	2018-05-10	7	4
rud	rud_C	1	100	narrow	2018-05-09	2	4
rud	rud_C	2	100	narrow	2018-05-09	1	4
rud	rud_C	3	100	narrow	2018-05-09	3	4
sed	sed_C	1	100	narrow	2018-05-09	1	4
sed	sed_C	2	100	narrow	2018-05-09	0	4
sed	sed_C	3	100	narrow	2018-05-09	1	4
seg	seg_C	1	100	wide	2017-04-13	0	4
seg	seg_C	2	100	wide	2017-04-13	2	4
seg	seg_C	3	100	wide	2017-04-13	3	4
seg	seg_W	1	100	wide	2018-05-09	5	4
seg	seg_W	2	100	wide	2018-05-09	0	4
seg	seg_W	3	100	wide	2018-05-09	2	4
squ	squ_C	1	100	wide	2018-05-09	14	4
squ	squ_C	2	100	wide	2018-05-09	1	4
squ	squ_C	3	100	wide	2018-05-09	9	4
ste	ste2_C	1	100	wide	2017-04-11	13	4
ste	ste2_C	2	100	wide	2017-04-11	10	4
ste	ste2_C	3	100	wide	2017-04-11	7	4
ste	ste_E	1	100	wide	2018-05-09	0	4
ste	ste_E	2	100	wide	2018-05-09	0	4
ste	ste_E	3	100	wide	2018-05-09	0	4
ste	ste1_C	1	100	wide	2017-04-11	10	4
ste	ste1_C	2	100	wide	2017-04-11	5	4
ste	ste1_C	3	100	wide	2017-04-11	4	4
ste	ste_W	1	100	wide	2017-04-11	0	4
ste	ste_W	2	100	wide	2017-04-11	0	4
ste	ste_W	3	100	wide	2017-04-11	0	4
tri	tri_E	1	100	narrow	2018-05-10	0	4
tri	tri_E	2	100	narrow	2018-05-10	0	4
tri	tri_E	3	100	narrow	2018-05-10	1	4
tri	tri_SW	1	100	narrow	2018-05-10	0	4
tri	tri_SW	2	100	narrow	2018-05-10	0	4
tri	tri_SW	3	100	narrow	2018-05-10	0	4
tri	tri_W	1	100	narrow	2018-05-10	0	4
tri	tri_W	2	100	narrow	2018-05-10	0	4
tri	tri_W	3	100	narrow	2018-05-10	0	4
ads	ads_C	1	100	narrow	2017-04-26	0	5
ads	ads_C	2	100	narrow	2017-04-26	0	5
ads	ads_C	3	100	narrow	2017-04-26	0	5
ads	ads_SW	1	100	narrow	2018-05-23	0	5
ads	ads_SW	2	100	narrow	2018-05-23	0	5
ads	ads_SW	3	100	narrow	2018-05-23	0	5
aiz	aiz2_E	1	100	wide	2017-04-25	0	5
aiz	aiz2_E	2	100	wide	2017-04-25	1	5
aiz	aiz2_E	3	100	wide	2017-04-25	0	5
aiz	aiz1_E	1	100	wide	2017-04-25	4	5
aiz	aiz1_E	2	100	wide	2017-04-25	2	5
aiz	aiz1_E	3	100	wide	2017-04-25	4	5
aiz	aiz1_C	1	100	wide	2017-04-25	1	5
aiz	aiz1_C	2	100	wide	2017-04-25	4	5
aiz	aiz1_C	3	100	wide	2017-04-25	0	5
aiz	aiz2_C	1	100	wide	2017-04-25	2	5
aiz	aiz2_C	2	100	wide	2017-04-25	4	5
aiz	aiz2_C	3	100	wide	2017-04-25	4	5
aiz	aiz_SW	1	100	wide	2018-05-23	0	5
aiz	aiz_SW	2	100	wide	2018-05-23	1	5
aiz	aiz_SW	3	100	wide	2018-05-23	4	5
aiz	aiz_W	1	100	wide	2017-04-25	0	5
aiz	aiz_W	2	100	wide	2017-04-25	1	5
aiz	aiz_W	3	100	wide	2017-04-25	0	5
and	and_E	1	100	wide	2017-04-26	1	5
and	and_E	2	100	wide	2017-04-26	0	5
and	and_E	3	100	wide	2017-04-26	0	5
and	and_C	1	100	wide	2017-04-26	0	5
and	and_C	2	100	wide	2017-04-26	3	5
and	and_C	3	100	wide	2017-04-26	3	5
and	and_SW	1	100	wide	2018-05-23	0	5
and	and_SW	2	100	wide	2018-05-23	0	5
and	and_SW	3	100	wide	2018-05-23	0	5
asp	asp2_SW	1	100	wide	2018-05-24	0	5
asp	asp2_SW	2	100	wide	2018-05-24	0	5
asp	asp2_SW	3	100	wide	2018-05-24	1	5
asp	asp1_SW	1	100	wide	2018-05-24	0	5
asp	asp1_SW	2	100	wide	2018-05-24	1	5
asp	asp1_SW	3	100	wide	2018-05-24	0	5
asp	asp_C	1	100	wide	2017-04-26	0	5
asp	asp_C	2	100	wide	2017-04-26	0	5
asp	asp_C	3	100	wide	2017-04-26	1	5
asp	asp1_W	1	100	wide	2017-04-26	0	5
asp	asp1_W	2	100	wide	2017-04-26	0	5
asp	asp1_W	3	100	wide	2017-04-26	0	5
asp	asp3_W	1	100	wide	2018-05-24	3	5
asp	asp3_W	2	100	wide	2018-05-24	3	5
asp	asp3_W	3	100	wide	2018-05-24	0	5
asp	asp2_W	1	100	wide	2018-05-24	0	5
asp	asp2_W	2	100	wide	2018-05-24	1	5
asp	asp2_W	3	100	wide	2018-05-24	0	5
bif	bif_C	1	100	wide	2018-05-23	0	5
bif	bif_C	2	100	wide	2018-05-23	0	5
bif	bif_C	3	100	wide	2018-05-23	2	5
bif	bif_SW	1	100	wide	2018-05-23	2	5
bif	bif_SW	2	100	wide	2018-05-23	0	5
bif	bif_SW	3	100	wide	2018-05-23	1	5
bif	bif_W	1	100	wide	2018-05-23	0	5
bif	bif_W	2	100	wide	2018-05-23	0	5
bif	bif_W	3	100	wide	2018-05-23	0	5
ble	ble_E	1	100	narrow	2017-04-26	0	5
ble	ble_E	2	100	narrow	2017-04-26	1	5
bry	bry_E	1	100	wide	2017-04-25	0	5
bry	bry_E	2	100	wide	2017-04-25	0	5
bry	bry_E	3	100	wide	2017-04-25	0	5
bry	bry1_C	1	100	wide	2017-04-25	0	5
bry	bry1_C	2	100	wide	2017-04-25	0	5
bry	bry1_C	3	100	wide	2017-04-25	0	5
bry	bry_SW	1	100	wide	2018-05-23	0	5
bry	bry_SW	2	100	wide	2018-05-23	0	5
bry	bry_SW	3	100	wide	2018-05-23	0	5
bry	bry2_C	1	100	wide	2017-04-25	0	5
bry	bry2_C	2	100	wide	2017-04-25	0	5
bry	bry2_C	3	100	wide	2017-04-25	0	5
bry	bry_W	1	100	wide	2017-04-25	0	5
bry	bry_W	2	100	wide	2017-04-25	0	5
bry	bry_W	3	100	wide	2017-04-25	0	5
bur	bur_E	1	100	narrow	2018-05-23	8	5
bur	bur_E	2	100	narrow	2018-05-23	8	5
bur	bur_E	3	100	narrow	2018-05-23	7	5
cae	cae2_E	1	100	wide	2017-04-26	3	5
cae	cae2_E	2	100	wide	2017-04-26	2	5
cae	cae2_E	3	100	wide	2017-04-26	3	5
cae	cae1_C	1	100	wide	2017-04-26	1	5
cae	cae1_C	2	100	wide	2017-04-26	0	5
cae	cae1_C	3	100	wide	2017-04-26	2	5
cae	cae1_E	1	100	wide	2018-05-23	5	5
cae	cae1_E	2	100	wide	2018-05-23	8	5
cae	cae1_E	3	100	wide	2018-05-23	3	5
cae	cae_SW	1	100	wide	2018-05-23	3	5
cae	cae_SW	2	100	wide	2018-05-23	4	5
cae	cae_SW	3	100	wide	2018-05-23	5	5
cae	cae2_C	1	100	wide	2017-04-26	2	5
cae	cae2_C	2	100	wide	2017-04-26	0	5
cae	cae2_C	3	100	wide	2017-04-26	0	5
cae	cae_W	1	100	wide	2018-05-23	0	5
cae	cae_W	2	100	wide	2018-05-23	1	5
cae	cae_W	3	100	wide	2018-05-23	0	5
cer	cer_W	1	100	narrow	2017-04-26	0	5
cer	cer_W	2	100	narrow	2017-04-26	0	5
cer	cer_W	3	100	narrow	2017-04-26	0	5
coc	coc_SW	1	100	narrow	2018-05-23	2	5
coc	coc_SW	2	100	narrow	2018-05-23	5	5
coc	coc_SW	3	100	narrow	2018-05-23	2	5
cot	cot2_W	1	100	narrow	2018-05-23	4	5
cot	cot2_W	2	100	narrow	2018-05-23	3	5
cot	cot2_W	3	100	narrow	2018-05-23	2	5
cot	cot1_W	1	100	narrow	2018-05-23	8	5
cot	cot1_W	2	100	narrow	2018-05-23	6	5
cot	cot1_W	3	100	narrow	2018-05-23	13	5
exa	exa_C	1	100	wide	2017-04-26	1	5
exa	exa_C	2	100	wide	2017-04-26	4	5
exa	exa_C	3	100	wide	2017-04-26	2	5
exa	exa2_SW	1	100	wide	2018-05-23	0	5
exa	exa2_SW	2	100	wide	2018-05-23	0	5
exa	exa2_SW	3	100	wide	2018-05-23	0	5
exa	exa1_SW	1	100	wide	2017-04-26	2	5
exa	exa1_SW	2	100	wide	2017-04-26	0	5
exa	exa1_SW	3	100	wide	2017-04-26	0	5
exa	exa_W	1	100	wide	2018-05-23	0	5
exa	exa_W	2	100	wide	2018-05-23	0	5
exa	exa_W	3	100	wide	2018-05-23	2	5
hos	hos_E	1	100	narrow	2017-04-26	2	5
hos	hos_E	2	100	narrow	2017-04-26	1	5
hos	hos_E	3	100	narrow	2017-04-26	0	5
hos	hos2_C	1	100	narrow	2017-04-26	2	5
hos	hos2_C	2	100	narrow	2017-04-26	1	5
hos	hos2_C	3	100	narrow	2017-04-26	1	5
hos	hos1_C	1	100	narrow	2018-05-23	0	5
hos	hos1_C	2	100	narrow	2018-05-23	1	5
hos	hos1_C	3	100	narrow	2018-05-23	2	5
mos	mos2_E	1	100	wide	2017-04-26	2	5
mos	mos2_E	2	100	wide	2017-04-26	7	5
mos	mos2_E	3	100	wide	2017-04-26	4	5
mos	mos1_E	1	100	wide	2018-05-23	1	5
mos	mos1_E	2	100	wide	2018-05-23	0	5
mos	mos1_E	3	100	wide	2018-05-23	0	5
mos	mos1_C	1	100	wide	2017-04-26	3	5
mos	mos1_C	2	100	wide	2017-04-26	0	5
mos	mos1_C	3	100	wide	2017-04-26	3	5
mos	mos2_C	1	100	wide	2018-05-23	1	5
mos	mos2_C	2	100	wide	2018-05-23	2	5
mos	mos2_C	3	100	wide	2018-05-23	0	5
mos	mos_SW	1	100	wide	2018-05-23	1	5
mos	mos_SW	2	100	wide	2018-05-23	0	5
mos	mos_SW	3	100	wide	2018-05-23	0	5
mut	mut_C	1	100	narrow	2017-04-26	0	5
mut	mut_C	2	100	narrow	2017-04-26	0	5
mut	mut_C	3	100	narrow	2017-04-26	0	5
mut	mut_W	1	100	narrow	2018-05-23	0	5
mut	mut_W	2	100	narrow	2018-05-23	2	5
mut	mut_W	3	100	narrow	2018-05-23	0	5
opp	opp_E	1	100	wide	2018-05-24	0	5
opp	opp_E	2	100	wide	2018-05-24	3	5
opp	opp_E	3	100	wide	2018-05-24	2	5
opp	opp1_C	1	100	wide	2017-04-26	1	5
opp	opp1_C	2	100	wide	2017-04-26	0	5
opp	opp1_C	3	100	wide	2017-04-26	1	5
opp	opp2_C	1	100	wide	2018-05-24	0	5
opp	opp2_C	2	100	wide	2018-05-24	4	5
opp	opp2_C	3	100	wide	2018-05-24	2	5
opp	opp_SW	1	100	wide	2018-05-24	2	5
opp	opp_SW	2	100	wide	2018-05-24	0	5
opp	opp_SW	3	100	wide	2018-05-24	1	5
opp	opp_W	1	100	wide	2017-04-26	1	5
opp	opp_W	2	100	wide	2017-04-26	0	5
opp	opp_W	3	100	wide	2017-04-26	0	5
pan	pan_E	1	100	wide	2017-04-25	0	5
pan	pan_E	2	100	wide	2017-04-25	0	5
pan	pan_E	3	100	wide	2017-04-25	5	5
pan	pan1_C	1	100	wide	2017-04-25	0	5
pan	pan1_C	2	100	wide	2017-04-25	0	5
pan	pan1_C	3	100	wide	2017-04-25	0	5
pan	pan_SW	1	100	wide	2018-05-23	0	5
pan	pan_SW	2	100	wide	2018-05-23	1	5
pan	pan_SW	3	100	wide	2018-05-23	0	5
pan	pan2_C	1	100	wide	2017-04-25	1	5
pan	pan2_C	2	100	wide	2017-04-25	2	5
pan	pan2_C	3	100	wide	2017-04-25	3	5
pan	pan_W	1	100	wide	2017-04-25	0	5
pan	pan_W	2	100	wide	2017-04-25	2	5
pan	pan_W	3	100	wide	2017-04-25	0	5
rot	rot1_E	1	100	wide	2017-04-26	0	5
rot	rot1_E	2	100	wide	2017-04-26	2	5
rot	rot1_E	3	100	wide	2017-04-26	1	5
rot	rot_C	1	100	wide	2017-04-26	3	5
rot	rot_C	2	100	wide	2017-04-26	3	5
rot	rot_C	3	100	wide	2017-04-26	5	5
rot	rot2_E	1	100	wide	2018-05-23	4	5
rot	rot2_E	2	100	wide	2018-05-23	8	5
rot	rot2_E	3	100	wide	2018-05-23	5	5
rot	rot2_SW	1	100	wide	2018-05-23	3	5
rot	rot2_SW	2	100	wide	2018-05-23	0	5
rot	rot2_SW	3	100	wide	2018-05-23	0	5
rot	rot1_SW	1	100	wide	2017-04-25	3	5
rot	rot1_SW	2	100	wide	2017-04-25	4	5
rot	rot1_SW	3	100	wide	2017-04-25	12	5
rot	rot_W	1	100	wide	2018-05-23	17	5
rot	rot_W	2	100	wide	2018-05-23	5	5
rot	rot_W	3	100	wide	2018-05-23	4	5
rud	rud_C	1	100	narrow	2018-05-23	0	5
rud	rud_C	2	100	narrow	2018-05-23	0	5
rud	rud_C	3	100	narrow	2018-05-23	0	5
sed	sed_C	1	100	narrow	2018-05-23	0	5
sed	sed_C	2	100	narrow	2018-05-23	0	5
sed	sed_C	3	100	narrow	2018-05-23	0	5
seg	seg_C	1	100	wide	2017-04-26	3	5
seg	seg_C	2	100	wide	2017-04-26	0	5
seg	seg_C	3	100	wide	2017-04-26	0	5
seg	seg_W	1	100	wide	2018-05-23	0	5
seg	seg_W	2	100	wide	2018-05-23	1	5
seg	seg_W	3	100	wide	2018-05-23	0	5
squ	squ_C	1	100	wide	2018-05-23	9	5
squ	squ_C	2	100	wide	2018-05-23	5	5
squ	squ_C	3	100	wide	2018-05-23	3	5
ste	ste2_C	1	100	wide	2017-04-25	7	5
ste	ste2_C	2	100	wide	2017-04-25	2	5
ste	ste2_C	3	100	wide	2017-04-25	5	5
ste	ste_E	1	100	wide	2018-05-23	0	5
ste	ste_E	2	100	wide	2018-05-23	0	5
ste	ste_E	3	100	wide	2018-05-23	0	5
ste	ste1_C	1	100	wide	2017-04-25	1	5
ste	ste1_C	2	100	wide	2017-04-25	1	5
ste	ste1_C	3	100	wide	2017-04-25	1	5
ste	ste_W	1	100	wide	2017-04-25	0	5
ste	ste_W	2	100	wide	2017-04-25	0	5
ste	ste_W	3	100	wide	2017-04-25	1	5
tri	tri_E	1	100	narrow	2018-05-24	0	5
tri	tri_E	2	100	narrow	2018-05-24	0	5
tri	tri_E	3	100	narrow	2018-05-24	0	5
tri	tri_SW	1	100	narrow	2018-05-24	0	5
tri	tri_SW	2	100	narrow	2018-05-24	0	5
tri	tri_SW	3	100	narrow	2018-05-24	0	5
tri	tri_W	1	100	narrow	2018-05-24	0	5
tri	tri_W	2	100	narrow	2018-05-24	0	5
tri	tri_W	3	100	narrow	2018-05-24	0	5
ads	ads_C	1	100	narrow	2017-05-09	0	6
ads	ads_C	2	100	narrow	2017-05-09	0	6
ads	ads_C	3	100	narrow	2017-05-09	1	6
ads	ads_SW	1	100	narrow	2018-06-06	0	6
ads	ads_SW	2	100	narrow	2018-06-06	0	6
ads	ads_SW	3	100	narrow	2018-06-06	0	6
aiz	aiz2_E	1	100	wide	2017-05-10	0	6
aiz	aiz2_E	2	100	wide	2017-05-10	1	6
aiz	aiz2_E	3	100	wide	2017-05-10	0	6
aiz	aiz1_E	1	100	wide	2017-05-10	0	6
aiz	aiz1_E	2	100	wide	2017-05-10	0	6
aiz	aiz1_E	3	100	wide	2017-05-10	0	6
aiz	aiz1_C	1	100	wide	2017-05-10	3	6
aiz	aiz1_C	2	100	wide	2017-05-10	0	6
aiz	aiz1_C	3	100	wide	2017-05-10	0	6
aiz	aiz2_C	1	100	wide	2017-05-10	2	6
aiz	aiz2_C	2	100	wide	2017-05-10	3	6
aiz	aiz2_C	3	100	wide	2017-05-10	2	6
aiz	aiz_SW	1	100	wide	2018-06-06	0	6
aiz	aiz_SW	2	100	wide	2018-06-06	0	6
aiz	aiz_SW	3	100	wide	2018-06-06	0	6
aiz	aiz_W	1	100	wide	2017-05-10	0	6
aiz	aiz_W	2	100	wide	2017-05-10	0	6
aiz	aiz_W	3	100	wide	2017-05-10	0	6
and	and_E	1	100	wide	2017-05-09	0	6
and	and_E	2	100	wide	2017-05-09	0	6
and	and_E	3	100	wide	2017-05-09	0	6
and	and_C	1	100	wide	2017-05-09	1	6
and	and_C	2	100	wide	2017-05-09	0	6
and	and_C	3	100	wide	2017-05-09	0	6
and	and_SW	1	100	wide	2018-06-06	0	6
and	and_SW	2	100	wide	2018-06-06	0	6
and	and_SW	3	100	wide	2018-06-06	0	6
asp	asp2_SW	1	100	wide	2018-06-06	0	6
asp	asp2_SW	2	100	wide	2018-06-06	0	6
asp	asp2_SW	3	100	wide	2018-06-06	0	6
asp	asp1_SW	1	100	wide	2018-06-06	0	6
asp	asp1_SW	2	100	wide	2018-06-06	0	6
asp	asp1_SW	3	100	wide	2018-06-06	0	6
asp	asp_C	1	100	wide	2017-05-09	0	6
asp	asp_C	2	100	wide	2017-05-09	0	6
asp	asp_C	3	100	wide	2017-05-09	0	6
asp	asp1_W	1	100	wide	2017-05-09	0	6
asp	asp1_W	2	100	wide	2017-05-09	0	6
asp	asp1_W	3	100	wide	2017-05-09	0	6
asp	asp3_W	1	100	wide	2018-06-06	0	6
asp	asp3_W	2	100	wide	2018-06-06	1	6
asp	asp3_W	3	100	wide	2018-06-06	0	6
asp	asp2_W	1	100	wide	2018-06-06	1	6
asp	asp2_W	2	100	wide	2018-06-06	0	6
asp	asp2_W	3	100	wide	2018-06-06	0	6
bif	bif_C	1	100	wide	2018-06-06	0	6
bif	bif_C	2	100	wide	2018-06-06	0	6
bif	bif_C	3	100	wide	2018-06-06	0	6
bif	bif_SW	1	100	wide	2018-06-06	0	6
bif	bif_SW	2	100	wide	2018-06-06	0	6
bif	bif_SW	3	100	wide	2018-06-06	0	6
bif	bif_W	1	100	wide	2018-06-06	0	6
bif	bif_W	2	100	wide	2018-06-06	0	6
bif	bif_W	3	100	wide	2018-06-06	0	6
ble	ble_E	1	100	narrow	2017-05-09	1	6
ble	ble_E	2	100	narrow	2017-05-09	1	6
bry	bry_E	1	100	wide	2017-05-10	0	6
bry	bry_E	2	100	wide	2017-05-10	0	6
bry	bry_E	3	100	wide	2017-05-10	0	6
bry	bry1_C	1	100	wide	2017-05-10	2	6
bry	bry1_C	2	100	wide	2017-05-10	0	6
bry	bry1_C	3	100	wide	2017-05-10	0	6
bry	bry_SW	1	100	wide	2018-06-06	0	6
bry	bry_SW	2	100	wide	2018-06-06	0	6
bry	bry_SW	3	100	wide	2018-06-06	0	6
bry	bry2_C	1	100	wide	2017-05-10	0	6
bry	bry2_C	2	100	wide	2017-05-10	0	6
bry	bry2_C	3	100	wide	2017-05-10	0	6
bry	bry_W	1	100	wide	2017-05-10	0	6
bry	bry_W	2	100	wide	2017-05-10	1	6
bry	bry_W	3	100	wide	2017-05-10	0	6
bur	bur_E	1	100	narrow	2018-06-06	1	6
bur	bur_E	2	100	narrow	2018-06-06	0	6
bur	bur_E	3	100	narrow	2018-06-06	0	6
cae	cae2_E	1	100	wide	2017-05-09	0	6
cae	cae2_E	2	100	wide	2017-05-09	0	6
cae	cae2_E	3	100	wide	2017-05-09	0	6
cae	cae1_C	1	100	wide	2017-05-09	0	6
cae	cae1_C	2	100	wide	2017-05-09	2	6
cae	cae1_C	3	100	wide	2017-05-09	0	6
cae	cae1_E	1	100	wide	2018-06-06	0	6
cae	cae1_E	2	100	wide	2018-06-06	0	6
cae	cae1_E	3	100	wide	2018-06-06	4	6
cae	cae_SW	1	100	wide	2018-06-06	1	6
cae	cae_SW	2	100	wide	2018-06-06	0	6
cae	cae_SW	3	100	wide	2018-06-06	0	6
cae	cae2_C	1	100	wide	2017-05-09	7	6
cae	cae2_C	2	100	wide	2017-05-09	1	6
cae	cae2_C	3	100	wide	2017-05-09	0	6
cae	cae_W	1	100	wide	2018-06-06	0	6
cae	cae_W	2	100	wide	2018-06-06	0	6
cae	cae_W	3	100	wide	2018-06-06	0	6
cer	cer_W	1	100	narrow	2017-05-09	4	6
cer	cer_W	2	100	narrow	2017-05-09	7	6
cer	cer_W	3	100	narrow	2017-05-09	4	6
coc	coc_SW	1	100	narrow	2018-06-06	0	6
coc	coc_SW	2	100	narrow	2018-06-06	0	6
coc	coc_SW	3	100	narrow	2018-06-06	0	6
cot	cot2_W	1	100	narrow	2018-06-06	0	6
cot	cot2_W	2	100	narrow	2018-06-06	0	6
cot	cot2_W	3	100	narrow	2018-06-06	0	6
cot	cot1_W	1	100	narrow	2018-06-06	0	6
cot	cot1_W	2	100	narrow	2018-06-06	0	6
cot	cot1_W	3	100	narrow	2018-06-06	1	6
exa	exa_C	1	100	wide	2017-05-09	2	6
exa	exa_C	2	100	wide	2017-05-09	0	6
exa	exa_C	3	100	wide	2017-05-09	0	6
exa	exa2_SW	1	100	wide	2018-06-06	0	6
exa	exa2_SW	2	100	wide	2018-06-06	0	6
exa	exa2_SW	3	100	wide	2018-06-06	0	6
exa	exa1_SW	1	100	wide	2017-05-09	1	6
exa	exa1_SW	2	100	wide	2017-05-09	0	6
exa	exa1_SW	3	100	wide	2017-05-09	1	6
exa	exa_W	1	100	wide	2018-06-06	0	6
exa	exa_W	2	100	wide	2018-06-06	0	6
exa	exa_W	3	100	wide	2018-06-06	0	6
hos	hos_E	1	100	narrow	2017-05-09	0	6
hos	hos_E	2	100	narrow	2017-05-09	0	6
hos	hos_E	3	100	narrow	2017-05-09	0	6
hos	hos2_C	1	100	narrow	2017-05-09	2	6
hos	hos2_C	2	100	narrow	2017-05-09	1	6
hos	hos2_C	3	100	narrow	2017-05-09	1	6
hos	hos1_C	1	100	narrow	2018-06-06	0	6
hos	hos1_C	2	100	narrow	2018-06-06	0	6
hos	hos1_C	3	100	narrow	2018-06-06	0	6
mos	mos2_E	1	100	wide	2017-05-09	4	6
mos	mos2_E	2	100	wide	2017-05-09	5	6
mos	mos2_E	3	100	wide	2017-05-09	8	6
mos	mos1_E	1	100	wide	2018-06-06	0	6
mos	mos1_E	2	100	wide	2018-06-06	0	6
mos	mos1_E	3	100	wide	2018-06-06	0	6
mos	mos1_C	1	100	wide	2017-05-09	3	6
mos	mos1_C	2	100	wide	2017-05-09	2	6
mos	mos1_C	3	100	wide	2017-05-09	0	6
mos	mos2_C	1	100	wide	2018-06-06	1	6
mos	mos2_C	2	100	wide	2018-06-06	0	6
mos	mos2_C	3	100	wide	2018-06-06	0	6
mos	mos_SW	1	100	wide	2018-06-06	0	6
mos	mos_SW	2	100	wide	2018-06-06	0	6
mos	mos_SW	3	100	wide	2018-06-06	0	6
mut	mut_C	1	100	narrow	2017-05-09	8	6
mut	mut_C	2	100	narrow	2017-05-09	0	6
mut	mut_C	3	100	narrow	2017-05-09	0	6
mut	mut_W	1	100	narrow	2018-06-06	0	6
mut	mut_W	2	100	narrow	2018-06-06	0	6
mut	mut_W	3	100	narrow	2018-06-06	0	6
opp	opp_E	1	100	wide	2018-06-06	0	6
opp	opp_E	2	100	wide	2018-06-06	0	6
opp	opp_E	3	100	wide	2018-06-06	1	6
opp	opp1_C	1	100	wide	2017-05-09	0	6
opp	opp1_C	2	100	wide	2017-05-09	1	6
opp	opp1_C	3	100	wide	2017-05-09	0	6
opp	opp2_C	1	100	wide	2018-06-06	2	6
opp	opp2_C	2	100	wide	2018-06-06	0	6
opp	opp2_C	3	100	wide	2018-06-06	0	6
opp	opp_SW	1	100	wide	2018-06-06	0	6
opp	opp_SW	2	100	wide	2018-06-06	0	6
opp	opp_SW	3	100	wide	2018-06-06	0	6
opp	opp_W	1	100	wide	2017-05-09	2	6
opp	opp_W	2	100	wide	2017-05-09	2	6
opp	opp_W	3	100	wide	2017-05-09	0	6
pan	pan_E	1	100	wide	2017-05-10	3	6
pan	pan_E	2	100	wide	2017-05-10	5	6
pan	pan_E	3	100	wide	2017-05-10	3	6
pan	pan1_C	1	100	wide	2017-05-10	0	6
pan	pan1_C	2	100	wide	2017-05-10	0	6
pan	pan1_C	3	100	wide	2017-05-10	4	6
pan	pan_SW	1	100	wide	2018-06-06	0	6
pan	pan_SW	2	100	wide	2018-06-06	2	6
pan	pan_SW	3	100	wide	2018-06-06	0	6
pan	pan2_C	1	100	wide	2017-05-10	2	6
pan	pan2_C	2	100	wide	2017-05-10	1	6
pan	pan2_C	3	100	wide	2017-05-10	2	6
pan	pan_W	1	100	wide	2017-05-10	2	6
pan	pan_W	2	100	wide	2017-05-10	0	6
pan	pan_W	3	100	wide	2017-05-10	0	6
rot	rot1_E	1	100	wide	2017-05-09	2	6
rot	rot1_E	2	100	wide	2017-05-09	2	6
rot	rot1_E	3	100	wide	2017-05-09	1	6
rot	rot_C	1	100	wide	2017-05-09	6	6
rot	rot_C	2	100	wide	2017-05-09	5	6
rot	rot_C	3	100	wide	2017-05-09	7	6
rot	rot2_E	1	100	wide	2018-06-06	0	6
rot	rot2_E	2	100	wide	2018-06-06	0	6
rot	rot2_E	3	100	wide	2018-06-06	1	6
rot	rot2_SW	1	100	wide	2018-06-06	2	6
rot	rot2_SW	2	100	wide	2018-06-06	0	6
rot	rot2_SW	3	100	wide	2018-06-06	1	6
rot	rot1_SW	1	100	wide	2017-05-10	3	6
rot	rot1_SW	2	100	wide	2017-05-10	1	6
rot	rot1_SW	3	100	wide	2017-05-10	2	6
rot	rot_W	1	100	wide	2018-06-06	4	6
rot	rot_W	2	100	wide	2018-06-06	3	6
rot	rot_W	3	100	wide	2018-06-06	0	6
rud	rud_C	1	100	narrow	2018-06-06	0	6
rud	rud_C	2	100	narrow	2018-06-06	0	6
rud	rud_C	3	100	narrow	2018-06-06	0	6
sed	sed_C	1	100	narrow	2018-06-06	0	6
sed	sed_C	2	100	narrow	2018-06-06	0	6
sed	sed_C	3	100	narrow	2018-06-06	0	6
seg	seg_C	1	100	wide	2017-05-09	1	6
seg	seg_C	2	100	wide	2017-05-09	3	6
seg	seg_C	3	100	wide	2017-05-09	2	6
seg	seg_W	1	100	wide	2018-06-06	1	6
seg	seg_W	2	100	wide	2018-06-06	0	6
seg	seg_W	3	100	wide	2018-06-06	0	6
squ	squ_C	1	100	wide	2018-06-06	1	6
squ	squ_C	2	100	wide	2018-06-06	1	6
squ	squ_C	3	100	wide	2018-06-06	0	6
ste	ste2_C	1	100	wide	2017-05-10	5	6
ste	ste2_C	2	100	wide	2017-05-10	4	6
ste	ste2_C	3	100	wide	2017-05-10	0	6
ste	ste_E	1	100	wide	2018-06-06	0	6
ste	ste_E	2	100	wide	2018-06-06	0	6
ste	ste_E	3	100	wide	2018-06-06	0	6
ste	ste1_C	1	100	wide	2017-05-10	0	6
ste	ste1_C	2	100	wide	2017-05-10	0	6
ste	ste1_C	3	100	wide	2017-05-10	1	6
ste	ste_W	1	100	wide	2017-05-10	0	6
ste	ste_W	2	100	wide	2017-05-10	0	6
ste	ste_W	3	100	wide	2017-05-10	1	6
tri	tri_E	1	100	narrow	2018-06-06	0	6
tri	tri_E	2	100	narrow	2018-06-06	0	6
tri	tri_E	3	100	narrow	2018-06-06	1	6
tri	tri_SW	1	100	narrow	2018-06-06	0	6
tri	tri_SW	2	100	narrow	2018-06-06	0	6
tri	tri_SW	3	100	narrow	2018-06-06	0	6
tri	tri_W	1	100	narrow	2018-06-06	0	6
tri	tri_W	2	100	narrow	2018-06-06	0	6
tri	tri_W	3	100	narrow	2018-06-06	0	6
ads	ads_C	1	100	narrow	2017-05-22	0	7
ads	ads_C	2	100	narrow	2017-05-22	0	7
ads	ads_C	3	100	narrow	2017-05-22	0	7
ads	ads_SW	1	100	narrow	2018-06-20	0	7
ads	ads_SW	2	100	narrow	2018-06-20	0	7
ads	ads_SW	3	100	narrow	2018-06-20	0	7
aiz	aiz2_E	1	100	wide	2017-05-22	1	7
aiz	aiz2_E	2	100	wide	2017-05-22	3	7
aiz	aiz2_E	3	100	wide	2017-05-22	2	7
aiz	aiz1_E	1	100	wide	2017-05-22	1	7
aiz	aiz1_E	2	100	wide	2017-05-22	4	7
aiz	aiz1_E	3	100	wide	2017-05-22	0	7
aiz	aiz1_C	1	100	wide	2017-05-22	4	7
aiz	aiz1_C	2	100	wide	2017-05-22	2	7
aiz	aiz1_C	3	100	wide	2017-05-22	1	7
aiz	aiz2_C	1	100	wide	2017-05-22	0	7
aiz	aiz2_C	2	100	wide	2017-05-22	5	7
aiz	aiz2_C	3	100	wide	2017-05-22	2	7
aiz	aiz_SW	1	100	wide	2018-06-20	0	7
aiz	aiz_SW	2	100	wide	2018-06-20	0	7
aiz	aiz_SW	3	100	wide	2018-06-20	0	7
aiz	aiz_W	1	100	wide	2017-05-22	1	7
aiz	aiz_W	2	100	wide	2017-05-22	2	7
aiz	aiz_W	3	100	wide	2017-05-22	3	7
and	and_E	1	100	wide	2017-05-22	0	7
and	and_E	2	100	wide	2017-05-22	0	7
and	and_E	3	100	wide	2017-05-22	0	7
and	and_C	1	100	wide	2017-05-22	2	7
and	and_C	2	100	wide	2017-05-22	0	7
and	and_C	3	100	wide	2017-05-22	1	7
and	and_SW	1	100	wide	2018-06-20	0	7
and	and_SW	2	100	wide	2018-06-20	0	7
and	and_SW	3	100	wide	2018-06-20	0	7
asp	asp2_SW	1	100	wide	2018-06-20	0	7
asp	asp2_SW	2	100	wide	2018-06-20	0	7
asp	asp2_SW	3	100	wide	2018-06-20	0	7
asp	asp1_SW	1	100	wide	2018-06-20	0	7
asp	asp1_SW	2	100	wide	2018-06-20	0	7
asp	asp1_SW	3	100	wide	2018-06-20	0	7
asp	asp_C	1	100	wide	2017-05-22	0	7
asp	asp_C	2	100	wide	2017-05-22	0	7
asp	asp_C	3	100	wide	2017-05-22	0	7
asp	asp1_W	1	100	wide	2017-05-22	0	7
asp	asp1_W	2	100	wide	2017-05-22	0	7
asp	asp1_W	3	100	wide	2017-05-22	1	7
asp	asp3_W	1	100	wide	2018-06-20	0	7
asp	asp3_W	2	100	wide	2018-06-20	0	7
asp	asp3_W	3	100	wide	2018-06-20	0	7
asp	asp2_W	1	100	wide	2018-06-20	0	7
asp	asp2_W	2	100	wide	2018-06-20	0	7
asp	asp2_W	3	100	wide	2018-06-20	0	7
bif	bif_C	1	100	wide	2018-06-20	0	7
bif	bif_C	2	100	wide	2018-06-20	0	7
bif	bif_C	3	100	wide	2018-06-20	0	7
bif	bif_SW	1	100	wide	2018-06-20	0	7
bif	bif_SW	2	100	wide	2018-06-20	0	7
bif	bif_SW	3	100	wide	2018-06-20	0	7
bif	bif_W	1	100	wide	2018-06-20	0	7
bif	bif_W	2	100	wide	2018-06-20	0	7
bif	bif_W	3	100	wide	2018-06-20	0	7
ble	ble_E	1	100	narrow	2017-05-22	0	7
ble	ble_E	2	100	narrow	2017-05-22	0	7
bry	bry_E	1	100	wide	2017-05-22	0	7
bry	bry_E	2	100	wide	2017-05-22	1	7
bry	bry_E	3	100	wide	2017-05-22	0	7
bry	bry1_C	1	100	wide	2017-05-22	0	7
bry	bry1_C	2	100	wide	2017-05-22	2	7
bry	bry1_C	3	100	wide	2017-05-22	0	7
bry	bry_SW	1	100	wide	2018-06-20	0	7
bry	bry_SW	2	100	wide	2018-06-20	0	7
bry	bry_SW	3	100	wide	2018-06-20	0	7
bry	bry2_C	1	100	wide	2017-05-22	0	7
bry	bry2_C	2	100	wide	2017-05-22	0	7
bry	bry2_C	3	100	wide	2017-05-22	0	7
bry	bry_W	1	100	wide	2017-05-22	0	7
bry	bry_W	2	100	wide	2017-05-22	0	7
bry	bry_W	3	100	wide	2017-05-22	0	7
bur	bur_E	1	100	narrow	2018-06-20	1	7
bur	bur_E	2	100	narrow	2018-06-20	0	7
bur	bur_E	3	100	narrow	2018-06-20	1	7
cae	cae2_E	1	100	wide	2017-05-22	4	7
cae	cae2_E	2	100	wide	2017-05-22	6	7
cae	cae2_E	3	100	wide	2017-05-22	8	7
cae	cae1_C	1	100	wide	2017-05-22	2	7
cae	cae1_C	2	100	wide	2017-05-22	5	7
cae	cae1_C	3	100	wide	2017-05-22	4	7
cae	cae1_E	1	100	wide	2018-06-20	0	7
cae	cae1_E	2	100	wide	2018-06-20	0	7
cae	cae1_E	3	100	wide	2018-06-20	0	7
cae	cae_SW	1	100	wide	2018-06-20	1	7
cae	cae_SW	2	100	wide	2018-06-20	0	7
cae	cae_SW	3	100	wide	2018-06-20	2	7
cae	cae2_C	1	100	wide	2017-05-22	13	7
cae	cae2_C	2	100	wide	2017-05-22	5	7
cae	cae2_C	3	100	wide	2017-05-22	2	7
cae	cae_W	1	100	wide	2018-06-20	1	7
cae	cae_W	2	100	wide	2018-06-20	0	7
cae	cae_W	3	100	wide	2018-06-20	1	7
cer	cer_W	1	100	narrow	2017-05-22	4	7
cer	cer_W	2	100	narrow	2017-05-22	2	7
cer	cer_W	3	100	narrow	2017-05-22	0	7
coc	coc_SW	1	100	narrow	2018-06-20	0	7
coc	coc_SW	2	100	narrow	2018-06-20	0	7
coc	coc_SW	3	100	narrow	2018-06-20	0	7
cot	cot2_W	1	100	narrow	2018-06-20	0	7
cot	cot2_W	2	100	narrow	2018-06-20	0	7
cot	cot2_W	3	100	narrow	2018-06-20	0	7
cot	cot1_W	1	100	narrow	2018-06-20	0	7
cot	cot1_W	2	100	narrow	2018-06-20	1	7
cot	cot1_W	3	100	narrow	2018-06-20	5	7
exa	exa_C	1	100	wide	2017-05-22	2	7
exa	exa_C	2	100	wide	2017-05-22	4	7
exa	exa_C	3	100	wide	2017-05-22	0	7
exa	exa2_SW	1	100	wide	2018-06-20	0	7
exa	exa2_SW	2	100	wide	2018-06-20	0	7
exa	exa2_SW	3	100	wide	2018-06-20	0	7
exa	exa1_SW	1	100	wide	2017-05-22	5	7
exa	exa1_SW	2	100	wide	2017-05-22	2	7
exa	exa1_SW	3	100	wide	2017-05-22	2	7
exa	exa_W	1	100	wide	2018-06-20	0	7
exa	exa_W	2	100	wide	2018-06-20	0	7
exa	exa_W	3	100	wide	2018-06-20	0	7
hos	hos_E	1	100	narrow	2017-05-22	1	7
hos	hos_E	2	100	narrow	2017-05-22	1	7
hos	hos_E	3	100	narrow	2017-05-22	0	7
hos	hos2_C	1	100	narrow	2017-05-22	1	7
hos	hos2_C	2	100	narrow	2017-05-22	0	7
hos	hos2_C	3	100	narrow	2017-05-22	1	7
hos	hos1_C	1	100	narrow	2018-06-20	0	7
hos	hos1_C	2	100	narrow	2018-06-20	0	7
hos	hos1_C	3	100	narrow	2018-06-20	0	7
mos	mos2_E	1	100	wide	2017-05-22	0	7
mos	mos2_E	2	100	wide	2017-05-22	2	7
mos	mos2_E	3	100	wide	2017-05-22	0	7
mos	mos1_E	1	100	wide	2018-06-20	0	7
mos	mos1_E	2	100	wide	2018-06-20	0	7
mos	mos1_E	3	100	wide	2018-06-20	0	7
mos	mos1_C	1	100	wide	2017-05-22	1	7
mos	mos1_C	2	100	wide	2017-05-22	3	7
mos	mos1_C	3	100	wide	2017-05-22	4	7
mos	mos2_C	1	100	wide	2018-06-20	0	7
mos	mos2_C	2	100	wide	2018-06-20	0	7
mos	mos2_C	3	100	wide	2018-06-20	0	7
mos	mos_SW	1	100	wide	2018-06-20	0	7
mos	mos_SW	2	100	wide	2018-06-20	0	7
mos	mos_SW	3	100	wide	2018-06-20	0	7
mut	mut_C	1	100	narrow	2017-05-22	3	7
mut	mut_C	2	100	narrow	2017-05-22	0	7
mut	mut_C	3	100	narrow	2017-05-22	5	7
mut	mut_W	1	100	narrow	2018-06-20	0	7
mut	mut_W	2	100	narrow	2018-06-20	0	7
mut	mut_W	3	100	narrow	2018-06-20	0	7
opp	opp_E	1	100	wide	2018-06-20	0	7
opp	opp_E	2	100	wide	2018-06-20	0	7
opp	opp_E	3	100	wide	2018-06-20	0	7
opp	opp1_C	1	100	wide	2017-05-22	0	7
opp	opp1_C	2	100	wide	2017-05-22	0	7
opp	opp1_C	3	100	wide	2017-05-22	0	7
opp	opp2_C	1	100	wide	2018-06-20	0	7
opp	opp2_C	2	100	wide	2018-06-20	1	7
opp	opp2_C	3	100	wide	2018-06-20	0	7
opp	opp_SW	1	100	wide	2018-06-20	0	7
opp	opp_SW	2	100	wide	2018-06-20	0	7
opp	opp_SW	3	100	wide	2018-06-20	0	7
opp	opp_W	1	100	wide	2017-05-22	0	7
opp	opp_W	2	100	wide	2017-05-22	0	7
opp	opp_W	3	100	wide	2017-05-22	1	7
pan	pan_E	1	100	wide	2017-05-22	2	7
pan	pan_E	2	100	wide	2017-05-22	1	7
pan	pan_E	3	100	wide	2017-05-22	0	7
pan	pan1_C	1	100	wide	2017-05-22	3	7
pan	pan1_C	2	100	wide	2017-05-22	0	7
pan	pan1_C	3	100	wide	2017-05-22	2	7
pan	pan_SW	1	100	wide	2018-06-20	2	7
pan	pan_SW	2	100	wide	2018-06-20	0	7
pan	pan_SW	3	100	wide	2018-06-20	0	7
pan	pan2_C	1	100	wide	2017-05-22	2	7
pan	pan2_C	2	100	wide	2017-05-22	0	7
pan	pan2_C	3	100	wide	2017-05-22	0	7
pan	pan_W	1	100	wide	2017-05-22	2	7
pan	pan_W	2	100	wide	2017-05-22	1	7
pan	pan_W	3	100	wide	2017-05-22	2	7
rot	rot1_E	1	100	wide	2017-05-22	1	7
rot	rot1_E	2	100	wide	2017-05-22	1	7
rot	rot1_E	3	100	wide	2017-05-22	0	7
rot	rot_C	1	100	wide	2017-05-22	1	7
rot	rot_C	2	100	wide	2017-05-22	4	7
rot	rot_C	3	100	wide	2017-05-22	1	7
rot	rot2_E	1	100	wide	2018-06-20	0	7
rot	rot2_E	2	100	wide	2018-06-20	0	7
rot	rot2_E	3	100	wide	2018-06-20	0	7
rot	rot2_SW	1	100	wide	2018-06-20	0	7
rot	rot2_SW	2	100	wide	2018-06-20	0	7
rot	rot2_SW	3	100	wide	2018-06-20	0	7
rot	rot1_SW	1	100	wide	2017-05-22	2	7
rot	rot1_SW	2	100	wide	2017-05-22	1	7
rot	rot1_SW	3	100	wide	2017-05-22	8	7
rot	rot_W	1	100	wide	2018-06-20	1	7
rot	rot_W	2	100	wide	2018-06-20	1	7
rot	rot_W	3	100	wide	2018-06-20	0	7
rud	rud_C	1	100	narrow	2018-06-20	0	7
rud	rud_C	2	100	narrow	2018-06-20	0	7
rud	rud_C	3	100	narrow	2018-06-20	0	7
sed	sed_C	1	100	narrow	2018-06-20	0	7
sed	sed_C	2	100	narrow	2018-06-20	0	7
sed	sed_C	3	100	narrow	2018-06-20	0	7
seg	seg_C	1	100	wide	2017-05-22	0	7
seg	seg_C	2	100	wide	2017-05-22	1	7
seg	seg_C	3	100	wide	2017-05-22	0	7
seg	seg_W	1	100	wide	2018-06-20	0	7
seg	seg_W	2	100	wide	2018-06-20	0	7
seg	seg_W	3	100	wide	2018-06-20	0	7
squ	squ_C	1	100	wide	2018-06-20	0	7
squ	squ_C	2	100	wide	2018-06-20	2	7
squ	squ_C	3	100	wide	2018-06-20	0	7
ste	ste2_C	1	100	wide	2017-05-22	4	7
ste	ste2_C	2	100	wide	2017-05-22	1	7
ste	ste2_C	3	100	wide	2017-05-22	1	7
ste	ste_E	1	100	wide	2018-06-20	0	7
ste	ste_E	2	100	wide	2018-06-20	0	7
ste	ste_E	3	100	wide	2018-06-20	0	7
ste	ste1_C	1	100	wide	2017-05-22	0	7
ste	ste1_C	2	100	wide	2017-05-22	0	7
ste	ste1_C	3	100	wide	2017-05-22	1	7
ste	ste_W	1	100	wide	2017-05-22	0	7
ste	ste_W	2	100	wide	2017-05-22	0	7
ste	ste_W	3	100	wide	2017-05-22	0	7
tri	tri_E	1	100	narrow	2018-06-20	0	7
tri	tri_E	2	100	narrow	2018-06-20	0	7
tri	tri_E	3	100	narrow	2018-06-20	0	7
tri	tri_SW	1	100	narrow	2018-06-20	0	7
tri	tri_SW	2	100	narrow	2018-06-20	0	7
tri	tri_SW	3	100	narrow	2018-06-20	0	7
tri	tri_W	1	100	narrow	2018-06-20	0	7
tri	tri_W	2	100	narrow	2018-06-20	0	7
tri	tri_W	3	100	narrow	2018-06-20	0	7
ads	ads_C	1	100	narrow	2017-06-02	0	8
ads	ads_C	2	100	narrow	2017-06-02	0	8
ads	ads_C	3	100	narrow	2017-06-02	0	8
ads	ads_SW	1	100	narrow	2018-07-04	0	8
ads	ads_SW	2	100	narrow	2018-07-04	0	8
ads	ads_SW	3	100	narrow	2018-07-04	0	8
aiz	aiz2_E	1	100	wide	2017-06-02	0	8
aiz	aiz2_E	2	100	wide	2017-06-02	2	8
aiz	aiz2_E	3	100	wide	2017-06-02	0	8
aiz	aiz1_E	1	100	wide	2017-06-02	0	8
aiz	aiz1_E	2	100	wide	2017-06-02	0	8
aiz	aiz1_E	3	100	wide	2017-06-02	0	8
aiz	aiz1_C	1	100	wide	2017-06-02	0	8
aiz	aiz1_C	2	100	wide	2017-06-02	0	8
aiz	aiz1_C	3	100	wide	2017-06-02	0	8
aiz	aiz2_C	1	100	wide	2017-06-02	0	8
aiz	aiz2_C	2	100	wide	2017-06-02	0	8
aiz	aiz2_C	3	100	wide	2017-06-02	1	8
aiz	aiz_SW	1	100	wide	2018-07-04	0	8
aiz	aiz_SW	2	100	wide	2018-07-04	0	8
aiz	aiz_SW	3	100	wide	2018-07-04	0	8
aiz	aiz_W	1	100	wide	2017-06-02	0	8
aiz	aiz_W	2	100	wide	2017-06-02	0	8
aiz	aiz_W	3	100	wide	2017-06-02	1	8
and	and_E	1	100	wide	2017-06-02	0	8
and	and_E	2	100	wide	2017-06-02	0	8
and	and_E	3	100	wide	2017-06-02	0	8
and	and_C	1	100	wide	2017-06-02	0	8
and	and_C	2	100	wide	2017-06-02	1	8
and	and_C	3	100	wide	2017-06-02	0	8
and	and_SW	1	100	wide	2018-07-04	0	8
and	and_SW	2	100	wide	2018-07-04	0	8
and	and_SW	3	100	wide	2018-07-04	0	8
asp	asp2_SW	1	100	wide	2018-07-04	0	8
asp	asp2_SW	2	100	wide	2018-07-04	0	8
asp	asp2_SW	3	100	wide	2018-07-04	0	8
asp	asp1_SW	1	100	wide	2018-07-04	0	8
asp	asp1_SW	2	100	wide	2018-07-04	0	8
asp	asp1_SW	3	100	wide	2018-07-04	0	8
asp	asp_C	1	100	wide	2017-06-02	0	8
asp	asp_C	2	100	wide	2017-06-02	0	8
asp	asp_C	3	100	wide	2017-06-02	0	8
asp	asp1_W	1	100	wide	2017-06-02	0	8
asp	asp1_W	2	100	wide	2017-06-02	0	8
asp	asp1_W	3	100	wide	2017-06-02	0	8
asp	asp3_W	1	100	wide	2018-07-04	0	8
asp	asp3_W	2	100	wide	2018-07-04	0	8
asp	asp3_W	3	100	wide	2018-07-04	0	8
asp	asp2_W	1	100	wide	2018-07-04	0	8
asp	asp2_W	2	100	wide	2018-07-04	0	8
asp	asp2_W	3	100	wide	2018-07-04	0	8
bif	bif_C	1	100	wide	2018-07-04	0	8
bif	bif_C	2	100	wide	2018-07-04	0	8
bif	bif_C	3	100	wide	2018-07-04	0	8
bif	bif_SW	1	100	wide	2018-07-04	0	8
bif	bif_SW	2	100	wide	2018-07-04	0	8
bif	bif_SW	3	100	wide	2018-07-04	0	8
bif	bif_W	1	100	wide	2018-07-04	0	8
bif	bif_W	2	100	wide	2018-07-04	0	8
bif	bif_W	3	100	wide	2018-07-04	0	8
ble	ble_E	1	100	narrow	2017-06-02	0	8
ble	ble_E	2	100	narrow	2017-06-02	0	8
bry	bry_E	1	100	wide	2017-06-02	0	8
bry	bry_E	2	100	wide	2017-06-02	0	8
bry	bry_E	3	100	wide	2017-06-02	0	8
bry	bry1_C	1	100	wide	2017-06-02	0	8
bry	bry1_C	2	100	wide	2017-06-02	0	8
bry	bry1_C	3	100	wide	2017-06-02	1	8
bry	bry_SW	1	100	wide	2018-07-04	0	8
bry	bry_SW	2	100	wide	2018-07-04	1	8
bry	bry_SW	3	100	wide	2018-07-04	0	8
bry	bry2_C	1	100	wide	2017-06-02	0	8
bry	bry2_C	2	100	wide	2017-06-02	0	8
bry	bry2_C	3	100	wide	2017-06-02	0	8
bry	bry_W	1	100	wide	2017-06-02	0	8
bry	bry_W	2	100	wide	2017-06-02	0	8
bry	bry_W	3	100	wide	2017-06-02	0	8
bur	bur_E	1	100	narrow	2018-07-04	0	8
bur	bur_E	2	100	narrow	2018-07-04	2	8
bur	bur_E	3	100	narrow	2018-07-04	0	8
cae	cae2_E	1	100	wide	2017-06-02	0	8
cae	cae2_E	2	100	wide	2017-06-02	0	8
cae	cae2_E	3	100	wide	2017-06-02	0	8
cae	cae1_C	1	100	wide	2017-06-02	0	8
cae	cae1_C	2	100	wide	2017-06-02	2	8
cae	cae1_C	3	100	wide	2017-06-02	0	8
cae	cae1_E	1	100	wide	2018-07-04	0	8
cae	cae1_E	2	100	wide	2018-07-04	0	8
cae	cae1_E	3	100	wide	2018-07-04	0	8
cae	cae_SW	1	100	wide	2018-07-04	0	8
cae	cae_SW	2	100	wide	2018-07-04	0	8
cae	cae_SW	3	100	wide	2018-07-04	0	8
cae	cae2_C	1	100	wide	2017-06-02	0	8
cae	cae2_C	2	100	wide	2017-06-02	0	8
cae	cae2_C	3	100	wide	2017-06-02	0	8
cae	cae_W	1	100	wide	2018-07-04	0	8
cae	cae_W	2	100	wide	2018-07-04	0	8
cae	cae_W	3	100	wide	2018-07-04	0	8
cer	cer_W	1	100	narrow	2017-06-02	0	8
cer	cer_W	2	100	narrow	2017-06-02	0	8
cer	cer_W	3	100	narrow	2017-06-02	0	8
coc	coc_SW	1	100	narrow	2018-07-04	0	8
coc	coc_SW	2	100	narrow	2018-07-04	0	8
coc	coc_SW	3	100	narrow	2018-07-04	0	8
cot	cot2_W	1	100	narrow	2018-07-04	0	8
cot	cot2_W	2	100	narrow	2018-07-04	0	8
cot	cot2_W	3	100	narrow	2018-07-04	0	8
cot	cot1_W	1	100	narrow	2018-07-04	0	8
cot	cot1_W	2	100	narrow	2018-07-04	0	8
cot	cot1_W	3	100	narrow	2018-07-04	0	8
exa	exa_C	1	100	wide	2017-06-02	0	8
exa	exa_C	2	100	wide	2017-06-02	1	8
exa	exa_C	3	100	wide	2017-06-02	1	8
exa	exa2_SW	1	100	wide	2018-07-04	0	8
exa	exa2_SW	2	100	wide	2018-07-04	0	8
exa	exa2_SW	3	100	wide	2018-07-04	0	8
exa	exa1_SW	1	100	wide	2017-06-02	4	8
exa	exa1_SW	2	100	wide	2017-06-02	1	8
exa	exa1_SW	3	100	wide	2017-06-02	0	8
exa	exa_W	1	100	wide	2018-07-04	0	8
exa	exa_W	2	100	wide	2018-07-04	0	8
exa	exa_W	3	100	wide	2018-07-04	0	8
hos	hos_E	1	100	narrow	2017-06-02	0	8
hos	hos_E	2	100	narrow	2017-06-02	0	8
hos	hos_E	3	100	narrow	2017-06-02	1	8
hos	hos2_C	1	100	narrow	2017-06-02	0	8
hos	hos2_C	2	100	narrow	2017-06-02	0	8
hos	hos2_C	3	100	narrow	2017-06-02	0	8
hos	hos1_C	1	100	narrow	2018-07-04	0	8
hos	hos1_C	2	100	narrow	2018-07-04	0	8
hos	hos1_C	3	100	narrow	2018-07-04	0	8
mos	mos2_E	1	100	wide	2017-06-02	0	8
mos	mos2_E	2	100	wide	2017-06-02	0	8
mos	mos2_E	3	100	wide	2017-06-02	4	8
mos	mos1_E	1	100	wide	2018-07-04	0	8
mos	mos1_E	2	100	wide	2018-07-04	0	8
mos	mos1_E	3	100	wide	2018-07-04	0	8
mos	mos1_C	1	100	wide	2017-06-02	0	8
mos	mos1_C	2	100	wide	2017-06-02	0	8
mos	mos1_C	3	100	wide	2017-06-02	1	8
mos	mos2_C	1	100	wide	2018-07-04	1	8
mos	mos2_C	2	100	wide	2018-07-04	0	8
mos	mos2_C	3	100	wide	2018-07-04	0	8
mos	mos_SW	1	100	wide	2018-07-04	0	8
mos	mos_SW	2	100	wide	2018-07-04	0	8
mos	mos_SW	3	100	wide	2018-07-04	0	8
mut	mut_C	1	100	narrow	2017-06-02	1	8
mut	mut_C	2	100	narrow	2017-06-02	2	8
mut	mut_C	3	100	narrow	2017-06-02	0	8
mut	mut_W	1	100	narrow	2018-07-04	0	8
mut	mut_W	2	100	narrow	2018-07-04	0	8
mut	mut_W	3	100	narrow	2018-07-04	0	8
opp	opp_E	1	100	wide	2018-07-04	0	8
opp	opp_E	2	100	wide	2018-07-04	0	8
opp	opp_E	3	100	wide	2018-07-04	0	8
opp	opp1_C	1	100	wide	2017-06-02	0	8
opp	opp1_C	2	100	wide	2017-06-02	0	8
opp	opp1_C	3	100	wide	2017-06-02	0	8
opp	opp2_C	1	100	wide	2018-07-04	0	8
opp	opp2_C	2	100	wide	2018-07-04	0	8
opp	opp2_C	3	100	wide	2018-07-04	0	8
opp	opp_SW	1	100	wide	2018-07-04	0	8
opp	opp_SW	2	100	wide	2018-07-04	0	8
opp	opp_SW	3	100	wide	2018-07-04	0	8
opp	opp_W	1	100	wide	2017-06-02	0	8
opp	opp_W	2	100	wide	2017-06-02	0	8
opp	opp_W	3	100	wide	2017-06-02	0	8
pan	pan_E	1	100	wide	2017-06-02	1	8
pan	pan_E	2	100	wide	2017-06-02	0	8
pan	pan_E	3	100	wide	2017-06-02	1	8
pan	pan1_C	1	100	wide	2017-06-02	0	8
pan	pan1_C	2	100	wide	2017-06-02	0	8
pan	pan1_C	3	100	wide	2017-06-02	1	8
pan	pan_SW	1	100	wide	2018-07-04	0	8
pan	pan_SW	2	100	wide	2018-07-04	0	8
pan	pan_SW	3	100	wide	2018-07-04	0	8
pan	pan2_C	1	100	wide	2017-06-02	0	8
pan	pan2_C	2	100	wide	2017-06-02	1	8
pan	pan2_C	3	100	wide	2017-06-02	0	8
pan	pan_W	1	100	wide	2017-06-02	0	8
pan	pan_W	2	100	wide	2017-06-02	1	8
pan	pan_W	3	100	wide	2017-06-02	0	8
rot	rot1_E	1	100	wide	2017-06-02	0	8
rot	rot1_E	2	100	wide	2017-06-02	0	8
rot	rot1_E	3	100	wide	2017-06-02	0	8
rot	rot_C	1	100	wide	2017-06-02	0	8
rot	rot_C	2	100	wide	2017-06-02	0	8
rot	rot_C	3	100	wide	2017-06-02	0	8
rot	rot2_E	1	100	wide	2018-07-04	0	8
rot	rot2_E	2	100	wide	2018-07-04	0	8
rot	rot2_E	3	100	wide	2018-07-04	0	8
rot	rot2_SW	1	100	wide	2018-07-04	0	8
rot	rot2_SW	2	100	wide	2018-07-04	0	8
rot	rot2_SW	3	100	wide	2018-07-04	0	8
rot	rot1_SW	1	100	wide	2017-06-02	0	8
rot	rot1_SW	2	100	wide	2017-06-02	0	8
rot	rot1_SW	3	100	wide	2017-06-02	3	8
rot	rot_W	1	100	wide	2018-07-04	1	8
rot	rot_W	2	100	wide	2018-07-04	0	8
rot	rot_W	3	100	wide	2018-07-04	0	8
rud	rud_C	1	100	narrow	2018-07-04	0	8
rud	rud_C	2	100	narrow	2018-07-04	0	8
rud	rud_C	3	100	narrow	2018-07-04	0	8
sed	sed_C	1	100	narrow	2018-07-04	0	8
sed	sed_C	2	100	narrow	2018-07-04	0	8
sed	sed_C	3	100	narrow	2018-07-04	0	8
seg	seg_C	1	100	wide	2017-06-02	0	8
seg	seg_C	2	100	wide	2017-06-02	0	8
seg	seg_C	3	100	wide	2017-06-02	0	8
seg	seg_W	1	100	wide	2018-07-04	0	8
seg	seg_W	2	100	wide	2018-07-04	0	8
seg	seg_W	3	100	wide	2018-07-04	0	8
squ	squ_C	1	100	wide	2018-07-04	0	8
squ	squ_C	2	100	wide	2018-07-04	0	8
squ	squ_C	3	100	wide	2018-07-04	1	8
ste	ste2_C	1	100	wide	2017-06-02	0	8
ste	ste2_C	2	100	wide	2017-06-02	0	8
ste	ste2_C	3	100	wide	2017-06-02	0	8
ste	ste_E	1	100	wide	2018-07-04	0	8
ste	ste_E	2	100	wide	2018-07-04	0	8
ste	ste_E	3	100	wide	2018-07-04	0	8
ste	ste1_C	1	100	wide	2017-06-02	1	8
ste	ste1_C	2	100	wide	2017-06-02	0	8
ste	ste1_C	3	100	wide	2017-06-02	1	8
ste	ste_W	1	100	wide	2017-06-02	0	8
ste	ste_W	2	100	wide	2017-06-02	0	8
ste	ste_W	3	100	wide	2017-06-02	0	8
tri	tri_E	1	100	narrow	2018-07-04	0	8
tri	tri_E	2	100	narrow	2018-07-04	0	8
tri	tri_E	3	100	narrow	2018-07-04	0	8
tri	tri_SW	1	100	narrow	2018-07-04	0	8
tri	tri_SW	2	100	narrow	2018-07-04	0	8
tri	tri_SW	3	100	narrow	2018-07-04	0	8
tri	tri_W	1	100	narrow	2018-07-04	0	8
tri	tri_W	2	100	narrow	2018-07-04	0	8
tri	tri_W	3	100	narrow	2018-07-04	0	8
ads	ads_C	1	100	narrow	2017-06-15	0	9
ads	ads_C	2	100	narrow	2017-06-15	0	9
ads	ads_C	3	100	narrow	2017-06-15	0	9
ads	ads_SW	1	100	narrow	2018-07-18	0	9
ads	ads_SW	2	100	narrow	2018-07-18	0	9
ads	ads_SW	3	100	narrow	2018-07-18	0	9
aiz	aiz2_E	1	100	wide	2017-06-15	1	9
aiz	aiz2_E	2	100	wide	2017-06-15	0	9
aiz	aiz2_E	3	100	wide	2017-06-15	0	9
aiz	aiz1_E	1	100	wide	2017-06-15	0	9
aiz	aiz1_E	2	100	wide	2017-06-15	0	9
aiz	aiz1_E	3	100	wide	2017-06-15	0	9
aiz	aiz1_C	1	100	wide	2017-06-15	0	9
aiz	aiz1_C	2	100	wide	2017-06-15	0	9
aiz	aiz1_C	3	100	wide	2017-06-15	0	9
aiz	aiz2_C	1	100	wide	2017-06-15	1	9
aiz	aiz2_C	2	100	wide	2017-06-15	0	9
aiz	aiz2_C	3	100	wide	2017-06-15	0	9
aiz	aiz_SW	1	100	wide	2018-07-18	0	9
aiz	aiz_SW	2	100	wide	2018-07-18	0	9
aiz	aiz_SW	3	100	wide	2018-07-18	0	9
aiz	aiz_W	1	100	wide	2017-06-15	1	9
aiz	aiz_W	2	100	wide	2017-06-15	0	9
aiz	aiz_W	3	100	wide	2017-06-15	1	9
and	and_E	1	100	wide	2017-06-15	0	9
and	and_E	2	100	wide	2017-06-15	0	9
and	and_E	3	100	wide	2017-06-15	0	9
and	and_C	1	100	wide	2017-06-15	0	9
and	and_C	2	100	wide	2017-06-15	0	9
and	and_C	3	100	wide	2017-06-15	0	9
and	and_SW	1	100	wide	2018-07-18	0	9
and	and_SW	2	100	wide	2018-07-18	0	9
and	and_SW	3	100	wide	2018-07-18	0	9
asp	asp2_SW	1	100	wide	2018-07-18	0	9
asp	asp2_SW	2	100	wide	2018-07-18	0	9
asp	asp2_SW	3	100	wide	2018-07-18	0	9
asp	asp1_SW	1	100	wide	2018-07-18	0	9
asp	asp1_SW	2	100	wide	2018-07-18	0	9
asp	asp1_SW	3	100	wide	2018-07-18	0	9
asp	asp_C	1	100	wide	2017-06-15	0	9
asp	asp_C	2	100	wide	2017-06-15	0	9
asp	asp_C	3	100	wide	2017-06-15	0	9
asp	asp1_W	1	100	wide	2017-06-15	0	9
asp	asp1_W	2	100	wide	2017-06-15	0	9
asp	asp1_W	3	100	wide	2017-06-15	0	9
asp	asp3_W	1	100	wide	2018-07-18	0	9
asp	asp3_W	2	100	wide	2018-07-18	0	9
asp	asp3_W	3	100	wide	2018-07-18	0	9
asp	asp2_W	1	100	wide	2018-07-18	0	9
asp	asp2_W	2	100	wide	2018-07-18	0	9
asp	asp2_W	3	100	wide	2018-07-18	0	9
bif	bif_C	1	100	wide	2018-07-18	0	9
bif	bif_C	2	100	wide	2018-07-18	0	9
bif	bif_C	3	100	wide	2018-07-18	0	9
bif	bif_SW	1	100	wide	2018-07-18	0	9
bif	bif_SW	2	100	wide	2018-07-18	0	9
bif	bif_SW	3	100	wide	2018-07-18	0	9
bif	bif_W	1	100	wide	2018-07-18	0	9
bif	bif_W	2	100	wide	2018-07-18	0	9
bif	bif_W	3	100	wide	2018-07-18	0	9
ble	ble_E	1	100	narrow	2017-06-15	0	9
ble	ble_E	2	100	narrow	2017-06-15	0	9
bry	bry_E	1	100	wide	2017-06-15	0	9
bry	bry_E	2	100	wide	2017-06-15	0	9
bry	bry_E	3	100	wide	2017-06-15	0	9
bry	bry1_C	1	100	wide	2017-06-15	0	9
bry	bry1_C	2	100	wide	2017-06-15	0	9
bry	bry1_C	3	100	wide	2017-06-15	0	9
bry	bry_SW	1	100	wide	2018-07-18	0	9
bry	bry_SW	2	100	wide	2018-07-18	0	9
bry	bry_SW	3	100	wide	2018-07-18	0	9
bry	bry2_C	1	100	wide	2017-06-15	0	9
bry	bry2_C	2	100	wide	2017-06-15	0	9
bry	bry2_C	3	100	wide	2017-06-15	1	9
bry	bry_W	1	100	wide	2017-06-15	0	9
bry	bry_W	2	100	wide	2017-06-15	0	9
bry	bry_W	3	100	wide	2017-06-15	0	9
bur	bur_E	1	100	narrow	2018-07-18	0	9
bur	bur_E	2	100	narrow	2018-07-18	2	9
bur	bur_E	3	100	narrow	2018-07-18	0	9
cae	cae2_E	1	100	wide	2017-06-15	1	9
cae	cae2_E	2	100	wide	2017-06-15	0	9
cae	cae2_E	3	100	wide	2017-06-15	1	9
cae	cae1_C	1	100	wide	2017-06-15	0	9
cae	cae1_C	2	100	wide	2017-06-15	0	9
cae	cae1_C	3	100	wide	2017-06-15	0	9
cae	cae1_E	1	100	wide	2018-07-18	0	9
cae	cae1_E	2	100	wide	2018-07-18	0	9
cae	cae1_E	3	100	wide	2018-07-18	0	9
cae	cae_SW	1	100	wide	2018-07-18	0	9
cae	cae_SW	2	100	wide	2018-07-18	0	9
cae	cae_SW	3	100	wide	2018-07-18	0	9
cae	cae2_C	1	100	wide	2017-06-15	0	9
cae	cae2_C	2	100	wide	2017-06-15	0	9
cae	cae2_C	3	100	wide	2017-06-15	0	9
cae	cae_W	1	100	wide	2018-07-18	0	9
cae	cae_W	2	100	wide	2018-07-18	0	9
cae	cae_W	3	100	wide	2018-07-18	1	9
cer	cer_W	1	100	narrow	2017-06-15	0	9
cer	cer_W	2	100	narrow	2017-06-15	0	9
cer	cer_W	3	100	narrow	2017-06-15	0	9
coc	coc_SW	1	100	narrow	2018-07-18	0	9
coc	coc_SW	2	100	narrow	2018-07-18	0	9
coc	coc_SW	3	100	narrow	2018-07-18	0	9
cot	cot2_W	1	100	narrow	2018-07-18	1	9
cot	cot2_W	2	100	narrow	2018-07-18	0	9
cot	cot2_W	3	100	narrow	2018-07-18	0	9
cot	cot1_W	1	100	narrow	2018-07-18	1	9
cot	cot1_W	2	100	narrow	2018-07-18	0	9
cot	cot1_W	3	100	narrow	2018-07-18	0	9
exa	exa_C	1	100	wide	2017-06-15	0	9
[truncated: 1,305 more rows]

## Sheet: pivot
Zeilenbeschriftungen	Mittelwert von Eme
narrow	2.71563		Dist_aoo	DateID	mean	sd
1	6.5283		narrow	1	6.5283	9.53658
2	18.1509		narrow	2	18.1509	18.6108
3	7.0566		narrow	3	7.0566	8.60325
4	3.33962		narrow	4	3.33962	5.3921
5	1.5283		narrow	5	1.5283	2.7915
6	0.622642		narrow	6	0.622642	1.61991
7	0.490566		narrow	7	0.490566	1.18683
8	0.113208		narrow	8	0.113208	0.423374
9	0.0943396		narrow	9	0.0943396	0.354322
10	0.0188679		narrow	10	0.0188679	0.137361
11	0.0754717		narrow	11	0.0754717	0.266679
12	0		narrow	12	0	0
13	0		narrow	13	0	0
14	0		narrow	14	0	0
wide	3.03435		wide	1	13.8197	16.0191
1	13.8197		wide	2	13.6448	10.5142
2	13.6448		wide	3	6.74317	6.43263
3	6.74317		wide	4	4.54098	4.46318
4	4.54098		wide	5	1.53005	2.32708
5	1.53005		wide	6	0.825137	1.51984
6	0.825137		wide	7	0.912568	1.74564
7	0.912568		wide	8	0.185792	0.582167
8	0.185792		wide	9	0.0710383	0.257593
9	0.0710383		wide	10	0.0874317	0.352394
10	0.0874317		wide	11	0.0601093	0.260376
11	0.0601093		wide	12	0.0273224	0.220681
12	0.0273224		wide	13	0.010929	0.104254
13	0.010929		wide	14	0.0218579	0.295689
14	0.0218579
Gesamtergebnis	2.96277

## Sheet: Tabelle2
Dist_aoo	DateID	Emean	sdE
narrow	1	6.5283	9.53658
narrow	2	18.1509	18.6108
narrow	3	7.0566	8.60325
narrow	4	3.33962	5.3921
narrow	5	1.5283	2.7915
narrow	6	0.622642	1.61991
narrow	7	0.490566	1.18683
narrow	8	0.113208	0.423374
narrow	9	0.0943396	0.354322
narrow	10	0.0188679	0.137361
narrow	11	0.0754717	0.266679
narrow	12	0	0
narrow	13	0	0
narrow	14	0	0
wide	1	13.8197	16.0191
wide	2	13.6448	10.5142
wide	3	6.74317	6.43263
wide	4	4.54098	4.46318
wide	5	1.53005	2.32708
wide	6	0.825137	1.51984
wide	7	0.912568	1.74564
wide	8	0.185792	0.582167
wide	9	0.0710383	0.257593
wide	10	0.0874317	0.352394
wide	11	0.0601093	0.260376
wide	12	0.0273224	0.220681
wide	13	0.010929	0.104254
wide	14	0.0218579	0.295689
