# Supplementary material for: Recruitment Traits Could Influence Species’ Geographical Range: A Case Study in the Genus Saxifraga L
Source: Front Plant Sci. 2022 May 13;13:827330. doi: 10.3389/fpls.2022.827330 (PMC9136331; doi:10.3389/fpls.2022.827330)
Supplement: Supplementary file 2 [file Data_Sheet_2.ZIP › Suppl_Mat_data_Saxifraga/Saxi_lab_3.R]

## Saxifraga germination in the laboratory ###

# setwd 
setwd("F:/VERA/3_CommonGarden_Saxifraga/Data_Analysen_Saxi/2_ressub_analyses")

# core R 
library (readxl) # import excel files 
library (MASS) # Functions and datasets to support
library (stats) # functions for statistical calculations, contains glm and random number generation
library (Matrix) # Sparse and Dense Matrix Classes and Methods
library (lattice)
# tidyverse packages
library (lattice)
library (reshape) # for transposing dataset, cast, melt etc. melt does not run unless loaded..
library (reshape2) # handlling data 
library (forcats) # function relevel 
library (dplyr) # data wrangling 
library (ggplot2) # Data Visualisations Using the Grammar of Graphics
library (gridExtra) # combine figures in grid/arrange 
# others graphs
library (scales) # change axes and scales in graphs 
library (cowplot) # arrange multiple figures 
# analyses
library (lme4) # Fit linear and generalized linear mixed-effects models 
library (lmtest) # likelihood ratio test, coeftest, A collection of tests, data sets, and examples for diagnostic checking in linear regression models
library (GerminaR) # for germination data analyses, Germination indices
library (emmeans) # obtain estimated marginal means (EMMs) for many linear, generalized linear, and mixed models.
library (gvlma) # Global Validation of Linear Models Assumptions
library (DHARMa) # testing model assumptions for glms and glmer
library (pastecs) # for descriptive statistics (t-test-section); stat.desc()
library (ggeffects) # predict function and plots 
library (effects) # predict function and plots 
library (ggResidpanel)


citation() # R core Team 
version
RStudio.Version() # cite R studio 

#rm(list=ls())


##### Hypotheses ###############

# Widespread species va narrow species are characterized by  
# 1) a) higher levels of recruitment responses 
# germination, emergence, survival 'gs', survival 'ow'
# b) greater intraspecific variation in germination and emergence
# 2) early transition stages (i.e., germination and emergence) correlate to survival 


##### < data preparation ###############

#rm(Lab_total)

Lab_total <- read_xlsx("Saxi_lab_total_3.xlsx", 1) # 1 is the sheet number in the MS Excle file
#View(Lab_total)
Lab_total <- as.data.frame (Lab_total)

# Always (!) check the data structure
str (Lab_total)

Lab_total$Species <- as.factor(Lab_total$Species)
levels(Lab_total$Species) # 23 species 

Lab_total$Spec <- as.factor(Lab_total$Spec) # short names for species 
levels(Lab_total$Spec) # 23 species 

Lab_total$SpecProv1 <- as.factor(Lab_total$SpecProv1)
levels(Lab_total$SpecProv1) # 75 levels = populations

Lab_total$Pot_Population <- as.factor(Lab_total$Pot_Population)
levels(Lab_total$Pot_Population) # 584 levels = obs units 

Lab_total$Dist_aoo <- as.factor(Lab_total$Dist_aoo)
levels(Lab_total$Dist_aoo) # 2 classes of distribution / "wide", "narrow"
Lab_total$Dist_aoo <- fct_relevel(Lab_total$Dist_aoo, 
                                    levels="wide", "narrow")
levels(Lab_total$Dist_aoo)

Lab_total$Year_Coll <- as.factor(Lab_total$Year_Coll)
levels(Lab_total$Year_Coll) # 2 levels 2016/2017 

Lab_total$Temp <- as.factor(Lab_total$Temp)
levels(Lab_total$Temp) # 2 levels cold warm 
Lab_total$Temp <- fct_relevel(Lab_total$Temp, "warm", "cold")
levels(Lab_total$Temp)

Lab_total$Petri_rep <- as.factor(Lab_total$Petri_rep)
levels(Lab_total$Petri_rep)

# Altitude -> elevation of collection 
# Seeds_petri -> seeds per petri dish
# Seeds_letal -> non-viable seeds 
# D0-D50 -> Days of checks during test period (50 Days)

Lab_total$T <- as.numeric(Lab_total$T)
Lab_total$K <- as.numeric(Lab_total$K)
Lab_total$L <- as.numeric(Lab_total$L)
Lab_total$F <- as.numeric(Lab_total$F)
Lab_total$W <- as.numeric(Lab_total$W)
Lab_total$R <- as.numeric(Lab_total$R)
Lab_total$N <- as.numeric(Lab_total$N)
Lab_total$H <- as.numeric(Lab_total$H)
Lab_total$D <- as.numeric(Lab_total$D)

Lab_total$KS2 <- as.factor(Lab_total$KS2)
levels(Lab_total$KS2)
Lab_total$LF <- as.factor(Lab_total$LF)
levels(Lab_total$LF)


##### < check data ###############

range(Lab_total$Seeds_petri) # 19-26 seeds per petri dish
is.na(Lab_total$Seeds_petri)

# calculate total seeds that germinated per petri dish 
Lab_total$totger = rowSums (Lab_total[,13:27]) 
range(Lab_total$totger)

# calculate non-germinated seeds 
Lab_total$nonger =  Lab_total$Seeds_petri - Lab_total$totger - Lab_total$Seeds_letal
range(Lab_total$nonger)

## control 
Lab_total$sum = Lab_total$nonger + Lab_total$totger + Lab_total$Seeds_letal
Lab_total$dif = Lab_total$sum - Lab_total$Seeds_petri
range(Lab_total$dif)


##### A) germination percentage ############### 

# laboratory germination percentage LGP from seeds laid 
Lab_total$LGP = (Lab_total$totger/Lab_total$Seeds_petri)*100 
range(Lab_total$LGP) # check range (LGP should vary within 0-100 %)

par (mfrow = c(1, 1))
hist(Lab_total$LGP, freq = FALSE)
lines(density(Lab_total$LGP))
# distribution almost uniform, but lots of zeroes 


par (mfrow = c(2,2))
plot(LGP ~ Spec, data=Lab_total) 
plot(LGP ~ Dist_aoo, data=Lab_total)
plot(LGP ~ Temp, data=Lab_total)
plot(LGP ~ Altitude, data=Lab_total)
par (mfrow = c(1, 1))


##### < G% summaries, zero ###############

summary(Lab_total)

# is there an excess of zeroes?
sum(Lab_total$totger == 0) #258
# 258 from 584 = 326 not zero 
584-258

#options(digits = 3)
# Table of means for the main effect of Species 
by(Lab_total$LGP, Lab_total$Species, stat.desc)

# Table of means for the main effect of Populations 
by(Lab_total$LGP, Lab_total$SpecProv1, stat.desc)


## how many populations are from widespread species 

# widespread data 
widespread_lab <- Lab_total %>% 
  filter(Dist_aoo == "wide") 
widespread_lab <- as.data.frame(widespread_lab)
widespread_lab$Dist_aoo <- factor(widespread_lab$Dist_aoo)

widespread_lab$SpecProv1 <- factor(widespread_lab$SpecProv1) 
# 58 levels = populations

widespread_lab$Spec <- factor(widespread_lab$Spec) 
# 13 species 

## how many have zero germination 
sum(widespread_lab$LGP == 0.000) # 189 Petri dishes have no germination 


# descriptives 
#options(digits = 4)
# Table of means for the main effect of temp  
by(widespread_lab$LGP, widespread_lab$Temp, stat.desc)


## how many populations are from narrow species 

# narrow data 
narrow_lab <- Lab_total %>% 
  filter(Dist_aoo == "narrow")
narrow_lab <- as.data.frame(narrow_lab)
narrow_lab$Dist_aoo <- factor(narrow_lab$Dist_aoo)

narrow_lab$SpecProv1<- factor(narrow_lab$SpecProv1)
# 17 levels = populations 

narrow_lab$Spec <- factor(narrow_lab$Spec)
# 10 species 

## how many have zero germination 
sum(narrow_lab$LGP == 0.000) # 69 Petri dishes have no germination 


# Descriptives 
# Table of means for the main effect of temp  
by(narrow_lab$LGP, narrow_lab$Temp, stat.desc)


## how many species have zero germination 

## summary Species 
Specsum = Lab_total %>% 
  group_by (Spec, Dist_aoo, Temp) %>% 
  summarise(LGmean = mean(LGP),
            sdL = sd(LGP),
            MinL = min(LGP), 
            MaxL = max(LGP),
            nL = n()) %>%
  mutate(seL = sdL / sqrt(nL),
         lowerCIL = LGmean - qt(1 - (0.05 / 2), nL - 1) * seL,
         upperCIL = LGmean + qt(1 - (0.05 / 2), nL - 1) * seL)
Specsum <- as.data.frame(Specsum)
Specsum

##
sum(Specsum$LGmean == 0.000) # 13 cases in warm and cold temp-regime 

## how many have zero germination in warm or cold regime 
sum(Specsum$LGmean == 0.000 & Specsum$Temp == "warm") # 9 species 
sum(Specsum$LGmean == 0.000 & Specsum$Temp == "cold") # 4 species 
#write.csv(Specsum, "Specsum.csv")


## which species did not germinate 
Specsum %>% 
  filter(Specsum$LGmean == 0.000) 

## widespread
# asp - warm
# exa - warm 

## narrrow
# and - warm and cold 
# hos - warm
# cot - warm 
# bur - warm and cold 
# coc - warm 
# sed - warm and cold 
# tri - warm and cold 


## how many populations have zero germination 

## summary Populations 
Popsum = Lab_total %>% 
  group_by (Spec, SpecProv1, Dist_aoo, Temp) %>% 
  summarise(Popmean = mean(LGP),
            P.sd = sd(LGP),
            P.Min = min(LGP), 
            P.Max = max(LGP),
            n = n()) %>%
  mutate(P.se = P.sd / sqrt(n),
         lowerCI = Popmean - qt(1 - (0.05 / 2), n - 1) * P.se,
         upperCI = Popmean + qt(1 - (0.05 / 2), n - 1) * P.se)
Popsum <- as.data.frame(Popsum)
Popsum
#write.csv(Popsum, file = "Popsum_labtotal.csv")


##
sum(Popsum$Popmean == 0.000) # 57 cases in warm and cold temp-regime 

## how many have zero germination in warm or cold regime 
sum(Popsum$Popmean == 0.000 & Popsum$Temp == "warm") # 37 populations 
sum(Popsum$Popmean == 0.000 & Popsum$Temp == "cold") # 20 species 


##### << G% plot cumulative ########### 

# Distribution class 
Dist_lab = Lab_total[,c(5, 9, 11, 13:27)] #11 = Dist_aoo
str(Dist_lab )
names(Dist_lab) [1] <- "Spec" #trick to get GerminaR running
Dist_lab <- as.data.frame(Dist_lab)


# Cumulative sum of germination by period of time for line graphic

# dataset warm 
Dist_labwarm <- Dist_lab %>%
  filter(Temp == "warm")
Dist_labwarm$Temp <- factor(Dist_labwarm$Temp)
Dist_labwarm

# dataset cold 
Dist_labcold <- Dist_lab %>%
  filter(Temp == "cold")
Dist_labcold$Temp <- factor(Dist_labcold$Temp)
Dist_labcold

### used function from package germinaR 
# intime warm 
Dist_labtimewarm <- ger_intime(Factor = "Spec", 
                               SeedN = "Seeds_petri", 
                               evalName = "D", 
                               method = "percentage", 
                               data = Dist_labwarm
)

Dist_labtimewarm <- as.data.frame(Dist_labtimewarm)
Dist_labtimewarm

# intime cold 
Dist_labtimecold <- ger_intime(Factor = "Spec", 
                                 SeedN = "Seeds_petri", 
                                 evalName = "D", 
                                 method = "percentage", 
                                 data = Dist_labcold
)

Dist_labtimecold <- as.data.frame(Dist_labtimecold)
Dist_labtimecold


## plot  
#
plot_labtimeDist <- ggplot() +
  # add line warm
  geom_line(data = Dist_labtimewarm, 
            aes(x = evaluation, y = mean, 
                group = Spec, 
                color = Spec),
            position = position_dodge(width = 0.75), 
            size = 0.5, show.legend = FALSE) +
  scale_color_manual(name = "Distribution", 
                     values = c("#999999", "#DEB887")) +
  # add errorbar warm
  geom_errorbar(data = Dist_labtimewarm, 
                aes(x = evaluation, 
                    ymin = mean - ste, 
                    ymax = mean + ste, 
                    group = Spec, 
                    color = Spec), 
                position = position_dodge(width = 0.75), width = 2) + 
  # add points warm
  geom_point(data = Dist_labtimewarm, 
             aes(x = evaluation, y = mean, 
                 fill = Spec), 
             shape = 21, size = 1.5, 
             position = position_dodge(width = 0.75)) +
  scale_fill_manual(name = "Distribution", 
                    values = c("#999999", "#DEB887")) +
  scale_y_continuous(breaks = c(0, 10, 20, 30, 40, 50))
plot_labtimeDist
# add cold
plot_labtimeDist <- plot_labtimeDist +
  # add line cold
  geom_line(data = Dist_labtimecold, 
            aes(x = evaluation, y = mean, 
                group = Spec, 
                color = Spec),
            linetype = "dotted",
            position = position_dodge(width = 0.75), 
            size = 0.5, show.legend = FALSE) +
  # add errorbar cold
  geom_errorbar(data = Dist_labtimecold, 
                aes(x = evaluation, 
                    ymin = mean - ste, 
                    ymax = mean + ste, 
                    group = Spec, 
                    color = Spec), 
                position = position_dodge(width = 0.75), 
                width = 2) + 
  # add points cold
  geom_point(data = Dist_labtimecold, 
             aes(x = evaluation, y = mean, 
                 fill = Spec), 
             shape = 21, size = 1.5, 
             position = position_dodge(width = 0.75)) 
plot_labtimeDist
#
plot_labtimeDist <- plot_labtimeDist + 
  theme_bw() +
  theme(legend.position ="top") + 
  theme(legend.title = element_text(size = 11)) +
  theme(legend.text = element_text(size = 11)) +
  labs(x = "Days", 
       y = "Cumulative mean germination (%)") + 
  theme(axis.title.y = element_text(size = 12)) +
  theme(axis.text = element_text(size = 12)) +
  theme(strip.text.x = element_text(size = 12)) + 
  theme(panel.grid.minor = element_blank()) + 
  theme(panel.grid.major.x = element_blank()) 
#ggtitle("Laboratory germination")
plot_labtimeDist
plot_labtimeDist <- plot_labtimeDist +
  annotate("text", label = " ", size = 3.5, x= 5, y = 50) +
  annotate("text", label = "__ warm",  size = 4.5, x = 4, y = 49) +
  annotate("text", label = "... cold", size = 4.5, x = 3.3, y = 43) +
  annotate("text", label = "a", size = 3.5, x = 53, y = 44) +
  annotate("text", label = "a", size = 3.5, x = 53, y = 39) +
  annotate("text", label = "b", size = 3.5, x = 53, y = 22) +
  annotate("text", label = "b", size = 3.5, x = 53, y = 15)
plot_labtimeDist


# # save plot 
# ggsave("Fig_labtimeDist.tiff", 
#        plot_labtimeDist,
#        width = 5, height = 4, 
#        dpi = 350)
# print(plot_labtimeDist)
#


##### > G Eco analyses ######

#### all eco-values that are numeric (T, K, L, F, W, R, N, H, D)

# Distribution model 
set.seed(1986)
G.eco_Dist <- glmer(cbind(totger, Seeds_petri) ~ Dist_aoo + Temp +
                      Dist_aoo:Temp + 
                      (1|Spec/SpecProv1), # allowing for variance within xx
                    family = "binomial",
                    data = Lab_total)
summary(G.eco_Dist)


## include single variables and decide for keeping according to likelihood ratio test
#
set.seed(1986)
G.eco_T <- glmer(cbind(totger, Seeds_petri) ~ Dist_aoo + Temp +
                   Dist_aoo:Temp + 
                   T + 
                   (1|Spec/SpecProv1), # allowing for variance within xx
                 family = "binomial",
                 data = Lab_total)
summary(G.eco_T)
#
resid_panel(G.eco_T)
#
lrtest(G.eco_Dist, G.eco_T)

###
###
###
#
set.seed(1986)
G.eco_K <- glmer(cbind(totger, Seeds_petri) ~ Dist_aoo + Temp +
                   Dist_aoo:Temp + 
                   K + 
                   (1|Spec/SpecProv1), # allowing for variance within xx
                 family = "binomial",
                 data = Lab_total)
summary(G.eco_K)
#
resid_panel(G.eco_K)
#
lrtest(G.eco_Dist, G.eco_K)

###
###
###
#
set.seed(1986)
G.eco_L <- glmer(cbind(totger, Seeds_petri) ~ Dist_aoo + Temp +
                   Dist_aoo:Temp + 
                   L + 
                   (1|Spec/SpecProv1), # allowing for variance within xx
                 family = "binomial",
                 data = Lab_total)
summary(G.eco_L)
#
resid_panel(G.eco_L)
#
lrtest(G.eco_Dist, G.eco_L)

###
###
###
#
set.seed(1986)
G.eco_F <- glmer(cbind(totger, Seeds_petri) ~ Dist_aoo + Temp +
                   Dist_aoo:Temp + 
                   F + 
                   (1|Spec/SpecProv1), # allowing for variance within xx
                 family = "binomial",
                 data = Lab_total)
summary(G.eco_F)
#
resid_panel(G.eco_F)
#
lrtest(G.eco_Dist, G.eco_F)

###
###
###
#
set.seed(1986)
G.eco_W <- glmer(cbind(totger, Seeds_petri) ~ Dist_aoo + Temp +
                   Dist_aoo:Temp + 
                   W + 
                   (1|Spec/SpecProv1), # allowing for variance within xx
                 family = "binomial",
                 data = Lab_total)
summary(G.eco_W)
#
resid_panel(G.eco_W)
#
lrtest(G.eco_Dist, G.eco_W)

##
## ggeffects 
pl.G.W <- ggemmeans(G.eco_W, terms = c("W", "Dist_aoo", "Temp"), type = "fixed")
# fe = fixed effect
plot(pl.G.W)

##
emm_G.eco_W <- emmeans(
  ref_grid(G.eco_W, transform = "response"),
  pairwise ~ W | Temp)

summary(emm_G.eco_W, adjust = "bonferroni",   #type = "response",
        infer = c(TRUE, TRUE)) 
###
###
###
#
set.seed(1986)
G.eco_R <- glmer(cbind(totger, Seeds_petri) ~ Dist_aoo + Temp +
                   Dist_aoo:Temp + 
                   R + 
                   (1|Spec/SpecProv1), # allowing for variance within xx
                 family = "binomial",
                 data = Lab_total)
summary(G.eco_R)
#
resid_panel(G.eco_R)
#
lrtest(G.eco_Dist, G.eco_R)

###
###
###
#
set.seed(1986)
G.eco_N <- glmer(cbind(totger, Seeds_petri) ~ Dist_aoo + Temp +
                    Dist_aoo:Temp + 
                    N + 
                    (1|Spec/SpecProv1), # allowing for variance within xx
                  #control = glmerControl(calc.derivs = FALSE),  # surpresses warning, doesnt change variance values
                  family = "binomial",
                  data = Lab_total)
summary(G.eco_N)
#
resid_panel(G.eco_N)
#
lrtest(G.eco_Dist, G.eco_N)

###
###
###
#
set.seed(1986)
G.eco_H <- glmer(cbind(totger, Seeds_petri) ~ Dist_aoo + Temp +
                    Dist_aoo:Temp + 
                    H + 
                    (1|Spec/SpecProv1), # allowing for variance within xx
                  family = "binomial",
                  data = Lab_total)
summary(G.eco_H)
#
resid_panel(G.eco_H)
#
lrtest(G.eco_Dist, G.eco_H)

###
###
###
#
set.seed(1986)
G.eco_D <- glmer(cbind(totger, Seeds_petri) ~ Dist_aoo + Temp +
                    Dist_aoo:Temp + 
                    D + 
                    (1|Spec/SpecProv1), # allowing for variance within xx
                  family = "binomial",
                  data = Lab_total)
summary(G.eco_D)
#
resid_panel(G.eco_D)
#
lrtest(G.eco_Dist, G.eco_D)

##
emm_G.eco_D <- emmeans(
  ref_grid(G.eco_D, transform = "response"),
  pairwise ~ D | Temp)

summary(emm_G.eco_D, adjust = "bonferroni",   #type = "response",
        infer = c(TRUE, TRUE)) 
###
###
###
#
set.seed(1986)
G.eco_LF <- glmer(cbind(totger, Seeds_petri) ~ Dist_aoo + Temp +
                    Dist_aoo:Temp + 
                    LF + 
                    (1|Spec/SpecProv1), # allowing for variance within xx
                  control = glmerControl(calc.derivs = FALSE),  
                  family = "binomial",
                  data = Lab_total)
summary(G.eco_LF)
#
resid_panel(G.eco_LF)
#
lrtest(G.eco_Dist, G.eco_LF)

###
###
###
#
set.seed(1986)
G.eco_KS2 <- glmer(cbind(totger, Seeds_petri) ~ Dist_aoo + Temp +
                     Dist_aoo:Temp + 
                     KS2 + 
                     (1|Spec/SpecProv1), # allowing for variance within xx
                   control = glmerControl(calc.derivs = FALSE),  
                   family = "binomial",
                   data = Lab_total)
summary(G.eco_KS2)
#
resid_panel(G.eco_KS2)
#
lrtest(G.eco_Dist, G.eco_KS2)


### W significant 
### D significant 

## put in full model 


##### > Analyses G% #################
## GLMM Mixed Model


## null model 
set.seed(1986)
Distlab_glmerLT0 <- glmer(cbind(totger, Seeds_petri) ~ 1 + (1|Spec/SpecProv1),
                          family = "binomial", 
                          data = Lab_total)
summary(Distlab_glmerLT0)
parameters::model_parameters(Distlab_glmerLT0)


## full model #interaction and random effect
set.seed(1986)
Distlab_glmerWD <- glmer(cbind(totger, Seeds_petri) ~ Dist_aoo + 
                            Temp + 
                            Dist_aoo:Temp +
                            W + D +
                            (1|Spec/SpecProv1), # allowing for variance within xx
                          control = glmerControl(calc.derivs = FALSE),
                        family = "binomial",
                        data = Lab_total)
summary(Distlab_glmerWD)
#
#
parameters::model_parameters(Distlab_glmerWD)
# random term
lrtest(Distlab_glmerLT0, Distlab_glmerWD)

# D not significant in full model

### interaction significant ---> must make contrast coding for anova-like table 
### see Levy (2018), to avoid conflicts in the matrix structure 


## ggeffects 
pl.G.W1 <- ggemmeans(Distlab_glmerWD, terms = c("W", "Dist_aoo", "Temp"), type = "fixed")
# fe = fixed effect
plot(pl.G.W1)

## ggeffects 
pl.G.D <- ggemmeans(Distlab_glmerWD, terms = c("D", "Dist_aoo", "Temp"), type = "fixed")
# fe = fixed effect
plot(pl.G.D)


## exclude factor models 
set.seed(1986)
Distlab_glmerW <- glmer(cbind(totger, Seeds_petri) ~ Dist_aoo + 
                           Temp + 
                           Dist_aoo:Temp +
                           W + #D +
                           (1|Spec/SpecProv1), # allowing for variance within xx
                         #control = glmerControl(calc.derivs = FALSE),
                         family = "binomial",
                         data = Lab_total)
summary(Distlab_glmerW)
#
# random term
lrtest(Distlab_glmerW, Distlab_glmerWD)
#
parameters::model_parameters(Distlab_glmerW)

### w significant 
### D not significant 


### final model 
Distlab_glmerLT1 <- glmer(cbind(totger, Seeds_petri) ~ Dist_aoo + 
                            Temp + 
                            W + 
                            Dist_aoo:Temp +
                            (1|Spec/SpecProv1), # allowing for variance within xx
                          family = "binomial",
                          data = Lab_total)
summary(Distlab_glmerLT1)
#
# random term
lrtest(Distlab_glmerW, Distlab_glmerLT1)
#
parameters::model_parameters(Distlab_glmerLT1)


##### >> Diagnostics G% ####### 

# residual plots 
resid_panel(Distlab_glmerLT1)


# overdispersion and zero inflation
# DHARMa
simulation_LT1 <- simulateResiduals(fittedModel = Distlab_glmerLT1)
testDispersion(simulation_LT1) # ok
testZeroInflation(simulation_LT1) # ok

## citation from https://cran.r-project.org/web/packages/DHARMa/vignettes/DHARMa.html#heteroscedasticity
# -> good enough!
#  increasing model complexity will nearly always improve the residuals, but according to standard statistical arguments 
# (power, bias-variance trade-off) it’s not always advisable to get them perfect, just good enough!


## others 
# https://rdrr.io/cran/lme4/man/plot.merMod.html

## box-plots of residuals 
# random
plot(Distlab_glmerLT1, Spec ~ resid(., scaled=TRUE))
plot(Distlab_glmerLT1, SpecProv1 ~ resid(., scaled=TRUE))
# fixed
plot(Distlab_glmerLT1, Dist_aoo ~ resid(., scaled=TRUE))
plot(Distlab_glmerLT1, Temp ~ resid(., scaled=TRUE))


##### >> G% contrast coding, for anova-table ###############
# Levy (2018): https://arxiv.org/pdf/1405.2094.pdf
# contr.sum(K=levels of factor)

# for getting a proper anova table without any conflicts, 
# we need to contrast-code the variables 

G.Dist_class.numeric <- sapply(Lab_total$Dist_aoo, function(i) contr.sum(2)[i,])
#G.Dist_class1 <- G.Dist_class.numeric[1,] 
## as we only have to levels per factor, we don´t need this command, 
## it is here as a reminder on how to do it, if we would have three or more levels

G.Temp.numeric <- sapply(Lab_total$Temp, function(i) contr.sum(2)[i,])


##### >> full contrast coded model G 
set.seed(1986)
Distlab_LTC1 <- glmer(cbind(totger, Seeds_petri) ~ G.Dist_class.numeric + 
                        G.Temp.numeric + 
                        G.Dist_class.numeric:G.Temp.numeric +
                        W + 
                       (1|Spec/SpecProv1),
                     family = "binomial",
                     data = Lab_total)
summary(Distlab_LTC1)
#
parameters::model_parameters(Distlab_LTC1)


##### >> Main effect Distribution G 
# Dist_aoo excluded 
set.seed(1986)
Distlab_LTC2 <- glmer(cbind(totger, Seeds_petri) ~ #G.Dist_class.numeric + 
                        G.Temp.numeric + 
                        G.Dist_class.numeric:G.Temp.numeric +
                        W +
                        (1|Spec/SpecProv1),
                      family = "binomial",
                      data = Lab_total)
# test for main effect with likelihood ratio test
lrtest(Distlab_LTC2, Distlab_LTC1)
anova(Distlab_LTC2, Distlab_LTC1)


##### >> Main effect Temp 
# Temp excluded 
set.seed(1986)
Distlab_LTC3 <- glmer(cbind(totger, Seeds_petri) ~ G.Dist_class.numeric + 
                        #G.Temp.numeric + 
                        G.Dist_class.numeric:G.Temp.numeric +
                        W +
                        (1|Spec/SpecProv1),
                      family = "binomial",
                      data = Lab_total)
# test for main effect
lrtest(Distlab_LTC3, Distlab_LTC1)
anova(Distlab_LTC3, Distlab_LTC1)


##### >> Main effect interaction 
# interaction excluded 
set.seed(1986)
Distlab_LTC4 <- glmer(cbind(totger, Seeds_petri) ~ G.Dist_class.numeric + 
                        G.Temp.numeric + 
                        #G.Dist_class.numeric:G.Temp.numeric +
                        W +
                        (1|Spec/SpecProv1),
                      family = "binomial",
                      data = Lab_total)
# test for main effect
lrtest(Distlab_LTC4, Distlab_LTC1)
anova(Distlab_LTC4, Distlab_LTC1)


##### >> Main effect eco value W  
# W excluded 
set.seed(1986)
Distlab_LTC5 <- glmer(cbind(totger, Seeds_petri) ~ G.Dist_class.numeric + 
                        G.Temp.numeric + 
                        G.Dist_class.numeric:G.Temp.numeric +
                        #W +
                        (1|Spec/SpecProv1),
                      family = "binomial",
                      data = Lab_total)
# test for main effect
lrtest(Distlab_LTC5, Distlab_LTC1)
anova(Distlab_LTC5, Distlab_LTC1)


##### random effect 
anova(Distlab_glmerLT0, Distlab_glmerLT1)
# testing the null hypothesis that the variance of the random condition effect is 0
# it is significantly different from zero -> significant variability in the random effect (petri dishes)
lrtest(Distlab_glmerLT0, Distlab_glmerLT1)


##### << G% calculate R^2 and variance proportions ###############
## see Nakagawa & Schietzler (2013):  https://doi.org/10.1111/j.2041-210x.2012.00261.x 

### Extraction of fitted value for the alternative model 
# fixef() extracts coefficents for fixed effects 
fixef(Distlab_glmerLT1)
# getME(model, "X") returns fixed effect design matrix
FixedLT1 <- fixef(Distlab_glmerLT1)[2] * getME(Distlab_glmerLT1, "X") [, 2] + 
  fixef(Distlab_glmerLT1)[3] * getME(Distlab_glmerLT1, "X") [, 3] +
  fixef(Distlab_glmerLT1)[4] * getME(Distlab_glmerLT1, "X") [, 4] +
  fixef(Distlab_glmerLT1)[5] * getME(Distlab_glmerLT1, "X") [, 5] 
FixedLT1

# Calculation of the variance in fitted values
VarFixLT1 <- var(FixedLT1)
VarFixLT1 # 2.27747


### null model R^2 
# R2GLMM(m) - marginal R2GLMM # vera:(marginal = null)
# see Equ. 29 and 30 and Table 2
# VarF/(VarF + VarCorr(mF)$Container[1] + VarCorr(mF)$Population[1] + pi^2/3)
# VarCorr() extracts variance components
# pi^2/3 = fixed residual variance in logistic regression

VarFixLT1/(VarFixLT1 + VarCorr(Distlab_glmerLT1)$Spec[1] + 
             VarCorr(Distlab_glmerLT1)$SpecProv1[1] + pi^2/3)
# 0.2263399
# this is the Rsquare (marginal), that explains xx% of the variance of fixed effects


# see values Table 3 (Nakagawa) null model
# variance component of random effects in null
sigma.y0Spec <- VarCorr(Distlab_glmerLT0)$Spec[1] # 5.642013
sigma.y0SpecProv1 <- VarCorr(Distlab_glmerLT0)$SpecProv1[1] # 1.363858
# variance component of random effects in null


##### full model 
# R2GLMM(c) - conditional R2GLMM for full model
(VarFixLT1 + VarCorr(Distlab_glmerLT1)$Spec[1] + VarCorr(Distlab_glmerLT1)$SpecProv[1]) / 
  (VarFixLT1 + VarCorr(Distlab_glmerLT1)$Spec[1] + VarCorr(Distlab_glmerLT1)$SpecProv1[1] + pi^2/3)
# 0.6730457v 


# see values in Table 3 (Nakagawa) full model 
sigma.y1Spec <- VarCorr(Distlab_glmerLT1)$Spec[1] # 3.135589
sigma.y1SpecProv1 <- VarCorr(Distlab_glmerLT1)$SpecProv1[1] # 1.359239
# report this
# variance component of random effect in full model


### calculate intraclass correlation coefficient icc
### icc = variance of random term divided by variance of random term + residual variance in LMM
### for GLMM fixed residual variance of pi^2/3 is considered (Nakagawa & Schielzeth 2013)

icc.g.sp = sigma.y1Spec / (sigma.y1Spec + sigma.y1SpecProv1 +pi^2/3)
icc.g.sp
icc.g.pop = sigma.y1SpecProv1 / (sigma.y1Spec + sigma.y1SpecProv1 + pi^2/3)
icc.g.pop


##### >< plots box ##########

# label for facet_wrap 
Lab_total$Temp2 <- recode_factor(Lab_total$Temp, 
                                 warm = "25/15°C", cold = "15/5°C")
levels(Lab_total$Temp2)


# variant 2
pl_g_box2 <- ggplot(data = Lab_total, aes(x = Dist_aoo, y = LGP, fill = Dist_aoo)) +
  stat_boxplot(geom = "errorbar", width = 0.3, 
               position = position_dodge(width = 0.5), na.rm = TRUE) +
  geom_boxplot(position = position_dodge(), width = 0.5) +
  stat_summary(fun = mean, geom = "point", shape = 4, size = 1.5, 
               position = position_dodge(width = 0.5)) +
  scale_fill_manual(name = "Distribution", values = c("#999999", "#DEB887")) +
  scale_y_continuous(breaks = c(0, 25, 50, 75, 100)) +
  facet_wrap(~ Temp2)
pl_g_box2
pl_g_box2 <- pl_g_box2 +
  theme_bw() +
  theme(panel.grid = element_blank()) +
  theme(legend.position = "top", legend.title = element_blank()) +
  theme(axis.title.y = element_text(size = 12)) +
  theme(axis.title.x = element_text (size = 12)) +
  theme(axis.text = element_text(size = 12)) +
  theme(strip.text = element_text(size = 12, face = "bold")) +
  labs(x = "Distribution", y = "Germination (%)") 
pl_g_box2 


# # save plot
# ggsave("Fig_G.Distbox.tiff",
#        pl_g_box2,
#        width = 3, height = 3.5,
#        dpi = 350)
# print(pl_g_box2)


##### >< G% predicted plot ##########

## ggeffects 
pl.Gemmea <- ggemmeans(Distlab_glmerLT1, terms = c("W", "Dist_aoo", "Temp"), 
                       type = "fixed")
plot(pl.Gemmea)

# look at data
pl.Gemmea
#View(pl.Gemmea)


# label for facet_wrap 
pl.Gemmea$facet <- recode_factor(pl.Gemmea$facet, 
                                      warm = "25/15°C", cold = "15/5°C")
levels(pl.Gemmea$facet)


# in ggplot 
pl.G.hat <- ggplot() + 
  geom_point(data = Lab_total, aes(x = W, y = LGP, color = Dist_aoo), 
             shape = 16, size = 1, position = position_jitter(width = 0.3)) +
  facet_wrap(~Temp2) +
  theme(strip.text = element_text(size = 12, face = "bold")) +
  scale_color_manual(name = "Distribution", values = c("#999999", "#DEB887")) +
  theme(legend.position = "none") 
pl.G.hat
pl.G.hat <- pl.G.hat +
  geom_ribbon(data = pl.Gemmea,  
              aes(x = x,
                  ymin = conf.low*100,
                  ymax = conf.high*100,
                  fill = group),
              alpha = 0.3) +
  facet_wrap(~ facet)
pl.G.hat
pl.G.hat <- pl.G.hat +
  geom_line(data = pl.Gemmea,  
            aes(x = x, y = predicted*100, 
                group = group, 
                color = group),
            #linetype = "dotted",
            position = position_dodge(width = 0.75), 
            size = 0.6) +
  geom_point(data = pl.Gemmea,  
             aes(x = x, y = predicted*100, group = group, fill = group), 
             size = 2.5, shape = 21,
             position= position_dodge(width = 0.4)) +

  scale_colour_manual(name = "Distribution", values = c("#999999", "#DEB887")) +
  scale_fill_manual(name = "Distribution", values = c("#999999", "#DEB887")) +
  scale_y_continuous(breaks = c(0, 20, 40, 60, 80, 100)) +
  annotate("text", label = " ", x = 1, y = 39)
pl.G.hat 
pl.G.hat <- pl.G.hat +
  theme_bw() +
  theme(panel.grid.major.x = element_blank(), 
        panel.grid.minor.x = element_blank(), 
        panel.grid.minor.y = element_blank()) +
  theme(strip.text.x = element_text(size = 12, face = "bold")) +
  theme(legend.position = "top") +
  theme(axis.title.y = element_text(size = 12)) +
  theme(axis.title.x = element_text (size = 12)) +
  theme(axis.text = element_text(size = 12)) +
  labs(x = "Eco-value W", y = "Est. mean germination (%)") 
pl.G.hat


# # save plot
# ggsave("Fig_G.hat_eco-2.tiff",
#        pl.G.hat,
#        width = 3, height = 3,
#        dpi = 350)
# print(pl.G.hat)

  


##### A1) Plots Spec Pop all  ###############

## dataset all for plots to compare with garden 

#rm(Lab_all)
Lab_all <- read_xlsx("Saxi_lab_total_3.xlsx", 2) #2 is the sheet number in the MS Excle file
#View(Lab_all)
Lab_all <- as.data.frame(Lab_all)

# Always (!) check the data structure
str (Lab_all)

Lab_all$Species <- as.factor(Lab_all$Species)
levels(Lab_all$Species) # 25 species 

Lab_all$Spec <- as.factor(Lab_all$Spec) # short names for species 
levels(Lab_all$Spec) # 25 species 

Lab_all$SpecProv1 <- as.factor(Lab_all$SpecProv1)
levels(Lab_all$SpecProv1) # 77 populations

Lab_all$Pot_Population <- as.factor(Lab_all$Pot_Population)
levels(Lab_all$Pot_Population) #584 = no.obs

Lab_all$Dist_aoo <- as.factor(Lab_all$Dist_aoo)
levels(Lab_all$Dist_aoo) # 2 classes of distribution / "wide", "narrow"
Lab_all$Dist_aoo <- fct_relevel(Lab_all$Dist_aoo, 
                                  levels = "wide", "narrow")
levels(Lab_all$Dist_aoo)

Lab_all$Year_Coll <- as.factor(Lab_all$Year_Coll)
levels(Lab_all$Year_Coll)

Lab_all$Temp <- as.factor(Lab_all$Temp)
levels(Lab_all$Temp) # 2 levels cold warm 
Lab_all$Temp <- fct_relevel(Lab_all$Temp, "warm", "cold")
levels(Lab_all$Temp)

Lab_all$Petri_rep <- as.factor(Lab_all$Petri_rep)
levels(Lab_all$Petri_rep)


# calculate total seeds that germinated per petri dish 
Lab_all$totger = rowSums (Lab_all[,12:26]) 
range(Lab_all$totger)

# calculate LGP 
Lab_all$LGP =  (Lab_all$totger / Lab_all$Seeds_petri)*100

## just used for plots 


## reorder factor species 
Lab_all_reorder <- data.frame(Lab_all) 
str(Lab_all_reorder)
Lab_all_reorder$Species <- fct_relevel(Lab_all_reorder$Species, 
                                    "aizoides", "androsacea", "aspera", "biflora", 
                                    "bryoides", "caesia", "exarata", 
                                    "moschata", "oppositifolia", "paniculata", 
                                    "rotundifolia", "seguieri", "stellaris",  
                                    # narrow
                                    "adscendens", "blepharophylla", "burseriana", 
                                    "cernua", "cochlearis", "cotyledon", "hostii", 
                                    "mutata", "rudolphiana", "sedoides", 
                                    "squarrosa", "tridactylites")
levels(Lab_all_reorder$Species)


# rename Factor Levels in R with dplyr’s recode_factor()
Lab_all_reorder$Temp <- recode_factor(Lab_all_reorder$Temp, 
                                      warm = "25/15°C", cold = "15/5°C")
levels(Lab_all_reorder$Temp)


##### >< Species #######  

# plot 
G.spbox <- ggplot (Lab_all_reorder, aes (x = Species, y = LGP, fill = Dist_aoo))+ 
  stat_boxplot(geom = "errorbar", width = 0.3, 
               position = position_dodge(width = 0.5), na.rm = TRUE) +
  geom_boxplot(position = position_dodge(width = 0.5), width = 0.5, na.rm = TRUE) +
  stat_summary(fun = mean, geom = "point", shape = 4, colour = "black", 
               size = 1.5, na.rm = TRUE) +
  scale_fill_manual(name = "Distribution", values = c("#999999", "#DEB887")) +
  #scale_y_continuous(breaks = c(0, 20, 40, 60, 80, 100)) 
  facet_wrap(~ Temp, ncol = 1)
G.spbox
G.spbox <- G.spbox +
  theme_bw() +
  # size of axis-text
  theme(axis.text.x = element_blank(),
        axis.text.y = element_text(size = 12)) +
  theme(panel.grid.minor = element_blank()) +
  theme(panel.grid.major.x = element_blank()) +
  # labels in facet grid bold
  theme(strip.text.x = element_text(size = 12, face = "bold"))
G.spbox
G.spbox <- G.spbox + 
  #add title of axis (=labels) to graph
  labs(y = "Germination (%)") + 
  theme(axis.title.y = element_text(size = 12, face = "plain")) +
  theme(axis.title.x = element_blank()) +
  theme(legend.position = "top", legend.text = element_text(size = 12))
G.spbox

# # save plot
# ggsave("Lab-G_spbox_reorder.tiff",
#        G.spbox,
#        width = 11, height = 7,
#        dpi = 350)
# print(G.spbox)


##### >< Populations #######

## reorder factor SpecProv 

Lab_all_reorder$SpecProv1 <- fct_relevel(Lab_all_reorder$SpecProv1, 
                                         "aiz_SW", "aiz1_C",    # "aiz_W",
                                         "aiz1_E", "aiz2_C", "aiz2_E", "and_C", "and_E", 
                                         "and_SW", "asp_C", "asp1_SW", "asp1_W", "asp2_SW", 
                                         "asp2_W", "asp3_W", "bif_C", "bif_SW", "bif_W",
                                         "bry_E", "bry_SW", "bry_W", "bry1_C", "bry2_C", 
                                         "cae_SW", "cae_W", "cae1_C", "cae1_E", "cae2_C", "cae2_E", 
                                         "exa_C", "exa_W", "exa1_SW", "exa2_SW", "mos_SW", "mos1_C", 
                                         "mos1_E", "mos2_C", "mos2_E", "opp_E", 
                                         "opp_SW", "opp_W", "opp1_C", "opp2_C", "pan_E", 
                                         "pan_SW", "pan_W", "pan1_C", "pan2_C", "rot_C", 
                                         "rot_W", "rot1_E", "rot1_SW", "rot2_E", "rot2_SW", 
                                         "seg_C", "seg_W",
                                         "ste_E", "ste1_C", "ste2_C",    #"ste_W",
                                          
                                         # narrow
                                         "ads_C", "ads_SW",  "ble_E", "bur_E", "cer_W", "coc_SW", 
                                         "cot1_W", "cot2_W", "hos_E", "hos1_C", "hos2_C", 
                                         "mut_C", "mut_W", "rud_C", "sed_C",  "squ_C", "tri_E", 
                                         "tri_SW", "tri_W",)
levels(Lab_all_reorder$SpecProv1)

##
G.pbox <- ggplot (Lab_all_reorder, aes (x = SpecProv1, y = LGP, fill = Dist_aoo))+ 
  stat_boxplot(geom = "errorbar", width = 0.3, 
               position = position_dodge(width = 0.5), na.rm = TRUE) +
  geom_boxplot(position = position_dodge(width = 0.5), width = 0.5, na.rm = TRUE) +
  stat_summary(fun = mean, geom = "point", shape = 4, colour = "black", 
               size = 1.5, na.rm = TRUE) +
  scale_fill_manual(values = c("#999999", "#DEB887")) +
  #scale_y_continuous(breaks = c(0, 20, 40, 60, 80, 100)) 
  facet_wrap(~ Temp, ncol = 1)
G.pbox
G.pbox <- G.pbox +
  theme_bw() +
  # size of axis-text
  theme(axis.text.x = element_text(angle = 90, size = 11, vjust = 0.4, hjust = 1),
        axis.text.y = element_text(size = 12)) +
  theme(panel.grid.minor = element_blank()) +
  theme(panel.grid.major.x = element_blank()) +
  # labels in facet grid bold
  theme(strip.text.x = element_text(size = 12, face = "bold"))
G.pbox
G.pbox <- G.pbox + 
  #add title of axis (=labels) to graph
  labs(x = " ", y = "Germination (%)") + 
  theme(axis.title.y = element_text(size = 12, face = "plain")) +
  theme(axis.title.x = element_text(size = 12, face = "plain")) +
  theme(legend.position = "top", legend.text = element_text(size = 12)) +
  labs(fill = "Distribution") +
  annotate("text", label = "-", x = 61, y = -0.1) + #ble
  annotate("text", label = "-", x = 63, y = -0.1)   #cer 
G.pbox

# # save plot
# ggsave("Lab-G_Popbox_reorder.tiff",
#        G.pbox,
#        width = 13, height = 8,
#        dpi = 350)
# print(G.pbox)


###### B) G CV ###############

# P.CV is a mean of four Petri dishes in the dataset, as not calculable 
# per Petri dish (for G); (for MTG it is possible)

# if only one population present -> exclude from calculations, because it will 
# represent the variation of Petri dishes, not the intraspecific variation per spec


Popsum
#View(Popsum)


### exclude species with single populations 

Popsum_ex1 <- Popsum %>% 
  filter(Popsum$Spec != "ble" & Popsum$Spec != "bur" & 
           Popsum$Spec != "cer" & Popsum$Spec != "coc" &
           Popsum$Spec != "rud" & Popsum$Spec != "sed" & 
           Popsum$Spec != "squ")
Popsum_ex1
Popsum_ex1$Spec <- factor(Popsum_ex1$Spec) # 18 Spec 
Popsum_ex1$SpecProv1 <- factor(Popsum_ex1$SpecProv1) # 70 pop

filter(Popsum_ex1, Dist_aoo == "narrow") # 5 species 
filter(Popsum_ex1, Dist_aoo == "wide") # 13 species

# 


## filter for separate temperatures and calculate CV 

## dataset warm 
Popsum_ex1_warm <- Popsum_ex1 %>%  
  filter(Temp == "warm") %>% 
  mutate(P.CV = P.sd/Popmean) #calculates CV per population 
Popsum_ex1_warm <- as.data.frame(Popsum_ex1_warm)

#
## calculate CV per species 
SpCV_ex1_warm <- Popsum_ex1_warm %>% 
  group_by(Spec, Dist_aoo) %>% 
  summarise(Sp.CV = mean(P.CV))
SpCV_ex1_warm <- as.data.frame(SpCV_ex1_warm)
SpCV_ex1_warm
range(SpCV_ex1_warm$Sp.CV, na.rm = TRUE)

# only 1 value for narrow species -> no further analyses possible 
# CV 0.3192117

# mean per group
SpCV_ex1_warm %>% 
  group_by(Dist_aoo) %>% 
  summarise(mean = mean(Sp.CV, na.rm=TRUE)) # narrow only by 1 value


## dataset cold 
Popsum_ex1_cold <- Popsum_ex1 %>%  
  filter(Temp == "cold") %>% 
  mutate(P.CV = P.sd/Popmean) #calculates CV per population
Popsum_ex1_cold <- as.data.frame(Popsum_ex1_cold)
Popsum_ex1_cold

# single populations arise due to zeroes for one pop 
# bif, bry
# exclude 

Popsum_ex1_cold2 <- Popsum_ex1_cold %>% 
  filter(Popsum_ex1_cold$Spec != "bif" & Popsum_ex1_cold$Spec != "bry")
Popsum_ex1_cold2


#
## calculate CV per species 
SpCV_ex1_cold <- Popsum_ex1_cold2 %>% 
  group_by(Spec, Dist_aoo) %>% 
  summarise(Sp.CV = mean(P.CV, na.rm=TRUE))
SpCV_ex1_cold <- as.data.frame(SpCV_ex1_cold)
SpCV_ex1_cold
range(SpCV_ex1_cold$Sp.CV, na.rm = TRUE)

#
# mean per group
SpCV_ex1_cold %>% 
  group_by(Dist_aoo) %>% 
  summarise(mean = mean(Sp.CV, na.rm=TRUE))


##### << lm on sqrt of CVg in cold ##########

## species cv
intra.cvc_lm <- lm(sqrt(Sp.CV) ~ Dist_aoo, data = SpCV_ex1_cold)
summary(intra.cvc_lm)
anova(intra.cvc_lm)

par(mfrow = c(2,2))
plot(intra.cvc_lm)
par(mfrow = c(1,1))
gvlma(intra.cvc_lm)

# inverse of sqrt coefficients
(intra.cvc_lm[["coefficients"]])^2


##### C) MTG Germination indices data ############### 

# import excel file with data on germination indices 
# excel file calculations were done according to Ranal et al. (2009)

#rm(Lab_ind)

Lab_ind <- read_xlsx("Saxi_lab_total_3.xlsx", 3) #3 is the sheet number in the MS Excle file
#View(Lab_total)
Lab_ind <- as.data.frame (Lab_ind)

# Always (!) check the data structure
str (Lab_ind)

Lab_ind$Spec <- as.factor(Lab_ind$Spec) # short names for species 
levels(Lab_ind$Spec) # 23 species 

Lab_ind$SpecProv1 <- as.factor(Lab_ind$SpecProv1)
levels(Lab_ind$SpecProv1) # 75 populations

Lab_ind$Pot_Population <- as.factor(Lab_ind$Pot_Population)
levels(Lab_ind$Pot_Population) #584 no obs

Lab_ind$Dist_aoo <- as.factor(Lab_ind$Dist_aoo)
levels(Lab_ind$Dist_aoo) # 2 classes of distribution / "wide", "narrow"
Lab_ind$Dist_aoo <- fct_relevel(Lab_ind$Dist_aoo, 
                                  levels="wide", "narrow")
levels(Lab_total$Dist_aoo)

Lab_ind$Temp <- as.factor(Lab_ind$Temp)
levels(Lab_ind$Temp) # 2 levels cold warm 
Lab_ind$Temp <- fct_relevel(Lab_ind$Temp, "warm", "cold")
levels(Lab_ind$Temp)
Lab_ind$Temp2 <- recode_factor(Lab_ind$Temp, 
                              warm = "25/15°C", cold = "15/5°C")
levels(Lab_ind$Temp2)

Lab_ind$Petri_rep <- as.factor(Lab_ind$Petri_rep)
levels(Lab_ind$Petri_rep)

# Seeds_petri = number of seeds laid 
# G = Germination percentage 
# MTG = mean germination time 
# CVtG = Coefficient of variation from mean germination time in percentage


###
Lab_ind$T <- as.numeric(Lab_ind$T)
Lab_ind$K <- as.numeric(Lab_ind$K)
Lab_ind$L <- as.numeric(Lab_ind$L)
Lab_ind$F <- as.numeric(Lab_ind$F)
Lab_ind$W <- as.numeric(Lab_ind$W)
Lab_ind$R <- as.numeric(Lab_ind$R)
Lab_ind$N <- as.numeric(Lab_ind$N)
Lab_ind$H <- as.numeric(Lab_ind$H)
Lab_ind$D <- as.numeric(Lab_ind$D)
Lab_ind$LF <- as.factor(Lab_ind$LF)
Lab_ind$KS2 <- as.factor(Lab_ind$KS2)

str(Lab_ind)


##### > MTG ##########
## explora data 
par(mfrow = c(2,2))
plot(MTG ~ SpecProv1, data = Lab_ind)
plot(MTG ~ Dist_aoo, data = Lab_ind)
plot(MTG ~ Temp, data = Lab_ind)
plot(MTG ~ LF, data = Lab_ind)
par(mfrow = c(1,1))

plot(MTG ~ Spec, data = Lab_ind)


##
hist(Lab_ind$MTG)
range(Lab_ind$MTG, na.rm = TRUE) 
# 11.14 - 50.00 
# it takes on average between 11.14 and 50 days for the seeds to germinate 


##### > MTG summaries ###############

# Species
Spec_mtg <- Lab_ind %>% 
  group_by(Spec, Dist_aoo, Temp) %>% 
  summarise(Smean = mean(MTG), 
            Ssd = sd(MTG), 
            Sn = n()) %>% 
  mutate(Sse = Ssd / sqrt(Sn))
Spec_mtg <- as.data.frame(Spec_mtg)
Spec_mtg


# Populations
Pop_mtg <- Lab_ind %>% 
  group_by(SpecProv1, Dist_aoo, Temp) %>% 
  summarise(Pmean = mean(MTG), 
            Psd = sd(MTG), 
            Pn = n()) %>% 
  mutate(Pse = Psd / sqrt(Pn))
Pop_mtg <- as.data.frame(Pop_mtg)
Pop_mtg


# widespread data 
widespread_mtg <- Lab_ind %>% 
  filter(Dist_aoo == "wide") 
widespread_mtg <- as.data.frame(widespread_mtg)
widespread_mtg$Dist_aoo <- factor(widespread_mtg$Dist_aoo)
widespread_mtg$SpecProv1 <- factor(widespread_mtg$SpecProv1) 

# descriptives 
# Table of means for the main effect of temp  
by(widespread_mtg$MTG, widespread_mtg$Temp, stat.desc)


# narrow data 
narrow_mtg <- Lab_ind %>% 
  filter(Dist_aoo == "narrow")
narrow_mtg <- as.data.frame(narrow_mtg)
narrow_mtg$Dist_aoo <- factor(narrow_mtg$Dist_aoo)

# Descriptives 
# Table of means for the main effect of temp  
by(narrow_mtg$MTG, narrow_mtg$Temp, stat.desc)


### warm 
mtg_warm <- Lab_ind %>% 
  filter(Temp == "warm") 
mtg_warm <- as.data.frame(mtg_warm)
mtg_warm$Temp <- factor(mtg_warm$Temp)

mtg_warm$Spec <- factor(mtg_warm$Spec)
mtg_warm$SpecProv1 <- factor(mtg_warm$SpecProv1) 


### cold 
mtg_cold <- Lab_ind %>% 
  filter(Temp == "cold") 
mtg_cold <- as.data.frame(mtg_cold)
mtg_cold$Temp <- factor(mtg_cold$Temp)

mtg_cold$Spec <- factor(mtg_cold$Spec)
mtg_cold$SpecProv1 <- factor(mtg_cold$SpecProv1) 


##### > plots MTG ###############

# variant 2 Distribution 
pl_mtg_box2 <- ggplot(data = Lab_ind, 
                      aes(x = Dist_aoo, y = MTG, fill = Dist_aoo), 
                      na.rm = TRUE) +
  stat_boxplot(geom = "errorbar", width = 0.3, 
               position = position_dodge(width = 0.4), na.rm = TRUE) +
  geom_boxplot(position = position_dodge(width = 0.4), width = 0.5, na.rm = TRUE) +
  stat_summary(fun = mean, geom = "point", shape = 4, size = 1.5, 
               position = position_dodge(width = 0.5), na.rm = TRUE) +
  scale_fill_manual(name = "Distribution", values = c("#999999", "#DEB887")) +
  scale_y_continuous(breaks = c(0, 10, 20, 30, 40, 50)) +
  annotate("text", label = " ", size = 3.5, x= 0.5, y = 1) +
  facet_wrap(~ Temp2)
pl_mtg_box2
pl_mtg_box2 <- pl_mtg_box2 +
  theme_bw() +
  theme(panel.grid = element_blank()) +
  theme(legend.position = "top", legend.title = element_blank()) +
  theme(axis.title.y = element_text(size = 12)) +
  theme(axis.title.x = element_text (size = 12)) +
  theme(axis.text = element_text(size = 12)) +
  theme(strip.text = element_text(size = 12, face = "bold")) +
  labs(x = "Distribution", y = "MTG (days)") 
pl_mtg_box2 

# # save plot
# ggsave("Fig_mtg_box2.tiff",
#        pl_mtg_box2,
#        width = 3, height = 3,
#        dpi = 350)
# print(pl_mtg_box2)


##### < Spec mtg ##### 
# reorder spec

mtg_warm_reorder <- data.frame(mtg_warm)
mtg_warm_reorder <- as.data.frame(mtg_warm_reorder)
mtg_warm_reorder$Spec <- fct_relevel(mtg_warm_reorder$Spec, 
                                "aiz", "and", "asp", "bif", "bry", "cae", "exa", 
                                "mos", "opp", "pan", "rot", "seg", "ste", 
                                # narrow
                                "ads", "bur", "coc", "cot", "hos", "mut",
                                "rud", "sed",  "squ", "tri")
levels(mtg_warm_reorder$Spec)
by(mtg_warm_reorder$MTG, mtg_warm_reorder$Spec, stat.desc)

# warm
pl_mtg_spec.box_w <- ggplot(data = mtg_warm_reorder, aes(x = Spec, y = MTG, fill = Dist_aoo)) +
  stat_boxplot(geom = "errorbar", width = 0.3, 
               position = position_dodge(width = 0.5), na.rm = TRUE) +
  geom_boxplot(position = position_dodge(), width = 0.5, na.rm = TRUE) +
  stat_summary(fun = mean, geom = "point", shape = 4, size = 1.5, 
               position = position_dodge(width = 0.5), na.rm = TRUE) +
  scale_fill_manual(name = "Distribution", values = c("#999999", "#DEB887")) +
  scale_y_continuous(breaks = c(0, 10, 20, 30, 40, 50)) +
  annotate("text", label = " ", size = 3.5, x= 0.5, y = 1) 
pl_mtg_spec.box_w
pl_mtg_spec.box_w <- pl_mtg_spec.box_w +
  theme_bw() +
  theme(panel.grid.minor = element_blank(), 
        panel.grid.major.x = element_blank()) +
  theme(legend.position = "top") +
  theme(axis.title.y = element_text(size = 12)) +
  theme(axis.title.x = element_text (size = 12)) +
  theme(axis.text = element_text(size = 12)) +
  theme(strip.text = element_text(size = 12, face = "bold")) +
  labs(x = " ", y = "MTG (days)") 
pl_mtg_spec.box_w
pl_mtg_spec.box_w <- pl_mtg_spec.box_w +
  annotate("text", label = "warm", size = 5, fontface = "bold", x = 11, y = 50) #warm
pl_mtg_spec.box_w 


# cold 
# reorder 
mtg_cold_reorder <- mtg_cold
mtg_cold_reorder <- as.data.frame(mtg_cold_reorder)
mtg_cold_reorder$Spec <- fct_relevel(mtg_cold_reorder$Spec, 
                                     "aiz", "and", "asp", "bif", "bry", "cae", "exa", 
                                     "mos", "opp", "pan", "rot", "seg", "ste", 
                                     # narrow
                                     "ads", "bur", "coc", "cot", "hos", "mut", 
                                     "rud", "sed", "squ", "tri", )
levels(mtg_cold_reorder$Spec)
by(mtg_cold_reorder$MTG, mtg_cold_reorder$Spec, stat.desc)

#
pl_mtg_spec.box_c <- ggplot(data = mtg_cold_reorder, aes(x = Spec, y = MTG, fill = Dist_aoo)) +
  stat_boxplot(geom = "errorbar", width = 0.3, 
               position = position_dodge(width = 0.5), na.rm = TRUE) +
  geom_boxplot(position = position_dodge(), width = 0.5, na.rm = TRUE) +
  stat_summary(fun = mean, geom = "point", shape = 4, size = 1.5, 
               position = position_dodge(width = 0.5), na.rm = TRUE) +
  scale_fill_manual(name = "Distribution", values = c("#999999", "#DEB887")) +
  scale_y_continuous(breaks = c(0, 10, 20, 30, 40, 50)) +
  annotate("text", label = " ", size = 3.5, x= 0.5, y = 1) 
pl_mtg_spec.box_c
pl_mtg_spec.box_c <- pl_mtg_spec.box_c +
  theme_bw() +
  theme(panel.grid.minor = element_blank(), 
        panel.grid.major.x = element_blank()) +
  theme(legend.position = "none") +
  theme(axis.title.y = element_text(size = 12)) +
  theme(axis.title.x = element_text (size = 12)) +
  theme(axis.text = element_text(size = 12)) +
  theme(strip.text = element_text(size = 12, face = "bold")) +
  labs(x = " ", y = "MTG (days)") +
  annotate("text", label = "cold", size = 5, fontface = "bold", x = 12, y = 50) #cold
pl_mtg_spec.box_c


##### << combine plots mtg spec  
# arrange plot warm and cold 
Fig_inter.mtg <- ggdraw() +
  draw_plot(pl_mtg_spec.box_w, x = 0.00, y = 0.45, width = 1,   height = 0.55) +
  draw_plot(pl_mtg_spec.box_c, x = 0.00, y = 0.00, width = 1,   height = 0.46) 
Fig_inter.mtg


# # save plot 
# ggsave("Fig_inter.mtg-reorder.tiff", 
#        Fig_inter.mtg,
#        width = 9, height = 6, 
#        dpi = 350)
# print(Fig_inter.mtg)


##### < MTG Eco analyses ##########

### Eco values single
#
set.seed(1986)
MTG.eco_T <- lmer(MTG ~ Dist_aoo + Temp +
                    Dist_aoo:Temp +
                    T +
                    (1|Spec/SpecProv1), # allowing for variance within xx
                  na.action=na.omit, 
                  data = Lab_ind, REML = FALSE)
# to get p-values, use lmerTest 
summary(lmerTest::lmer(MTG ~ Dist_aoo + Temp +
                         Dist_aoo:Temp +
                         T +
                         (1|Spec/SpecProv1),
                       na.action=na.omit, 
                       data = Lab_ind, REML = FALSE))  
#
resid_panel(MTG.eco_T)

###
###
###
#
set.seed(1986)
MTG.eco_K <- lmer(MTG ~ Dist_aoo + Temp +
                    Dist_aoo:Temp +
                    K + 
                    (1|Spec/SpecProv1), # allowing for variance within xx
                  na.action=na.omit, 
                  data = Lab_ind, REML = FALSE)
# to get p-values, use lmerTest 
summary(lmerTest::lmer(MTG ~ Dist_aoo + Temp +
                         Dist_aoo:Temp +
                         K +  
                         (1|Spec/SpecProv1),
                       na.action=na.omit, 
                       data = Lab_ind, REML = FALSE))  
#
resid_panel(MTG.eco_K)
###
###
###
#
set.seed(1986)
MTG.eco_L <- lmer(MTG ~ Dist_aoo + Temp +
                    Dist_aoo:Temp +
                    L + 
                    (1|Spec/SpecProv1), # allowing for variance within xx
                  na.action=na.omit, 
                  data = Lab_ind, REML = FALSE)
# to get p-values, use lmerTest 
summary(lmerTest::lmer(MTG ~ Dist_aoo + Temp +
                         Dist_aoo:Temp +
                         L + 
                         (1|Spec/SpecProv1),
                       na.action=na.omit, 
                       data = Lab_ind, REML = FALSE))  
#
resid_panel(MTG.eco_L)
###
###
###
#
set.seed(1986)
MTG.eco_F <- lmer(MTG ~ Dist_aoo + Temp +
                    Dist_aoo:Temp +
                    F + 
                    (1|Spec/SpecProv1), # allowing for variance within xx
                  na.action=na.omit, 
                  data = Lab_ind, REML = FALSE)
# to get p-values, use lmerTest 
summary(lmerTest::lmer(MTG ~ Dist_aoo + Temp +
                         Dist_aoo:Temp +
                         F + 
                         (1|Spec/SpecProv1),
                       na.action=na.omit, 
                       data = Lab_ind, REML = FALSE))  
#
resid_panel(MTG.eco_F)
###
###
###
#
set.seed(1986)
MTG.eco_W <- lmer(MTG ~ Dist_aoo + Temp +
                    Dist_aoo:Temp +
                    W + 
                    (1|Spec/SpecProv1), # allowing for variance within xx
                  na.action=na.omit, 
                  data = Lab_ind, REML = FALSE)
# to get p-values, use lmerTest 
summary(lmerTest::lmer(MTG ~ Dist_aoo + Temp +
                         Dist_aoo:Temp +
                         W + 
                         (1|Spec/SpecProv1),
                       na.action=na.omit, 
                       data = Lab_ind, REML = FALSE))  
#
resid_panel(MTG.eco_W)
###
###
###
#
set.seed(1986)
MTG.eco_R <- lmer(MTG ~ Dist_aoo + Temp +
                    Dist_aoo:Temp +
                    R + 
                    (1|Spec/SpecProv1), # allowing for variance within xx
                  na.action=na.omit, 
                  data = Lab_ind, REML = FALSE)
# to get p-values, use lmerTest 
summary(lmerTest::lmer(MTG ~ Dist_aoo + Temp +
                         Dist_aoo:Temp +
                         R + 
                         (1|Spec/SpecProv1),
                       na.action=na.omit, 
                       data = Lab_ind, REML = FALSE))  
#
resid_panel(MTG.eco_R)
###
###
###
#
set.seed(1986)
MTG.eco_N <- lmer(MTG ~ Dist_aoo + Temp +
                    Dist_aoo:Temp +
                    N + 
                    (1|Spec/SpecProv1), # allowing for variance within xx
                  na.action=na.omit, 
                  data = Lab_ind, REML = FALSE)
# to get p-values, use lmerTest 
summary(lmerTest::lmer(MTG ~ Dist_aoo + Temp +
                         Dist_aoo:Temp +
                         N + 
                         (1|Spec/SpecProv1),
                       na.action=na.omit, 
                       data = Lab_ind, REML = FALSE))  
#
resid_panel(MTG.eco_N)
###
###
###
#
set.seed(1986)
MTG.eco_H <- lmer(MTG ~ Dist_aoo + Temp +
                    Dist_aoo:Temp +
                    H + 
                    (1|Spec/SpecProv1), # allowing for variance within xx
                  na.action=na.omit, 
                  data = Lab_ind, REML = FALSE)
# to get p-values, use lmerTest 
summary(lmerTest::lmer(MTG ~ Dist_aoo + Temp +
                         Dist_aoo:Temp +
                         H + 
                         (1|Spec/SpecProv1),
                       na.action=na.omit, 
                       data = Lab_ind, REML = FALSE))  
#
resid_panel(MTG.eco_H)
###
###
###
#
set.seed(1986)
MTG.eco_D <- lmer(MTG ~ Dist_aoo + Temp +
                    Dist_aoo:Temp +
                    D + 
                    (1|Spec/SpecProv1), # allowing for variance within xx
                  na.action=na.omit, 
                  data = Lab_ind, REML = FALSE)
# to get p-values, use lmerTest 
summary(lmerTest::lmer(MTG ~ Dist_aoo + Temp +
                         Dist_aoo:Temp +
                         D + 
                         (1|Spec/SpecProv1),
                       na.action=na.omit, 
                       data = Lab_ind, REML = FALSE))  
#
resid_panel(MTG.eco_D)
###
###
###
#
set.seed(1986)
MTG.eco_LF <- lmer(MTG ~ Dist_aoo + Temp +
                     Dist_aoo:Temp +
                     LF + 
                     (1|Spec/SpecProv1), # allowing for variance within xx
                   na.action=na.omit, 
                   data = Lab_ind, REML = FALSE)
# to get p-values, use lmerTest 
summary(lmerTest::lmer(MTG ~ Dist_aoo + Temp +
                         Dist_aoo:Temp +
                         LF + 
                         (1|Spec/SpecProv1),
                       na.action=na.omit, 
                       data = Lab_ind, REML = FALSE))  
#
resid_panel(MTG.eco_LF)
###
###
###
#
set.seed(1986)
MTG.eco_KS2 <- lmer(MTG ~ Dist_aoo + Temp +
                      Dist_aoo:Temp +
                      KS2 + 
                      (1|Spec/SpecProv1), # allowing for variance within xx
                    na.action=na.omit, 
                    data = Lab_ind, REML = FALSE)
# to get p-values, use lmerTest 
summary(lmerTest::lmer(MTG ~ Dist_aoo + Temp +
                         Dist_aoo:Temp +
                         KS2 + 
                         (1|Spec/SpecProv1),
                       na.action=na.omit, 
                       data = Lab_ind, REML = FALSE))  
#
resid_panel(MTG.eco_KS2)
##
emm_MTG.eco_KS2 <- emmeans(
  ref_grid(MTG.eco_KS2, transform = "response"),
  pairwise ~ KS2 | Temp)

summary(emm_MTG.eco_KS2, adjust = "bonferroni",   #type = "response",
        infer = c(TRUE, TRUE))


##### << MTG Analyses ###############
# MTG is not a binomial distribution, thus we can use gaussian (lmer) 


### LMM 

## null model 
set.seed(1986)
MTG_lmer0 <- lmer(MTG ~ 1 + 
                    (1|Spec/SpecProv1),
                  na.action=na.omit, 
                  data = Lab_ind, REML = FALSE)
summary(MTG_lmer0)
# to get p-values, use lmerTest 
summary(lmerTest::lmer(MTG ~ 1 +  
                         (1|Spec/SpecProv1),
                       na.action=na.omit, 
                       data = Lab_ind, REML = FALSE))  
# random effect -> variance between groups 
parameters::model_parameters(MTG_lmer0)


## full model 
set.seed(1986)
MTG_lmerWD <- lmer(MTG ~ Dist_aoo +
                  Temp +
                  Dist_aoo:Temp + 
                    W + D +
                  (1 | Spec/SpecProv1),
                na.action=na.omit, 
                data = Lab_ind, REML = FALSE)
summary(MTG_lmerWD)
# to get p-values, use lmerTest 
summary(lmerTest::lmer(MTG ~ Dist_aoo + 
                         Temp + 
                         Dist_aoo:Temp + 
                         W + D +
                         (1|Spec/SpecProv1),
                       na.action=na.omit, 
                       data = Lab_ind, REML = FALSE))  
## ggResidpanel
resid_panel((MTG_lmerWD)) ## looks good
## model parameters
parameters::model_parameters(MTG_lmerWD)
# interaction significant -> contrast coding for anova-table 

### test for random effect 
lrtest(MTG_lmer0, MTG_lmerWD) 

# overdispersion not applicable 
# /bbolker.github.io
#Remember that overdispersion is irrelevant for models that estimate a scale parameter 
#(i.e. almost anything but Poisson or binomial: Gaussian, Gamma, negative binomial …) 


## model exclude factors D -> final model 
set.seed(1986)
MTG_lmer1 <- lmer(MTG ~ Dist_aoo +
                     Temp +
                     Dist_aoo:Temp + 
                     W + #D +
                     (1 | Spec/SpecProv1),
                   na.action=na.omit, 
                   data = Lab_ind, REML = FALSE)
summary(MTG_lmer1)
# to get p-values, use lmerTest 
summary(lmerTest::lmer(MTG ~ Dist_aoo + 
                         Temp + 
                         Dist_aoo:Temp + 
                         W + #D +
                         (1|Spec/SpecProv1),
                       na.action=na.omit, 
                       data = Lab_ind, REML = FALSE))  
## ggResidpanel
resid_panel((MTG_lmer1)) ## looks good
## model parameters
parameters::model_parameters(MTG_lmer1)
# interaction significant -> contrast coding for anova-table 

### test for random effect 
lrtest(MTG_lmer1, MTG_lmerWD) 

## D not significant, therefore not in model 


##### <<< MTG contrast coding, for anova-table ###############
#https://arxiv.org/pdf/1405.2094.pdf
# contr.sum(K=levels of factor)

# for getting a proper anova table without any conflicts, we need to contrast-code the variables 
MTG.Dist_class.numeric <- sapply(Lab_ind$Dist_aoo, function(i) contr.sum(2)[i,])

MTG.Temp.numeric <- sapply(Lab_ind$Temp, function(i) contr.sum(2)[i,])


##### >> full contrast coded model G 
set.seed(1986)
MTG_C1 <- lmer(MTG ~ MTG.Dist_class.numeric + 
                     MTG.Temp.numeric + 
                     MTG.Dist_class.numeric:MTG.Temp.numeric +
                     W +
                     (1|Spec/SpecProv1),
               na.action = na.omit, 
               data = Lab_ind, REML = FALSE)
summary(MTG_C1)
# to get p-values, use lmerTest 
summary(lmerTest::lmer(MTG ~ MTG.Dist_class.numeric + 
                         MTG.Temp.numeric + 
                         MTG.Dist_class.numeric:MTG.Temp.numeric +
                         W +
                         (1|Spec/SpecProv1),
                       na.action=na.omit, 
                       data = Lab_ind, REML = FALSE))  


##### >> Main effect Dist_class G 
# Dist_Class excluded 
set.seed(1986)
MTG_C2 <- lmer(MTG ~ #MTG.Dist_class.numeric + 
                 MTG.Temp.numeric + 
                 MTG.Dist_class.numeric:MTG.Temp.numeric +
                 W +
                 (1|Spec/SpecProv1),
               na.action = na.omit, 
               data = Lab_ind, REML = FALSE)
## test for main effect with likelihood ratio test
anova(MTG_C2, MTG_C1) 


##### >> Main effect temp 
# temp excluded 
set.seed(1986)
MTG_C3 <- lmer(MTG ~ MTG.Dist_class.numeric + 
                 #MTG.Temp.numeric + 
                 MTG.Dist_class.numeric:MTG.Temp.numeric +
                 W +
                 (1|Spec/SpecProv1),
               na.action = na.omit, 
               data = Lab_ind, REML = FALSE)
## test for main effect with likelihood ratio test
anova(MTG_C3, MTG_C1) 


##### >> Main effect interaction 
# interaction excluded 
set.seed(1986)
MTG_C4 <- lmer(MTG ~ MTG.Dist_class.numeric + 
                 MTG.Temp.numeric + 
                 #MTG.Dist_class.numeric:MTG.Temp.numeric +
                 W +
                 (1|Spec/SpecProv1),
               na.action = na.omit, 
               data = Lab_ind, REML = FALSE)
## test for main effect with likelihood ratio test
anova(MTG_C4, MTG_C1) 


##### >> Main effect eco value W 
# interaction excluded 
set.seed(1986)
MTG_C5 <- lmer(MTG ~ MTG.Dist_class.numeric + 
                 MTG.Temp.numeric + 
                 MTG.Dist_class.numeric:MTG.Temp.numeric +
                 #W +
                 (1|Spec/SpecProv1),
               na.action = na.omit, 
               data = Lab_ind, REML = FALSE)
## test for main effect with likelihood ratio test
anova(MTG_C5, MTG_C1) 


##### >>> MTG calculate R^2 and variance proportions ###############

## see Nakagawa & Schietzler (2013):  https://doi.org/10.1111/j.2041-210x.2012.00261.x 

### Extraction of fitted value for the alternative model 
# fixef() extracts coefficents for fixed effects 
fixef(MTG_lmer1)
# getME(model, "X") returns fixed effect design matrix
FixMTG <- fixef(MTG_lmer1)[2] * getME(MTG_lmer1, "X") [, 2] + 
  fixef(MTG_lmer1)[3] * getME(MTG_lmer1, "X") [, 3] + 
  fixef(MTG_lmer1)[4] * getME(MTG_lmer1, "X") [, 4] +
  fixef(MTG_lmer1)[4] * getME(MTG_lmer1, "X") [, 5]
FixMTG


# Calculation of the variance in fitted values
VarF.MTG <- var(FixMTG)
VarF.MTG #53.10334 


### null model R^2 
# R2LMM(m) - marginal R2LMM # vera:(marginal = null)
# see Equ. 29 and 30 and Table 2
# VarCorr() extracts variance components
# attr(VarCorr(mF), "sc")^2 = residual variance 

VarF.MTG / (VarF.MTG + VarCorr(MTG_lmer1)$Spec[1] + VarCorr(MTG_lmer1)$SpecProv1[1] +
                 attr(VarCorr(MTG_lmer1), "sc")^2)
# 0.4211363 
# this is the Rsquare (marginal), that explains xx% of the variance of fixed effects


# see values Table 3 (Nakagawa) null model
# variance components of random effects in null
sigma.y0Spec.mtg <- VarCorr(MTG_lmer0)$Spec[1] # 
sigma.y0Spec.mtg
sigma.y0SpecProv1.mtg <- VarCorr(MTG_lmer0)$SpecProv1[1]
sigma.y0SpecProv1.mtg
# residual variance
attr(VarCorr(MTG_lmer0), "sc")^2 # 24.91735 


##### full model 
#(VarF + VarCorr(mF)$Container[1] + VarCorr(mF)$Population[1]) / (VarF + VarCorr(mF)$Container[1] + VarCorr(mF)$Population[1] + (attr(VarCorr(mF), "sc")^2))

# R2GLMM(c) - conditional R2GLMM for full model
(VarF.MTG + VarCorr(MTG_lmer1)$Spec[1] + VarCorr(MTG_lmer1)$SpecProv1[1]) / 
  (VarF.MTG + VarCorr(MTG_lmer1)$Spec[1] + VarCorr(MTG_lmer1)$SpecProv1[1] + attr(VarCorr(MTG_lmer1), "sc")^2)
# 0.8443459 


# see values in Table 3 (Nakagawa) full model 
# variance component of random effect in full model
sigma.y1Spec.mtg <- VarCorr(MTG_lmer1)$Spec[1] # 
sigma.y1Spec.mtg
sigma.y1SpecProv1.mtg <- VarCorr(MTG_lmer1)$SpecProv1[1]
sigma.y1SpecProv1.mtg
# residual variance
attr(VarCorr(MTG_lmer1), "sc")^2 # 19.62726  


### calculate intraclass correlation coefficient icc
### icc = variance of random term divided by variance of random term + residual variance in LMM
performance::icc(MTG_lmer1, by_group = TRUE)

icc.mtg.pop <- (sigma.y1SpecProv1.mtg/(sigma.y1SpecProv1.mtg + sigma.y1Spec.mtg + 
                                         attr(VarCorr(MTG_lmer1), "sc")^2))
icc.mtg.pop
icc.mtg.sp <- (sigma.y1Spec.mtg/(sigma.y1SpecProv1.mtg + sigma.y1Spec.mtg + 
                                   attr(VarCorr(MTG_lmer1), "sc")^2))
# % explained by population; rest explained by residuals  
icc.mtg.res <- 1 - (icc.mtg.pop + icc.mtg.sp)
icc.mtg.res


##### >< MTG predicted plot ##########

## ggeffects 
pl.MTGemmea <- ggemmeans(MTG_lmer1, terms = c("W", "Dist_aoo", "Temp"), type = "fixed")
plot(pl.MTGemmea)

# look at data
#View(pl.MTGemmea)

# label for facet_wrap 
pl.MTGemmea$facet <- recode_factor(pl.MTGemmea$facet, 
                                 warm = "25/15°C", cold = "15/5°C")
levels(pl.MTGemmea$facet)


# in ggplot 
pl.MTG.hat <- ggplot() + 
  geom_point(data = Lab_ind, aes(x = W, y = MTG, color = Dist_aoo), 
             shape = 16, size = 1, position = position_jitter(width = 0.3), 
             na.rm = TRUE) +
  facet_wrap(~Temp2) +
  theme(strip.text = element_text(size = 12, face = "bold")) +
  scale_color_manual(name = "Distribution", values = c("#999999", "#DEB887")) +
  theme(legend.position = "none") 
pl.MTG.hat
pl.MTG.hat <- pl.MTG.hat +
  geom_ribbon(data = pl.MTGemmea,  
              aes(x = x,
                  ymin = conf.low,
                  ymax = conf.high,
                  fill = group),
              alpha = 0.3) +
  facet_wrap(~ facet)
pl.MTG.hat
pl.MTG.hat <- pl.MTG.hat +
  geom_line(data = pl.MTGemmea,  
            aes(x = x, y = predicted, 
                group = group, 
                color = group),
            position = position_dodge(width = 0.75), size = 0.6) +
  geom_point(data = pl.MTGemmea,  
             aes(x = x, y = predicted, group = group, fill = group), 
             size = 2.5, shape = 21,
             position= position_dodge(width = 0.4), na.rm = TRUE) +
  scale_colour_manual(name = "Distribution", values = c("#999999", "#DEB887")) +
  scale_fill_manual(name = "Distribution", values = c("#999999", "#DEB887")) +
  scale_y_continuous(breaks = c(0, 10, 20, 30, 40, 50)) 
pl.MTG.hat 
pl.MTG.hat <- pl.MTG.hat +
  theme_bw() +
  theme(panel.grid.major.x = element_blank(), 
        panel.grid.minor.x = element_blank(), 
        panel.grid.minor.y = element_blank()) +
  theme(strip.text.x = element_text(size = 12, face = "bold")) +
  theme(legend.position = "top") +
  theme(axis.title.y = element_text(size = 12)) +
  theme(axis.title.x = element_text (size = 12)) +
  theme(axis.text = element_text(size = 12)) +
  labs(x = "Eco-value W", y = "Est. MTG (days)") 
pl.MTG.hat


# # save plot
# ggsave("Fig_MTG.hat2.tiff",
#        pl.MTG.hat,
#        width = 3.5, height = 4,
#        dpi = 350)
# print(pl.MTG.hat)


##### combine plot G and MTG #####

Fig_GMTG.5 <- ggdraw() +
  draw_plot(plot_labtimeDist, x = 0.00, y = 0.50,  width = 0.40, height = 0.49) +
  draw_plot(pl_g_box2,        x = 0.40, y = 0.50,  width = 0.30, height = 0.49) +
  draw_plot(pl_mtg_box2,      x = 0.70, y = 0.50,  width = 0.30, height = 0.49) +
  draw_plot(pl.G.hat,         x = 0.00, y = 0.00,  width = 0.50, height = 0.49) +
  draw_plot(pl.MTG.hat,       x = 0.50, y = 0.00,  width = 0.50, height = 0.49)
Fig_GMTG.5
## label plot
Fig_GMTG.5 <- Fig_GMTG.5 +
  draw_plot_label(label = c("(A)", "(B)", "(C)", 
                            "(D)", "(E)"), 
                  size = 13, fontface = "bold",
                  x = c(0.00, 0.40, 0.70, 0.00, 0.50),
                  y = c(0.95, 0.95, 0.95, 0.46, 0.46),
                  hjust = 0,
                  vjust = 0)
Fig_GMTG.5
#
# #save plot
# ggsave("Fig_GMTG.5.tiff",
#        Fig_GMTG.5,
#        width = 10, height = 6,
#        dpi = 350)
# print(Fig_GMTG.5)


##### D) CVmtg of MTG ###############

# coefficient of variation of the mean time to germinate 
# available for every petri dish 
# calculated from formula from Ranal et al. (2009)


# exclude species with single populations
Lab_ind_ex1 <- Lab_ind %>% 
  filter(Lab_ind$Spec != "bur" & Lab_ind$Spec != "coc" &
           Lab_ind$Spec != "rud" & Lab_ind$Spec != "sed" & 
           Lab_ind$Spec != "squ")
Lab_ind_ex1 <- as.data.frame(Lab_ind_ex1)
Lab_ind_ex1$Spec <- factor(Lab_ind_ex1$Spec) # 18 Spec 
Lab_ind_ex1

filter(Lab_ind_ex1, Dist_aoo == "narrow") # 5 species 
filter(Lab_ind_ex1, Dist_aoo == "wide") # 13 species


# value CVtG is given in percentage 
plot(CVtG ~ Spec, data = Lab_ind_ex1)
plot(CVtG ~ Dist_aoo, data = Lab_ind_ex1)
plot(CVtG ~ Temp, data = Lab_ind_ex1)

### check data 
hist(Lab_ind_ex1$CVtG)
#
range(Lab_ind_ex1$CVtG, na.rm = TRUE)
# 0.00000 52.69857


#### < summaries CVtG ##########


## filter for separate temperatures and calculate mean CV 

## dataset warm 
Popind_ex1_warm <- Lab_ind_ex1 %>%  
  filter(Temp == "warm") %>% 
  group_by(Spec, SpecProv1, Dist_aoo) %>% 
  summarise(P.CV = mean(CVtG, na.rm=TRUE))
Popind_ex1_warm <- as.data.frame(Popind_ex1_warm)
Popind_ex1_warm
#

# single populations arise due to zeroes for one pop 
# ads, bif, 
# exclude 

Popind_ex1_warm2 <- Popind_ex1_warm %>% 
  filter(Popind_ex1_warm$Spec != "ads" & Popind_ex1_warm$Spec != "bif")
Popind_ex1_warm2


## calculate CV per species 
SpCVind_ex1_warm <- Popind_ex1_warm2 %>% 
  group_by(Spec, Dist_aoo) %>% 
  summarise(Sp.CV1 = mean(P.CV, na.rm=TRUE))
SpCVind_ex1_warm <- as.data.frame(SpCVind_ex1_warm)
SpCVind_ex1_warm$Sp.CV = (SpCVind_ex1_warm$Sp.CV1)/100 # Cv not percentage 
SpCVind_ex1_warm
range(SpCVind_ex1_warm$Sp.CV, na.rm=TRUE)

# only 1 value for narrow species (mut 0.3123626) -> no further analyses possible 

# aiz 0.3140383
# cae 0.2619956
# mos 0.1440474
# rot 0.3073143
# ste 0.4002960


# mean per group
SpCVind_ex1_warm %>% 
  group_by(Dist_aoo) %>% 
  summarise(mean = mean(Sp.CV, na.rm=TRUE))


## dataset cold 
Popind_ex1_cold <- Lab_ind_ex1 %>%  
  filter(Temp == "cold") %>% 
  group_by(Spec, SpecProv1, Dist_aoo) %>% 
  summarise(P.CV = mean(CVtG, na.rm=TRUE))
Popind_ex1_cold <- as.data.frame(Popind_ex1_cold)
Popind_ex1_cold

#
# single populations arise due to zeroes for one pop 
# ads, bif, bry, and not calculable values for tri
# exclude 
Popind_ex1_cold2 <- Popind_ex1_cold %>% 
  filter(Popind_ex1_cold$Spec != "ads" & Popind_ex1_cold$Spec != "bif" & 
           Popind_ex1_cold$Spec != "bry" & Popind_ex1_cold$Spec != "tri")
Popind_ex1_cold2


## calculate CV per species 
SpCVind_ex1_cold <- Popind_ex1_cold2 %>% 
  group_by(Spec, Dist_aoo) %>% 
  summarise(Sp.CV = mean(P.CV, na.rm = TRUE))
SpCVind_ex1_cold <- as.data.frame(SpCVind_ex1_cold)
SpCVind_ex1_cold$Sp.CV1 = (SpCVind_ex1_cold$Sp.CV)/100 # Cv not percentage 
SpCVind_ex1_cold$Spec <- factor(SpCVind_ex1_cold$Spec)
levels(SpCVind_ex1_cold$Spec)
SpCVind_ex1_cold
range(SpCVind_ex1_cold$Sp.CV1, na.rm=TRUE)

# mean per group
SpCVind_ex1_cold %>% 
  group_by(Dist_aoo) %>% 
  summarise(mean = mean(Sp.CV, na.rm=TRUE)/100)


##### << Analyses lm on sqrt of CVmtg in cold ##########

##  
intra.cvc_mtg <- lm(sqrt(Sp.CV1) ~ Dist_aoo, data = SpCVind_ex1_cold)
summary(intra.cvc_mtg)
anova(intra.cvc_mtg)

par(mfrow = c(2,2))
plot(intra.cvc_mtg)
par(mfrow = c(1,1))
gvlma(intra.cvc_mtg)

# inverse of sqrt coefficients
(intra.cvc_mtg[["coefficients"]])^2


##### H) Correlation E-S ###############

# data preparation 
# germination -> Lab_all

# filter data for 2016
Lab_all_16 <- Lab_all %>% 
  filter(Lab_all$Year_Coll == "2016")
Lab_all_16 <- as.data.frame(Lab_all_16)
Lab_all_16

#
# calculate germ mean per species in warm temp
Speciessum_all_16w = Lab_all_16 %>% 
  filter(Lab_all_16$Temp == "warm") %>% 
  group_by (Spec, Dist_aoo) %>% 
  summarise(Gw.mean = mean(LGP/100),
            Gw.sd = sd(LGP/100),
            nGw = n())
Speciessum_all_16w <- as.data.frame(Speciessum_all_16w)
Speciessum_all_16w
# NAN for ble and cer - no test due to seed scarcity 


# calculate germ mean per species in cold temp
Speciessum_all_16c = Lab_all_16 %>% 
  filter(Lab_all_16$Temp == "cold") %>% 
  group_by (Spec, Dist_aoo) %>% 
  summarise(Gc.mean = mean(LGP/100),
            Gc.sd = sd(LGP/100),
            nGc = n())
Speciessum_all_16c <- as.data.frame(Speciessum_all_16c)
Speciessum_all_16c
# NAN for ble and cer - no test due to seed scarcity 


# merge data for warm and cold 
Speciessum_all_16wc <- merge(Speciessum_all_16w, Speciessum_all_16c, 
                             by = c("Spec", "Dist_aoo"))
Speciessum_all_16wc <- as.data.frame(Speciessum_all_16wc)
Speciessum_all_16wc


## data for germination from 2016+2017

# calculate germ mean per species in warm temp
Speciessum_all_67w = Lab_all %>% 
  filter(Lab_all$Temp == "warm") %>% 
  group_by (Spec, Dist_aoo) %>% 
  summarise(Gw67.mean = mean(LGP/100),
            Gw67.sd = sd(LGP/100),
            nGw67 = n())
Speciessum_all_67w <- as.data.frame(Speciessum_all_67w)
Speciessum_all_67w
# NAN for ble and cer - no test due to seed scarcity 


# calculate germ mean per species in cold temp
Speciessum_all_67c = Lab_all %>% 
  filter(Lab_all$Temp == "cold") %>% 
  group_by (Spec, Dist_aoo) %>% 
  summarise(Gc67.mean = mean(LGP/100),
            Gc67.sd = sd(LGP/100),
            nGc67 = n()) 
Speciessum_all_67c <- as.data.frame(Speciessum_all_67c)
Speciessum_all_67c
# NAN for ble and cer - no test due to seed scarcity 


# merge data for warm and cold 
Speciessum_all_67wc <- merge(Speciessum_all_67w, Speciessum_all_67c, 
                             by = c("Spec", "Dist_aoo"))
Speciessum_all_67wc <- as.data.frame(Speciessum_all_67wc)
Speciessum_all_67wc


## this data is used -> continue in script for garden 
