# Supplementary material for: Recruitment Traits Could Influence Species’ Geographical Range: A Case Study in the Genus Saxifraga L
Source: Front Plant Sci. 2022 May 13;13:827330. doi: 10.3389/fpls.2022.827330 (PMC9136331; doi:10.3389/fpls.2022.827330)
Supplement: Supplementary file 2 [file Data_Sheet_2.ZIP › Suppl_Mat_data_Saxifraga/Saxi_lab_total_3.xlsx]

## Sheet: Lab_Saxi3_R
Species	Spec	SpecProv1	Pot_Population	Dist_aoo	Year_Coll	Seed_mass_mg	Altitude	Temp	Petri_rep	Seeds_petri	Seeds_letal	D0	D4	D8	D12	D15	D19	D22	D26	D29	D33	D36	D39	D43	D47	D50	T	K	L	F	W	R	N	H	D	LF	KS	KS2
S. adscendens	ads	ads_C	ads_I.1	narrow	2016		2617	warm	1	25	4	0	0	0	0	0	0	0	0	0	1	1	2	1	4	2	1.5	4	4	3.5	1	4	4	3	3	t	rss	rs
S. adscendens	ads	ads_C	ads_I.2	narrow	2016		2617	warm	2	25	1	0	0	0	0	0	0	0	0	0	0	0	0	4	1	5	1.5	4	4	3.5	1	4	4	3	3	t	rss	rs
S. adscendens	ads	ads_C	ads_I.3	narrow	2016		2617	warm	3	25	1	0	0	0	0	0	0	0	0	0	0	0	0	0	3	5	1.5	4	4	3.5	1	4	4	3	3	t	rss	rs
S. adscendens	ads	ads_C	ads_I.4	narrow	2016		2617	warm	4	25	0	0	0	0	0	0	0	0	0	0	0	0	0	2	1	7	1.5	4	4	3.5	1	4	4	3	3	t	rss	rs
S. adscendens	ads	ads_C	ads_I.5	narrow	2016		2617	cold	1	25	0	0	0	0	0	0	0	5	2	3	0	2	1	2	0	1	1.5	4	4	3.5	1	4	4	3	3	t	rss	rs
S. adscendens	ads	ads_C	ads_I.6	narrow	2016		2617	cold	2	25	3	0	0	0	0	0	4	5	3	3	0	3	0	0	0	1	1.5	4	4	3.5	1	4	4	3	3	t	rss	rs
S. adscendens	ads	ads_C	ads_I.7	narrow	2016		2617	cold	3	25	0	0	0	0	0	0	0	0	0	1	0	0	0	0	0	0	1.5	4	4	3.5	1	4	4	3	3	t	rss	rs
S. adscendens	ads	ads_C	ads_I.8	narrow	2016		2617	cold	4	25	0	0	0	0	0	0	0	0	1	0	0	0	0	0	0	1	1.5	4	4	3.5	1	4	4	3	3	t	rss	rs
S. adscendens	ads	ads_SW	ads_F.1	narrow	2017	0.011	2458	warm	1	25	4	0	0	0	0	0	0	0	0	0	0	0	0	0	0	0	1.5	4	4	3.5	1	4	4	3	3	t	rss	rs
S. adscendens	ads	ads_SW	ads_F.2	narrow	2017	0.011	2458	warm	2	25	0	0	0	0	0	0	0	0	0	0	0	0	0	0	0	0	1.5	4	4	3.5	1	4	4	3	3	t	rss	rs
S. adscendens	ads	ads_SW	ads_F.3	narrow	2017	0.01	2458	warm	3	25	1	0	0	0	0	0	0	0	0	0	0	0	0	0	0	0	1.5	4	4	3.5	1	4	4	3	3	t	rss	rs
S. adscendens	ads	ads_SW	ads_F.4	narrow	2017		2458	warm	4	25	2	0	0	0	0	0	0	0	0	0	0	0	0	0	0	0	1.5	4	4	3.5	1	4	4	3	3	t	rss	rs
S. adscendens	ads	ads_SW	ads_F.5	narrow	2017		2458	cold	1	25	3	0	0	0	0	0	0	0	0	0	0	0	0	0	0	0	1.5	4	4	3.5	1	4	4	3	3	t	rss	rs
S. adscendens	ads	ads_SW	ads_F.6	narrow	2017		2458	cold	2	25	8	0	0	0	0	0	0	0	0	1	0	0	0	0	0	0	1.5	4	4	3.5	1	4	4	3	3	t	rss	rs
S. adscendens	ads	ads_SW	ads_F.7	narrow	2017		2458	cold	3	25	0	0	0	0	0	0	0	0	0	0	0	0	0	0	0	0	1.5	4	4	3.5	1	4	4	3	3	t	rss	rs
S. adscendens	ads	ads_SW	ads_F.8	narrow	2017		2458	cold	4	25	6	0	0	0	0	0	0	0	0	0	0	0	0	0	0	0	1.5	4	4	3.5	1	4	4	3	3	t	rss	rs
S. aizoides	aiz	aiz_SW	aizo_F.1	wide	2017	0.051	2023	warm	1	24	6	0	0	0	1	1	2	1	0	1	0	0	2	0	0	0	2	2	4	4	3	4	2	1	1	c	css	cs
S. aizoides	aiz	aiz_SW	aizo_F.2	wide	2017	0.0565	2023	warm	2	25	1	0	0	0	0	5	2	2	0	0	1	2	0	0	0	0	2	2	4	4	3	4	2	1	1	c	css	cs
S. aizoides	aiz	aiz_SW	aizo_F.3	wide	2017	0.055	2023	warm	3	24	3	0	0	0	0	4	0	1	1	0	1	1	0	0	0	0	2	2	4	4	3	4	2	1	1	c	css	cs
S. aizoides	aiz	aiz_SW	aizo_F.4	wide	2017		2023	warm	4	25	1	0	0	0	0	4	3	0	1	1	0	1	1	0	0	2	2	2	4	4	3	4	2	1	1	c	css	cs
S. aizoides	aiz	aiz_SW	aizo_F.5	wide	2017		2023	cold	1	25	1	0	0	0	0	7	3	2	1	0	1	2	0	0	0	0	2	2	4	4	3	4	2	1	1	c	css	cs
S. aizoides	aiz	aiz_SW	aizo_F.6	wide	2017		2023	cold	2	25	2	0	0	0	0	4	6	5	2	0	0	0	0	0	0	0	2	2	4	4	3	4	2	1	1	c	css	cs
S. aizoides	aiz	aiz_SW	aizo_F.7	wide	2017		2023	cold	3	25	6	0	0	0	0	7	4	5	1	0	0	2	0	0	0	0	2	2	4	4	3	4	2	1	1	c	css	cs
S. aizoides	aiz	aiz_SW	aizo_F.8	wide	2017		2023	cold	4	25	3	0	0	0	0	7	2	8	1	1	0	0	0	0	0	0	2	2	4	4	3	4	2	1	1	c	css	cs
S. aizoides	aiz	aiz1_C	aizo_I.1	wide	2016	0.079	2479	warm	1	25	0	0	0	0	0	5	10	2	2	1	1	0	0	0	0	0	2	2	4	4	3	4	2	1	1	c	css	cs
S. aizoides	aiz	aiz1_C	aizo_I.2	wide	2016	0.079	2479	warm	2	25	0	0	0	0	0	10	5	3	1	1	1	0	0	1	0	0	2	2	4	4	3	4	2	1	1	c	css	cs
S. aizoides	aiz	aiz1_C	aizo_I.3	wide	2016	0.079	2479	warm	3	25	1	0	0	0	0	7	7	5	0	0	0	0	1	0	0	0	2	2	4	4	3	4	2	1	1	c	css	cs
S. aizoides	aiz	aiz1_C	aizo_I.4	wide	2016		2479	warm	4	25	0	0	0	0	0	10	5	2	2	0	0	1	0	0	0	0	2	2	4	4	3	4	2	1	1	c	css	cs
S. aizoides	aiz	aiz1_C	aizo_I.5	wide	2016		2479	cold	1	25	0	0	0	0	0	10	7	4	0	0	0	0	0	0	0	0	2	2	4	4	3	4	2	1	1	c	css	cs
S. aizoides	aiz	aiz1_C	aizo_I.6	wide	2016		2479	cold	2	25	0	0	0	0	0	15	6	0	0	0	0	0	0	1	0	0	2	2	4	4	3	4	2	1	1	c	css	cs
S. aizoides	aiz	aiz1_C	aizo_I.7	wide	2016		2479	cold	3	25	5	0	0	0	0	10	7	0	0	0	0	0	0	1	0	0	2	2	4	4	3	4	2	1	1	c	css	cs
S. aizoides	aiz	aiz1_C	aizo_I.8	wide	2016		2479	cold	4	25	0	0	0	0	0	10	12	0	0	0	0	0	0	0	0	0	2	2	4	4	3	4	2	1	1	c	css	cs
S. aizoides	aiz	aiz1_E	aizo_NP.1	wide	2016		1700	warm	1	25	0	0	0	0	11	8	0	3	0	0	0	0	0	0	0	0	2	2	4	4	3	4	2	1	1	c	css	cs
S. aizoides	aiz	aiz1_E	aizo_NP.2	wide	2016		1700	warm	2	25	1	0	0	0	9	9	0	0	1	2	0	1	0	0	0	0	2	2	4	4	3	4	2	1	1	c	css	cs
S. aizoides	aiz	aiz1_E	aizo_NP.3	wide	2016		1700	warm	3	25	0	0	0	0	5	11	5	3	0	0	0	0	0	0	0	0	2	2	4	4	3	4	2	1	1	c	css	cs
S. aizoides	aiz	aiz1_E	aizo_NP.4	wide	2016		1700	warm	4	25	0	0	0	0	6	13	0	2	1	0	0	0	0	0	0	0	2	2	4	4	3	4	2	1	1	c	css	cs
S. aizoides	aiz	aiz1_E	aizo_NP.5	wide	2016		1700	cold	1	25	0	0	0	0	8	16	0	1	0	0	0	0	0	0	0	0	2	2	4	4	3	4	2	1	1	c	css	cs
S. aizoides	aiz	aiz1_E	aizo_NP.6	wide	2016		1700	cold	2	25	1	0	0	0	17	6	0	0	0	0	1	0	0	0	0	0	2	2	4	4	3	4	2	1	1	c	css	cs
S. aizoides	aiz	aiz1_E	aizo_NP.7	wide	2016		1700	cold	3	25	0	0	0	0	17	7	0	0	0	0	0	0	0	0	0	1	2	2	4	4	3	4	2	1	1	c	css	cs
S. aizoides	aiz	aiz1_E	aizo_NP.8	wide	2016		1700	cold	4	25	0	0	0	0	15	9	0	1	0	0	0	0	0	0	0	0	2	2	4	4	3	4	2	1	1	c	css	cs
S. aizoides	aiz	aiz2_C	aizo_P.1	wide	2016		2200	warm	1	25	1	0	0	0	9	7	0	2	2	0	1	0	0	0	0	0	2	2	4	4	3	4	2	1	1	c	css	cs
S. aizoides	aiz	aiz2_C	aizo_P.2	wide	2016		2200	warm	2	25	3	0	0	0	5	6	3	2	1	0	0	0	0	0	0	0	2	2	4	4	3	4	2	1	1	c	css	cs
S. aizoides	aiz	aiz2_C	aizo_P.3	wide	2016		2200	warm	3	25	1	0	0	0	3	7	3	1	1	0	0	0	0	0	0	1	2	2	4	4	3	4	2	1	1	c	css	cs
S. aizoides	aiz	aiz2_C	aizo_P.4	wide	2016		2200	warm	4	25	2	0	0	0	1	4	5	5	1	0	0	0	0	0	0	0	2	2	4	4	3	4	2	1	1	c	css	cs
S. aizoides	aiz	aiz2_C	aizo_P.5	wide	2016		2200	cold	1	25	0	0	0	0	2	15	4	0	0	0	0	0	0	0	0	0	2	2	4	4	3	4	2	1	1	c	css	cs
S. aizoides	aiz	aiz2_C	aizo_P.6	wide	2016		2200	cold	2	25	1	0	0	0	1	18	2	0	0	0	0	0	0	0	0	0	2	2	4	4	3	4	2	1	1	c	css	cs
S. aizoides	aiz	aiz2_C	aizo_P.7	wide	2016		2200	cold	3	25	1	0	0	0	3	17	0	3	0	0	0	0	0	0	0	0	2	2	4	4	3	4	2	1	1	c	css	cs
S. aizoides	aiz	aiz2_C	aizo_P.8	wide	2016		2200	cold	4	25	1	0	0	0	5	15	2	0	0	0	0	0	0	0	0	0	2	2	4	4	3	4	2	1	1	c	css	cs
S. aizoides	aiz	aiz2_E	aizo_G.1	wide	2016		1560	warm	1	25	1	0	0	0	0	1	9	4	1	2	0	0	0	0	0	0	2	2	4	4	3	4	2	1	1	c	css	cs
S. aizoides	aiz	aiz2_E	aizo_G.2	wide	2016		1560	warm	2	25	0	0	0	0	0	2	6	1	0	2	0	0	0	0	0	0	2	2	4	4	3	4	2	1	1	c	css	cs
S. aizoides	aiz	aiz2_E	aizo_G.3	wide	2016		1560	warm	3	25	5	0	0	0	0	2	7	5	3	0	0	0	0	0	0	0	2	2	4	4	3	4	2	1	1	c	css	cs
S. aizoides	aiz	aiz2_E	aizo_G.4	wide	2016		1560	warm	4	25	2	0	0	0	0	4	5	2	1	1	0	0	2	1	2	0	2	2	4	4	3	4	2	1	1	c	css	cs
S. aizoides	aiz	aiz2_E	aizo_G.5	wide	2016		1560	cold	1	25	2	0	0	0	0	6	15	1	1	0	0	0	0	0	0	0	2	2	4	4	3	4	2	1	1	c	css	cs
S. aizoides	aiz	aiz2_E	aizo_G.6	wide	2016		1560	cold	2	25	3	0	0	0	0	3	14	3	0	0	0	1	0	0	0	0	2	2	4	4	3	4	2	1	1	c	css	cs
S. aizoides	aiz	aiz2_E	aizo_G.7	wide	2016		1560	cold	3	25	3	0	0	0	0	3	18	0	0	0	0	0	0	0	0	1	2	2	4	4	3	4	2	1	1	c	css	cs
S. aizoides	aiz	aiz2_E	aizo_G.8	wide	2016		1560	cold	4	25	0	0	0	0	0	1	15	5	1	1	0	0	0	0	0	0	2	2	4	4	3	4	2	1	1	c	css	cs
S. androsacea	and	and_C	andro_I.1	wide	2016		2698	warm	1	25	0	0	0	0	0	0	0	0	0	0	0	0	0	0	0	0	1	2	4	3.5	1	4	2	3	3	c	sss	ss
S. androsacea	and	and_C	andro_I.2	wide	2016		2698	warm	2	25	3	0	0	0	0	0	0	0	0	0	0	0	0	0	0	0	1	2	4	3.5	1	4	2	3	3	c	sss	ss
S. androsacea	and	and_C	andro_I.3	wide	2016		2698	warm	3	25	0	0	0	0	0	0	0	0	0	0	0	0	0	0	0	0	1	2	4	3.5	1	4	2	3	3	c	sss	ss
S. androsacea	and	and_C	andro_I.4	wide	2016		2698	warm	4	25	1	0	0	0	0	0	0	0	0	0	0	0	0	0	0	0	1	2	4	3.5	1	4	2	3	3	c	sss	ss
S. androsacea	and	and_C	andro_I.5	wide	2016		2698	cold	1	25	0	0	0	0	0	0	0	0	0	0	0	0	0	0	0	0	1	2	4	3.5	1	4	2	3	3	c	sss	ss
S. androsacea	and	and_C	andro_I.6	wide	2016		2698	cold	2	25	0	0	0	0	0	0	0	0	0	0	0	0	0	0	0	0	1	2	4	3.5	1	4	2	3	3	c	sss	ss
S. androsacea	and	and_C	andro_I.7	wide	2016		2698	cold	3	25	1	0	0	0	0	0	0	0	0	0	0	0	0	0	0	0	1	2	4	3.5	1	4	2	3	3	c	sss	ss
S. androsacea	and	and_C	andro_I.8	wide	2016		2698	cold	4	25	0	0	0	0	0	0	0	0	0	0	0	0	0	0	0	0	1	2	4	3.5	1	4	2	3	3	c	sss	ss
S. androsacea	and	and_E	andro_G.1	wide	2016		2150	warm	1	20	2	0	0	0	0	0	0	0	0	0	0	0	0	0	0	0	1	2	4	3.5	1	4	2	3	3	c	sss	ss
S. androsacea	and	and_E	andro_G.2	wide	2016		2150	warm	2	20	0	0	0	0	0	0	0	0	0	0	0	0	0	0	0	0	1	2	4	3.5	1	4	2	3	3	c	sss	ss
S. androsacea	and	and_E	andro_G.3	wide	2016		2150	warm	3	20	2	0	0	0	0	0	0	0	0	0	0	0	0	0	0	0	1	2	4	3.5	1	4	2	3	3	c	sss	ss
S. androsacea	and	and_E	andro_G.4	wide	2016		2150	cold	1	20	1	0	0	0	0	0	0	0	0	0	0	0	0	0	0	0	1	2	4	3.5	1	4	2	3	3	c	sss	ss
S. androsacea	and	and_E	andro_G.5	wide	2016		2150	cold	2	20	0	0	0	0	0	0	0	0	0	0	0	0	0	0	0	0	1	2	4	3.5	1	4	2	3	3	c	sss	ss
S. androsacea	and	and_E	andro_G.6	wide	2016		2150	cold	3	20	0	0	0	0	0	0	0	0	0	0	0	0	0	0	0	0	1	2	4	3.5	1	4	2	3	3	c	sss	ss
S. androsacea	and	and_SW	andro_F.1	wide	2017	0.035	2636	warm	1	25	0	0	0	0	0	0	0	0	0	0	0	0	0	0	0	0	1	2	4	3.5	1	4	2	3	3	c	sss	ss
S. androsacea	and	and_SW	andro_F.2	wide	2017	0.039	2636	warm	2	25	1	0	0	0	0	0	0	0	0	0	0	0	0	0	0	0	1	2	4	3.5	1	4	2	3	3	c	sss	ss
S. androsacea	and	and_SW	andro_F.3	wide	2017	0.034	2636	warm	3	25	2	0	0	0	0	0	0	0	0	0	0	0	0	0	0	0	1	2	4	3.5	1	4	2	3	3	c	sss	ss
S. androsacea	and	and_SW	andro_F.4	wide	2017		2636	warm	4	25	0	0	0	0	0	0	0	0	0	0	0	0	0	0	0	0	1	2	4	3.5	1	4	2	3	3	c	sss	ss
S. androsacea	and	and_SW	andro_F.5	wide	2017		2636	cold	1	25	0	0	0	0	0	0	0	0	0	0	0	0	0	0	0	0	1	2	4	3.5	1	4	2	3	3	c	sss	ss
S. androsacea	and	and_SW	andro_F.6	wide	2017		2636	cold	2	25	0	0	0	0	0	0	0	0	0	0	0	0	0	0	0	0	1	2	4	3.5	1	4	2	3	3	c	sss	ss
S. androsacea	and	and_SW	andro_F.7	wide	2017		2636	cold	3	25	1	0	0	0	0	0	0	0	0	0	0	0	0	0	0	0	1	2	4	3.5	1	4	2	3	3	c	sss	ss
S. androsacea	and	and_SW	andro_F.8	wide	2017		2636	cold	4	25	2	0	0	0	0	0	0	0	0	0	0	0	0	0	0	0	1	2	4	3.5	1	4	2	3	3	c	sss	ss
S. aspera	asp	asp_C	asp_I.1	wide	2016		2148	warm	1	25	0	0	0	0	0	0	0	0	0	0	0	0	0	0	0	0	2	3	5	2.5	1	2	2	1	5	c	css	cs
S. aspera	asp	asp_C	asp_I.2	wide	2016		2148	warm	2	25	1	0	0	0	0	0	0	0	0	0	0	0	0	0	0	0	2	3	5	2.5	1	2	2	1	5	c	css	cs
S. aspera	asp	asp_C	asp_I.3	wide	2016		2148	warm	3	25	0	0	0	0	0	0	0	0	0	0	0	0	0	0	0	0	2	3	5	2.5	1	2	2	1	5	c	css	cs
S. aspera	asp	asp_C	asp_I.4	wide	2016		2148	warm	4	25	0	0	0	0	0	0	0	0	0	0	0	0	0	0	0	0	2	3	5	2.5	1	2	2	1	5	c	css	cs
S. aspera	asp	asp_C	asp_I.5	wide	2016		2148	cold	1	25	0	0	0	0	0	0	0	1	0	0	0	0	0	1	0	0	2	3	5	2.5	1	2	2	1	5	c	css	cs
S. aspera	asp	asp_C	asp_I.6	wide	2016		2148	cold	2	25	0	0	0	0	0	0	3	3	0	0	0	1	0	0	0	0	2	3	5	2.5	1	2	2	1	5	c	css	cs
S. aspera	asp	asp_C	asp_I.7	wide	2016		2148	cold	3	25	1	0	0	0	0	0	5	2	0	0	0	0	0	0	0	0	2	3	5	2.5	1	2	2	1	5	c	css	cs
S. aspera	asp	asp_C	asp_I.8	wide	2016		2148	cold	4	25	0	0	0	0	0	0	0	0	2	4	1	0	2	0	0	0	2	3	5	2.5	1	2	2	1	5	c	css	cs
S. aspera	asp	asp1_SW	asp_P.1	wide	2017	0.021	2200	warm	1	25	5	0	0	0	0	0	0	0	0	0	0	0	0	0	0	0	2	3	5	2.5	1	2	2	1	5	c	css	cs
S. aspera	asp	asp1_SW	asp_P.2	wide	2017	0.021	2200	warm	2	25	0	0	0	0	0	0	0	0	0	0	0	0	0	0	0	0	2	3	5	2.5	1	2	2	1	5	c	css	cs
S. aspera	asp	asp1_SW	asp_P.3	wide	2017	0.02	2200	warm	3	25	1	0	0	0	0	0	0	0	0	0	0	0	0	0	0	0	2	3	5	2.5	1	2	2	1	5	c	css	cs
S. aspera	asp	asp1_SW	asp_P.4	wide	2017		2200	warm	4	25	2	0	0	0	0	0	0	0	0	0	0	0	0	0	0	0	2	3	5	2.5	1	2	2	1	5	c	css	cs
S. aspera	asp	asp1_SW	asp_P.5	wide	2017		2200	cold	1	25	3	0	0	0	0	7	3	3	0	0	0	0	0	0	0	0	2	3	5	2.5	1	2	2	1	5	c	css	cs
S. aspera	asp	asp1_SW	asp_P.6	wide	2017		2200	cold	2	25	2	0	0	0	0	0	0	0	0	0	0	0	0	0	0	0	2	3	5	2.5	1	2	2	1	5	c	css	cs
S. aspera	asp	asp1_SW	asp_P.7	wide	2017		2200	cold	3	25	3	0	0	0	0	6	0	0	0	0	0	0	0	0	0	0	2	3	5	2.5	1	2	2	1	5	c	css	cs
S. aspera	asp	asp1_SW	asp_P.8	wide	2017		2200	cold	4	25	3	0	0	0	0	0	0	0	0	0	0	0	0	0	0	0	2	3	5	2.5	1	2	2	1	5	c	css	cs
S. aspera	asp	asp1_W	asp_Ch.1	wide	2016		1960	warm	1	25	4	0	0	0	0	0	0	0	0	0	0	0	0	0	0	0	2	3	5	2.5	1	2	2	1	5	c	css	cs
S. aspera	asp	asp1_W	asp_Ch.2	wide	2016		1960	warm	2	25	6	0	0	0	0	0	0	0	0	0	0	0	0	0	0	0	2	3	5	2.5	1	2	2	1	5	c	css	cs
S. aspera	asp	asp1_W	asp_Ch.3	wide	2016		1960	warm	3	25	4	0	0	0	0	0	0	0	0	0	0	0	0	0	0	0	2	3	5	2.5	1	2	2	1	5	c	css	cs
S. aspera	asp	asp1_W	asp_Ch.4	wide	2016		1960	warm	4	25	6	0	0	0	0	0	0	0	0	0	0	0	0	0	0	0	2	3	5	2.5	1	2	2	1	5	c	css	cs
S. aspera	asp	asp1_W	asp_Ch.5	wide	2016		1960	cold	1	25	6	0	0	0	0	0	0	0	0	0	0	0	0	0	0	0	2	3	5	2.5	1	2	2	1	5	c	css	cs
S. aspera	asp	asp1_W	asp_Ch.6	wide	2016		1960	cold	2	25	4	0	0	0	0	0	0	0	0	0	0	0	0	0	0	0	2	3	5	2.5	1	2	2	1	5	c	css	cs
S. aspera	asp	asp1_W	asp_Ch.7	wide	2016		1960	cold	3	25	12	0	0	0	0	0	0	0	0	0	0	0	0	0	0	0	2	3	5	2.5	1	2	2	1	5	c	css	cs
S. aspera	asp	asp1_W	asp_Ch.8	wide	2016		1960	cold	4	25	9	0	0	0	0	0	0	0	0	0	0	0	0	0	0	0	2	3	5	2.5	1	2	2	1	5	c	css	cs
S. aspera	asp	asp2_SW	asp_F.1	wide	2017	0.015	1415	warm	1	25	2	0	0	0	0	0	0	0	0	0	0	0	0	0	0	0	2	3	5	2.5	1	2	2	1	5	c	css	cs
S. aspera	asp	asp2_SW	asp_F.2	wide	2017	0.016	1415	warm	2	25	1	0	0	0	0	0	0	0	0	0	0	0	0	0	0	0	2	3	5	2.5	1	2	2	1	5	c	css	cs
S. aspera	asp	asp2_SW	asp_F.3	wide	2017	0.015	1415	warm	3	25	0	0	0	0	0	0	0	0	0	0	0	0	0	0	0	0	2	3	5	2.5	1	2	2	1	5	c	css	cs
S. aspera	asp	asp2_SW	asp_F.4	wide	2017		1415	warm	4	25	0	0	0	0	0	0	0	0	0	0	0	0	0	0	0	0	2	3	5	2.5	1	2	2	1	5	c	css	cs
S. aspera	asp	asp2_SW	asp_F.5	wide	2017		1415	cold	1	25	0	0	0	0	0	0	0	0	0	0	0	0	0	0	0	0	2	3	5	2.5	1	2	2	1	5	c	css	cs
S. aspera	asp	asp2_SW	asp_F.6	wide	2017		1415	cold	2	25	0	0	0	0	0	0	0	0	0	0	0	0	0	0	0	0	2	3	5	2.5	1	2	2	1	5	c	css	cs
S. aspera	asp	asp2_SW	asp_F.7	wide	2017		1415	cold	3	25	1	0	0	0	0	0	0	0	0	0	0	0	0	0	0	0	2	3	5	2.5	1	2	2	1	5	c	css	cs
S. aspera	asp	asp2_SW	asp_F.8	wide	2017		1415	cold	4	25	0	0	0	0	0	0	0	0	0	0	0	0	0	0	0	0	2	3	5	2.5	1	2	2	1	5	c	css	cs
S. aspera	asp	asp2_W	asp_Ch.17	wide	2017	0.014	2158	warm	1	25	0	0	0	0	0	0	0	0	0	0	0	0	0	0	0	0	2	3	5	2.5	1	2	2	1	5	c	css	cs
S. aspera	asp	asp2_W	asp_Ch.18	wide	2017	0.012	2158	warm	2	25	2	0	0	0	0	0	0	0	0	0	0	0	0	0	0	0	2	3	5	2.5	1	2	2	1	5	c	css	cs
S. aspera	asp	asp2_W	asp_Ch.19	wide	2017	0.015	2158	warm	3	25	0	0	0	0	0	0	0	0	0	0	0	0	0	0	0	0	2	3	5	2.5	1	2	2	1	5	c	css	cs
S. aspera	asp	asp2_W	asp_Ch.20	wide	2017		2158	warm	4	25	0	0	0	0	0	0	0	0	0	0	0	0	0	0	0	0	2	3	5	2.5	1	2	2	1	5	c	css	cs
S. aspera	asp	asp2_W	asp_Ch.21	wide	2017		2158	cold	1	25	1	0	0	0	0	0	0	0	0	0	0	0	0	0	0	0	2	3	5	2.5	1	2	2	1	5	c	css	cs
S. aspera	asp	asp2_W	asp_Ch.22	wide	2017		2158	cold	2	25	0	0	0	0	0	0	0	0	0	0	0	0	0	0	0	0	2	3	5	2.5	1	2	2	1	5	c	css	cs
S. aspera	asp	asp2_W	asp_Ch.23	wide	2017		2158	cold	3	25	3	0	0	0	0	0	0	0	0	0	0	0	0	0	0	0	2	3	5	2.5	1	2	2	1	5	c	css	cs
S. aspera	asp	asp2_W	asp_Ch.24	wide	2017		2158	cold	4	25	1	0	0	0	0	0	0	0	0	0	0	0	0	0	0	0	2	3	5	2.5	1	2	2	1	5	c	css	cs
S. aspera	asp	asp3_W	asp_Ch.9	wide	2017	0.017	2740	warm	1	25	2	0	0	0	0	0	0	0	0	0	0	0	0	0	0	0	2	3	5	2.5	1	2	2	1	5	c	css	cs
S. aspera	asp	asp3_W	asp_Ch.10	wide	2017	0.0156	2740	warm	2	25	0	0	0	0	0	0	0	0	0	0	0	0	0	0	0	0	2	3	5	2.5	1	2	2	1	5	c	css	cs
S. aspera	asp	asp3_W	asp_Ch.11	wide	2017	0.015	2740	warm	3	25	0	0	0	0	0	0	0	0	0	0	0	0	0	0	0	0	2	3	5	2.5	1	2	2	1	5	c	css	cs
S. aspera	asp	asp3_W	asp_Ch.12	wide	2017		2740	warm	4	25	0	0	0	0	0	0	0	0	0	0	0	0	0	0	0	0	2	3	5	2.5	1	2	2	1	5	c	css	cs
S. aspera	asp	asp3_W	asp_Ch.13	wide	2017		2740	cold	1	25	0	0	0	0	0	0	0	0	0	0	0	0	0	0	0	0	2	3	5	2.5	1	2	2	1	5	c	css	cs
S. aspera	asp	asp3_W	asp_Ch.14	wide	2017		2740	cold	2	25	0	0	0	0	0	0	0	0	0	0	0	0	0	0	0	0	2	3	5	2.5	1	2	2	1	5	c	css	cs
S. aspera	asp	asp3_W	asp_Ch.15	wide	2017		2740	cold	3	25	0	0	0	0	0	0	0	0	0	0	0	0	0	0	0	0	2	3	5	2.5	1	2	2	1	5	c	css	cs
S. aspera	asp	asp3_W	asp_Ch.16	wide	2017		2740	cold	4	25	0	0	0	0	0	0	0	0	0	0	0	0	0	0	0	0	2	3	5	2.5	1	2	2	1	5	c	css	cs
S. biflora	bif	bif_C	bifl_OT.1	wide	2017	0.109	2601	warm	1	24	0	0	0	0	5	1	0	1	1	0	0	0	0	0	0	0	1	2	5	3.5	1	4	2	1	5	c	css	cs
S. biflora	bif	bif_C	bifl_OT.2	wide	2017	0.103	2601	warm	2	25	5	0	0	0	0	1	0	0	0	0	0	0	0	0	0	0	1	2	5	3.5	1	4	2	1	5	c	css	cs
S. biflora	bif	bif_C	bifl_OT.3	wide	2017	0.101	2601	warm	3	25	1	0	0	0	1	0	0	0	0	0	0	0	0	0	0	0	1	2	5	3.5	1	4	2	1	5	c	css	cs
S. biflora	bif	bif_C	bifl_OT.4	wide	2017		2601	warm	4	25	3	0	0	0	1	0	0	0	0	0	0	0	0	0	0	0	1	2	5	3.5	1	4	2	1	5	c	css	cs
S. biflora	bif	bif_C	bifl_OT.5	wide	2017		2601	cold	1	25	1	0	0	0	0	9	2	0	0	0	0	0	0	0	0	0	1	2	5	3.5	1	4	2	1	5	c	css	cs
S. biflora	bif	bif_C	bifl_OT.6	wide	2017		2601	cold	2	25	1	0	0	0	0	7	1	0	0	0	0	0	0	0	0	0	1	2	5	3.5	1	4	2	1	5	c	css	cs
S. biflora	bif	bif_C	bifl_OT.7	wide	2017		2601	cold	3	25	0	0	0	0	0	10	1	0	0	0	0	0	0	0	0	0	1	2	5	3.5	1	4	2	1	5	c	css	cs
S. biflora	bif	bif_C	bifl_OT.8	wide	2017		2601	cold	4	25	1	0	0	0	0	4	1	0	0	0	0	0	0	0	0	0	1	2	5	3.5	1	4	2	1	5	c	css	cs
S. biflora	bif	bif_SW	bifl_F.1	wide	2017	0.162	2697	warm	1	25	3	0	0	0	0	0	0	0	0	0	0	0	0	0	0	0	1	2	5	3.5	1	4	2	1	5	c	css	cs
S. biflora	bif	bif_SW	bifl_F.2	wide	2017	0.158	2697	warm	2	24	3	0	0	0	0	0	0	0	0	0	0	0	0	0	0	0	1	2	5	3.5	1	4	2	1	5	c	css	cs
S. biflora	bif	bif_SW	bifl_F.3	wide	2017	0.16	2697	warm	3	25	2	0	0	0	0	0	0	0	0	0	0	0	0	0	0	0	1	2	5	3.5	1	4	2	1	5	c	css	cs
S. biflora	bif	bif_SW	bifl_F.4	wide	2017		2697	warm	4	25	5	0	0	0	0	0	0	0	0	0	0	1	0	0	0	0	1	2	5	3.5	1	4	2	1	5	c	css	cs
S. biflora	bif	bif_SW	bifl_F.5	wide	2017		2697	cold	1	25	10	0	0	0	0	0	0	0	0	0	0	0	0	0	0	0	1	2	5	3.5	1	4	2	1	5	c	css	cs
S. biflora	bif	bif_SW	bifl_F.6	wide	2017		2697	cold	2	25	4	0	0	0	0	0	0	0	0	0	0	0	0	0	0	0	1	2	5	3.5	1	4	2	1	5	c	css	cs
S. biflora	bif	bif_SW	bifl_F.7	wide	2017		2697	cold	3	25	4	0	0	0	0	0	0	0	0	0	0	0	0	0	0	0	1	2	5	3.5	1	4	2	1	5	c	css	cs
S. biflora	bif	bif_SW	bifl_F.8	wide	2017		2697	cold	4	25	6	0	0	0	0	0	0	0	0	0	0	0	0	0	0	0	1	2	5	3.5	1	4	2	1	5	c	css	cs
S. biflora	bif	bif_W	bifl_Ch.1	wide	2017	0.092	2730	warm	1	25	9	0	0	0	0	0	0	0	0	0	0	0	0	0	0	0	1	2	5	3.5	1	4	2	1	5	c	css	cs
S. biflora	bif	bif_W	bifl_Ch.2	wide	2017	0.085	2730	warm	2	24	3	0	0	0	0	0	0	0	0	0	0	0	0	0	0	0	1	2	5	3.5	1	4	2	1	5	c	css	cs
S. biflora	bif	bif_W	bifl_Ch.3	wide	2017	0.087	2730	warm	3	25	3	0	0	0	0	0	0	0	0	0	0	0	1	0	0	0	1	2	5	3.5	1	4	2	1	5	c	css	cs
S. biflora	bif	bif_W	bifl_Ch.4	wide	2017		2730	warm	4	24	0	0	0	0	0	0	0	0	0	0	0	0	0	0	0	0	1	2	5	3.5	1	4	2	1	5	c	css	cs
S. biflora	bif	bif_W	bifl_Ch.5	wide	2017		2730	cold	1	25	2	0	0	0	0	0	0	0	0	0	0	0	0	0	0	0	1	2	5	3.5	1	4	2	1	5	c	css	cs
S. biflora	bif	bif_W	bifl_Ch.6	wide	2017		2730	cold	2	23	5	0	0	0	0	0	0	0	0	0	0	0	0	0	0	0	1	2	5	3.5	1	4	2	1	5	c	css	cs
S. biflora	bif	bif_W	bifl_Ch.7	wide	2017		2730	cold	3	25	4	0	0	0	0	0	0	0	0	0	0	0	0	0	0	0	1	2	5	3.5	1	4	2	1	5	c	css	cs
S. biflora	bif	bif_W	bifl_Ch.8	wide	2017		2730	cold	4	25	3	0	0	0	0	0	0	0	0	0	0	0	0	0	0	0	1	2	5	3.5	1	4	2	1	5	c	css	cs
S. bryoides	bry	bry_E	bryo_G.1	wide	2016		2310	warm	1	25	3	0	0	0	0	0	0	0	0	0	0	0	0	0	0	0	1	3	5	3.5	1	2	1	1	5	c	css	cs
S. bryoides	bry	bry_E	bryo_G.2	wide	2016		2310	warm	2	25	4	0	0	0	0	0	0	0	0	0	0	0	0	0	0	0	1	3	5	3.5	1	2	1	1	5	c	css	cs
S. bryoides	bry	bry_E	bryo_G.3	wide	2016		2310	warm	3	24	4	0	0	0	0	0	0	0	0	0	0	0	0	0	0	0	1	3	5	3.5	1	2	1	1	5	c	css	cs
S. bryoides	bry	bry_E	bryo_G.4	wide	2016		2310	warm	4	25	3	0	0	0	0	0	0	0	0	0	0	0	0	0	0	0	1	3	5	3.5	1	2	1	1	5	c	css	cs
S. bryoides	bry	bry_E	bryo_G.5	wide	2016		2310	cold	1	25	4	0	0	0	0	0	0	0	0	0	0	0	0	0	0	0	1	3	5	3.5	1	2	1	1	5	c	css	cs
S. bryoides	bry	bry_E	bryo_G.6	wide	2016		2310	cold	2	25	2	0	0	0	0	0	0	0	0	0	0	0	0	0	0	0	1	3	5	3.5	1	2	1	1	5	c	css	cs
S. bryoides	bry	bry_E	bryo_G.7	wide	2016		2310	cold	3	25	5	0	0	0	0	0	0	0	0	0	0	0	0	0	0	0	1	3	5	3.5	1	2	1	1	5	c	css	cs
S. bryoides	bry	bry_E	bryo_G.8	wide	2016		2310	cold	4	25	4	0	0	0	0	0	0	0	0	0	0	0	0	0	0	0	1	3	5	3.5	1	2	1	1	5	c	css	cs
S. bryoides	bry	bry_SW	bryo_F.1	wide	2017	0.041	2703	warm	1	26	0	0	0	0	0	0	0	0	0	0	0	0	0	0	0	0	1	3	5	3.5	1	2	1	1	5	c	css	cs
S. bryoides	bry	bry_SW	bryo_F.2	wide	2017	0.046	2703	warm	2	25	0	0	0	0	0	0	0	0	0	0	0	0	0	0	0	0	1	3	5	3.5	1	2	1	1	5	c	css	cs
S. bryoides	bry	bry_SW	bryo_F.3	wide	2017	0.039	2703	warm	3	25	0	0	0	0	0	0	0	0	0	0	0	0	0	0	0	0	1	3	5	3.5	1	2	1	1	5	c	css	cs
S. bryoides	bry	bry_SW	bryo_F.4	wide	2017		2703	warm	4	25	3	0	0	0	0	0	0	0	0	0	0	0	0	0	0	0	1	3	5	3.5	1	2	1	1	5	c	css	cs
S. bryoides	bry	bry_SW	bryo_F.5	wide	2017		2703	cold	1	25	0	0	0	0	0	0	0	0	0	0	0	0	0	0	0	0	1	3	5	3.5	1	2	1	1	5	c	css	cs
S. bryoides	bry	bry_SW	bryo_F.6	wide	2017		2703	cold	2	25	4	0	0	0	0	0	0	0	0	0	0	0	0	0	0	0	1	3	5	3.5	1	2	1	1	5	c	css	cs
S. bryoides	bry	bry_SW	bryo_F.7	wide	2017		2703	cold	3	25	0	0	0	0	0	0	0	0	0	0	0	0	0	0	0	0	1	3	5	3.5	1	2	1	1	5	c	css	cs
S. bryoides	bry	bry_SW	bryo_F.8	wide	2017		2703	cold	4	25	3	0	0	0	0	0	0	0	0	0	0	0	0	0	0	0	1	3	5	3.5	1	2	1	1	5	c	css	cs
S. bryoides	bry	bry_W	bryo_Ch.1	wide	2016		2480	warm	1	25	1	0	0	0	0	0	0	0	0	0	0	0	0	0	0	0	1	3	5	3.5	1	2	1	1	5	c	css	cs
S. bryoides	bry	bry_W	bryo_Ch.2	wide	2016		2480	warm	2	25	1	0	0	0	0	0	0	0	0	0	0	0	0	0	0	0	1	3	5	3.5	1	2	1	1	5	c	css	cs
S. bryoides	bry	bry_W	bryo_Ch.3	wide	2016		2480	warm	3	25	3	0	0	0	0	0	0	0	0	0	0	0	0	1	0	0	1	3	5	3.5	1	2	1	1	5	c	css	cs
S. bryoides	bry	bry_W	bryo_Ch.4	wide	2016		2480	warm	4	24	1	0	0	0	0	0	0	0	0	0	0	0	0	0	0	0	1	3	5	3.5	1	2	1	1	5	c	css	cs
S. bryoides	bry	bry_W	bryo_Ch.5	wide	2016		2480	cold	1	25	4	0	0	0	0	0	0	0	0	0	0	0	0	0	0	0	1	3	5	3.5	1	2	1	1	5	c	css	cs
S. bryoides	bry	bry_W	bryo_Ch.6	wide	2016		2480	cold	2	25	2	0	0	0	0	0	0	0	0	0	0	0	0	0	0	0	1	3	5	3.5	1	2	1	1	5	c	css	cs
S. bryoides	bry	bry_W	bryo_Ch.7	wide	2016		2480	cold	3	25	4	0	0	0	0	0	0	0	0	0	0	0	0	0	0	0	1	3	5	3.5	1	2	1	1	5	c	css	cs
S. bryoides	bry	bry_W	bryo_Ch.8	wide	2016		2480	cold	4	25	3	0	0	0	0	0	0	0	0	0	0	0	0	0	0	0	1	3	5	3.5	1	2	1	1	5	c	css	cs
S. bryoides	bry	bry1_C	bryo_I.1	wide	2016	0.064	2280	warm	1	25	5	0	0	0	0	0	0	0	0	0	0	0	0	0	0	0	1	3	5	3.5	1	2	1	1	5	c	css	cs
S. bryoides	bry	bry1_C	bryo_I.2	wide	2016	0.064	2280	warm	2	25	0	0	0	0	0	0	0	0	0	0	0	0	0	0	0	0	1	3	5	3.5	1	2	1	1	5	c	css	cs
S. bryoides	bry	bry1_C	bryo_I.3	wide	2016	0.064	2280	warm	3	25	0	0	0	0	0	0	0	0	0	0	0	0	0	0	0	0	1	3	5	3.5	1	2	1	1	5	c	css	cs
S. bryoides	bry	bry1_C	bryo_I.4	wide	2016		2280	warm	4	25	2	0	0	0	0	0	0	0	0	0	0	0	0	0	0	0	1	3	5	3.5	1	2	1	1	5	c	css	cs
S. bryoides	bry	bry1_C	bryo_I.5	wide	2016		2280	cold	1	25	2	0	0	0	0	0	0	0	0	0	0	0	0	0	0	0	1	3	5	3.5	1	2	1	1	5	c	css	cs
S. bryoides	bry	bry1_C	bryo_I.6	wide	2016		2280	cold	2	25	2	0	0	0	0	0	0	0	0	0	0	0	0	0	0	0	1	3	5	3.5	1	2	1	1	5	c	css	cs
S. bryoides	bry	bry1_C	bryo_I.7	wide	2016		2280	cold	3	25	4	0	0	0	0	0	0	0	0	0	0	0	0	0	0	0	1	3	5	3.5	1	2	1	1	5	c	css	cs
S. bryoides	bry	bry1_C	bryo_I.8	wide	2016		2280	cold	4	25	2	0	0	0	0	0	0	0	0	0	0	0	0	0	0	0	1	3	5	3.5	1	2	1	1	5	c	css	cs
S. bryoides	bry	bry2_C	bryo_P.1	wide	2016		2300	warm	1	25	2	0	0	0	0	0	0	0	0	0	0	0	0	0	0	0	1	3	5	3.5	1	2	1	1	5	c	css	cs
S. bryoides	bry	bry2_C	bryo_P.2	wide	2016		2300	warm	2	25	7	0	0	0	0	0	0	0	0	0	0	0	0	0	0	0	1	3	5	3.5	1	2	1	1	5	c	css	cs
S. bryoides	bry	bry2_C	bryo_P.3	wide	2016		2300	warm	3	25	5	0	0	0	0	0	0	0	0	0	0	0	0	0	0	0	1	3	5	3.5	1	2	1	1	5	c	css	cs
S. bryoides	bry	bry2_C	bryo_P.4	wide	2016		2300	warm	4	24	10	0	0	0	0	0	0	0	0	0	0	0	0	0	0	0	1	3	5	3.5	1	2	1	1	5	c	css	cs
S. bryoides	bry	bry2_C	bryo_P.5	wide	2016		2300	cold	1	25	4	0	0	0	0	0	0	0	0	0	0	0	0	0	1	0	1	3	5	3.5	1	2	1	1	5	c	css	cs
S. bryoides	bry	bry2_C	bryo_P.6	wide	2016		2300	cold	2	25	6	0	0	0	0	0	0	0	0	0	0	0	0	0	0	0	1	3	5	3.5	1	2	1	1	5	c	css	cs
S. bryoides	bry	bry2_C	bryo_P.7	wide	2016		2300	cold	3	25	6	0	0	0	0	0	0	0	0	0	0	0	0	0	1	0	1	3	5	3.5	1	2	1	1	5	c	css	cs
S. bryoides	bry	bry2_C	bryo_P.8	wide	2016		2300	cold	4	24	14	0	0	0	0	0	0	0	0	0	0	0	0	0	0	0	1	3	5	3.5	1	2	1	1	5	c	css	cs
S. burseriana	bur	bur_E	burs_G.1	narrow	2017	0.047	1788	warm	1	25	1	0	0	0	0	0	0	0	0	0	0	0	0	0	0	0	2	4	5	1.5	1	5	1	1	5	c	sss	ss
S. burseriana	bur	bur_E	burs_G.2	narrow	2017	0.054	1788	warm	2	25	0	0	0	0	0	0	0	0	0	0	0	0	0	0	0	0	2	4	5	1.5	1	5	1	1	5	c	sss	ss
S. burseriana	bur	bur_E	burs_G.3	narrow	2017	0.054	1788	warm	3	25	0	0	0	0	0	0	0	0	0	0	0	0	0	0	0	0	2	4	5	1.5	1	5	1	1	5	c	sss	ss
S. burseriana	bur	bur_E	burs_G.4	narrow	2017		1788	warm	4	24	2	0	0	0	0	0	0	0	0	0	0	0	0	0	0	0	2	4	5	1.5	1	5	1	1	5	c	sss	ss
S. burseriana	bur	bur_E	burs_G.5	narrow	2017		1788	cold	1	25	0	0	0	0	0	0	0	0	0	0	0	0	0	0	0	0	2	4	5	1.5	1	5	1	1	5	c	sss	ss
S. burseriana	bur	bur_E	burs_G.6	narrow	2017		1788	cold	2	25	0	0	0	0	0	0	0	0	0	0	0	0	0	0	0	0	2	4	5	1.5	1	5	1	1	5	c	sss	ss
S. burseriana	bur	bur_E	burs_G.7	narrow	2017		1788	cold	3	25	0	0	0	0	0	0	0	0	0	0	0	0	0	0	0	0	2	4	5	1.5	1	5	1	1	5	c	sss	ss
S. burseriana	bur	bur_E	burs_G.8	narrow	2017		1788	cold	4	25	0	0	0	0	0	0	0	0	0	0	0	0	0	0	0	0	2	4	5	1.5	1	5	1	1	5	c	sss	ss
S. caesia	cae	cae_SW	cae_F.1	wide	2017	0.036	2449	warm	1	25	1	0	0	0	0	0	0	1	0	0	0	0	0	0	0	0	1.5	4	5	2	1	5	1	3	5	c	sss	ss
S. caesia	cae	cae_SW	cae_F.2	wide	2017	0.035	2449	warm	2	25	1	0	0	0	0	0	0	1	0	0	0	1	0	0	0	0	1.5	4	5	2	1	5	1	3	5	c	sss	ss
S. caesia	cae	cae_SW	cae_F.3	wide	2017	0.033	2449	warm	3	25	2	0	0	0	0	0	0	0	0	0	0	0	0	0	0	0	1.5	4	5	2	1	5	1	3	5	c	sss	ss
S. caesia	cae	cae_SW	cae_F.4	wide	2017		2449	warm	4	25	0	0	0	0	0	0	1	0	0	0	1	0	0	0	0	0	1.5	4	5	2	1	5	1	3	5	c	sss	ss
S. caesia	cae	cae_SW	cae_F.5	wide	2017		2449	cold	1	25	0	0	0	0	0	0	16	4	0	1	1	0	0	0	0	0	1.5	4	5	2	1	5	1	3	5	c	sss	ss
S. caesia	cae	cae_SW	cae_F.6	wide	2017		2449	cold	2	25	0	0	0	0	0	3	18	1	1	0	0	0	0	0	0	0	1.5	4	5	2	1	5	1	3	5	c	sss	ss
S. caesia	cae	cae_SW	cae_F.7	wide	2017		2449	cold	3	25	1	0	0	0	0	3	13	2	0	0	0	0	0	0	0	0	1.5	4	5	2	1	5	1	3	5	c	sss	ss
S. caesia	cae	cae_SW	cae_F.8	wide	2017		2449	cold	4	25	1	0	0	0	0	0	13	10	0	0	0	0	0	0	0	0	1.5	4	5	2	1	5	1	3	5	c	sss	ss
S. caesia	cae	cae_W	cae_Ch.1	wide	2017	0.028	1564	warm	1	25	2	0	0	0	0	0	1	0	0	0	1	0	0	2	0	1	1.5	4	5	2	1	5	1	3	5	c	sss	ss
S. caesia	cae	cae_W	cae_Ch.2	wide	2017	0.028	1564	warm	2	25	2	0	0	0	0	1	1	1	0	3	0	0	1	1	0	0	1.5	4	5	2	1	5	1	3	5	c	sss	ss
S. caesia	cae	cae_W	cae_Ch.3	wide	2017	0.028	1564	warm	3	25	1	0	0	0	0	0	0	1	0	1	0	0	0	0	0	0	1.5	4	5	2	1	5	1	3	5	c	sss	ss
S. caesia	cae	cae_W	cae_Ch.4	wide	2017		1564	warm	4	25	4	0	0	0	0	0	0	0	0	0	0	0	0	0	0	1	1.5	4	5	2	1	5	1	3	5	c	sss	ss
S. caesia	cae	cae_W	cae_Ch.5	wide	2017		1564	cold	1	25	0	0	0	0	0	0	7	1	3	1	0	0	0	0	0	1	1.5	4	5	2	1	5	1	3	5	c	sss	ss
S. caesia	cae	cae_W	cae_Ch.6	wide	2017		1564	cold	2	25	1	0	0	0	0	0	5	0	3	0	0	0	0	1	0	0	1.5	4	5	2	1	5	1	3	5	c	sss	ss
S. caesia	cae	cae_W	cae_Ch.7	wide	2017		1564	cold	3	25	0	0	0	0	0	0	4	1	2	0	0	0	0	0	0	0	1.5	4	5	2	1	5	1	3	5	c	sss	ss
S. caesia	cae	cae_W	cae_Ch.8	wide	2017		1564	cold	4	25	1	0	0	0	0	2	3	2	1	0	0	0	0	2	1	0	1.5	4	5	2	1	5	1	3	5	c	sss	ss
S. caesia	cae	cae1_C	cae_I.1	wide	2016		2239	warm	1	25	0	0	0	0	0	0	0	0	0	0	0	0	0	1	0	3	1.5	4	5	2	1	5	1	3	5	c	sss	ss
S. caesia	cae	cae1_C	cae_I.2	wide	2016		2239	warm	2	25	3	0	0	0	0	0	0	0	0	0	0	1	0	0	1	0	1.5	4	5	2	1	5	1	3	5	c	sss	ss
S. caesia	cae	cae1_C	cae_I.3	wide	2016		2239	warm	3	25	0	0	0	0	0	0	0	0	0	0	0	0	0	1	1	3	1.5	4	5	2	1	5	1	3	5	c	sss	ss
S. caesia	cae	cae1_C	cae_I.4	wide	2016		2239	warm	4	25	1	0	0	0	0	0	0	0	0	0	1	0	0	2	0	0	1.5	4	5	2	1	5	1	3	5	c	sss	ss
S. caesia	cae	cae1_C	cae_I.5	wide	2016		2239	cold	1	25	0	0	0	0	0	0	0	0	4	0	0	0	1	0	0	1	1.5	4	5	2	1	5	1	3	5	c	sss	ss
S. caesia	cae	cae1_C	cae_I.6	wide	2016		2239	cold	2	25	2	0	0	0	0	0	0	0	1	0	1	0	0	2	0	3	1.5	4	5	2	1	5	1	3	5	c	sss	ss
S. caesia	cae	cae1_C	cae_I.7	wide	2016		2239	cold	3	25	0	0	0	0	0	0	0	0	2	0	0	0	2	1	0	1	1.5	4	5	2	1	5	1	3	5	c	sss	ss
S. caesia	cae	cae1_C	cae_I.8	wide	2016		2239	cold	4	25	3	0	0	0	0	0	1	0	5	3	0	0	0	0	0	0	1.5	4	5	2	1	5	1	3	5	c	sss	ss
S. caesia	cae	cae1_E	cae_W.1	wide	2017	0.028	196	warm	1	25	5	0	0	0	0	2	0	2	0	2	0	0	0	0	0	0	1.5	4	5	2	1	5	1	3	5	c	sss	ss
S. caesia	cae	cae1_E	cae_W.2	wide	2017	0.025	196	warm	2	25	2	0	0	0	0	1	1	2	0	1	0	0	0	0	0	0	1.5	4	5	2	1	5	1	3	5	c	sss	ss
S. caesia	cae	cae1_E	cae_W.3	wide	2017	0.02	196	warm	3	25	5	0	0	0	0	3	0	1	0	1	0	0	0	0	0	0	1.5	4	5	2	1	5	1	3	5	c	sss	ss
S. caesia	cae	cae1_E	cae_W.4	wide	2017		196	warm	4	25	5	0	0	0	0	3	0	0	0	1	0	0	0	0	0	0	1.5	4	5	2	1	5	1	3	5	c	sss	ss
S. caesia	cae	cae1_E	cae_W.5	wide	2017		196	cold	1	25	8	0	0	0	0	3	7	3	0	0	0	0	0	0	0	0	1.5	4	5	2	1	5	1	3	5	c	sss	ss
S. caesia	cae	cae1_E	cae_W.6	wide	2017		196	cold	2	24	3	0	0	0	0	5	11	1	0	0	0	0	0	0	0	0	1.5	4	5	2	1	5	1	3	5	c	sss	ss
S. caesia	cae	cae1_E	cae_W.7	wide	2017		196	cold	3	25	1	0	0	0	0	7	15	0	0	0	0	0	0	0	0	0	1.5	4	5	2	1	5	1	3	5	c	sss	ss
S. caesia	cae	cae1_E	cae_W.8	wide	2017		196	cold	4	25	1	0	0	0	0	4	11	3	0	0	0	0	0	0	0	0	1.5	4	5	2	1	5	1	3	5	c	sss	ss
S. caesia	cae	cae2_C	cae_P.1	wide	2016		2200	warm	1	25	5	0	0	0	0	0	0	0	0	0	0	0	0	0	0	4	1.5	4	5	2	1	5	1	3	5	c	sss	ss
S. caesia	cae	cae2_C	cae_P.2	wide	2016		2200	warm	2	25	1	0	0	0	0	0	1	0	0	0	0	1	0	0	0	2	1.5	4	5	2	1	5	1	3	5	c	sss	ss
S. caesia	cae	cae2_C	cae_P.3	wide	2016		2200	warm	3	25	1	0	0	0	0	0	0	0	0	0	1	0	0	0	1	1	1.5	4	5	2	1	5	1	3	5	c	sss	ss
S. caesia	cae	cae2_C	cae_P.4	wide	2016		2200	warm	4	25	2	0	0	0	0	0	0	0	1	0	0	0	0	0	0	1	1.5	4	5	2	1	5	1	3	5	c	sss	ss
S. caesia	cae	cae2_C	cae_P.5	wide	2016		2200	cold	1	25	3	0	0	0	0	0	6	4	2	1	0	0	0	0	0	0	1.5	4	5	2	1	5	1	3	5	c	sss	ss
S. caesia	cae	cae2_C	cae_P.6	wide	2016		2200	cold	2	25	0	0	0	0	0	1	0	7	3	1	0	0	0	0	0	0	1.5	4	5	2	1	5	1	3	5	c	sss	ss
S. caesia	cae	cae2_C	cae_P.7	wide	2016		2200	cold	3	25	0	0	0	0	0	0	10	2	1	0	0	0	0	0	1	0	1.5	4	5	2	1	5	1	3	5	c	sss	ss
S. caesia	cae	cae2_C	cae_P.8	wide	2016		2200	cold	4	25	0	0	0	0	0	0	5	2	2	1	0	0	0	0	0	0	1.5	4	5	2	1	5	1	3	5	c	sss	ss
S. caesia	cae	cae2_E	cae_G.1	wide	2016		1630	warm	1	25	3	0	0	0	0	0	0	1	0	0	1	0	0	1	0	1	1.5	4	5	2	1	5	1	3	5	c	sss	ss
S. caesia	cae	cae2_E	cae_G.2	wide	2016		1630	warm	2	25	2	0	0	0	0	0	0	1	0	1	2	0	0	2	0	0	1.5	4	5	2	1	5	1	3	5	c	sss	ss
S. caesia	cae	cae2_E	cae_G.3	wide	2016		1630	warm	3	25	3	0	0	0	0	0	0	0	0	0	1	1	1	1	1	0	1.5	4	5	2	1	5	1	3	5	c	sss	ss
S. caesia	cae	cae2_E	cae_G.4	wide	2016		1630	warm	4	25	8	0	0	0	0	0	0	1	2	1	1	1	1	2	0	1	1.5	4	5	2	1	5	1	3	5	c	sss	ss
S. caesia	cae	cae2_E	cae_G.5	wide	2016		1630	cold	1	25	1	0	0	0	0	0	3	12	8	0	1	0	0	0	0	0	1.5	4	5	2	1	5	1	3	5	c	sss	ss
S. caesia	cae	cae2_E	cae_G.6	wide	2016		1630	cold	2	25	1	0	0	0	0	0	6	12	0	4	0	0	0	0	0	0	1.5	4	5	2	1	5	1	3	5	c	sss	ss
S. caesia	cae	cae2_E	cae_G.7	wide	2016		1630	cold	3	25	1	0	0	0	0	5	4	10	0	1	0	1	0	0	0	0	1.5	4	5	2	1	5	1	3	5	c	sss	ss
S. caesia	cae	cae2_E	cae_G.8	wide	2016		1630	cold	4	25	4	0	0	0	0	2	2	13	0	3	0	0	0	1	0	0	1.5	4	5	2	1	5	1	3	5	c	sss	ss
S. cochlearis	coc	coc_SW	coch_F.1	narrow	2017	0.047	610	warm	1	25	10	0	0	0	0	0	0	0	0	0	0	0	0	0	0	0	3	4	4	2	1	5	2	1	5	c	sss	ss
S. cochlearis	coc	coc_SW	coch_F.2	narrow	2017	0.051	610	warm	2	25	13	0	0	0	0	0	0	0	0	0	0	0	0	0	0	0	3	4	4	2	1	5	2	1	5	c	sss	ss
S. cochlearis	coc	coc_SW	coch_F.3	narrow	2017	0.052	610	warm	3	25	12	0	0	0	0	0	0	0	0	0	0	0	0	0	0	0	3	4	4	2	1	5	2	1	5	c	sss	ss
S. cochlearis	coc	coc_SW	coch_F.4	narrow	2017		610	warm	4	25	18	0	0	0	0	0	0	0	0	0	0	0	0	0	0	0	3	4	4	2	1	5	2	1	5	c	sss	ss
S. cochlearis	coc	coc_SW	coch_F.5	narrow	2017		610	cold	1	25	12	0	0	0	0	0	0	6	0	2	0	0	0	0	0	0	3	4	4	2	1	5	2	1	5	c	sss	ss
S. cochlearis	coc	coc_SW	coch_F.6	narrow	2017		610	cold	2	25	13	0	0	0	0	0	0	7	0	1	0	1	1	0	0	0	3	4	4	2	1	5	2	1	5	c	sss	ss
S. cochlearis	coc	coc_SW	coch_F.7	narrow	2017		610	cold	3	25	16	0	0	0	0	0	0	2	1	1	0	1	0	0	0	1	3	4	4	2	1	5	2	1	5	c	sss	ss
S. cochlearis	coc	coc_SW	coch_F.8	narrow	2017		610	cold	4	25	16	0	0	0	0	0	0	4	0	0	0	3	0	0	0	0	3	4	4	2	1	5	2	1	5	c	sss	ss
S. cotyledon	cot	cot1_W	coty_Ch.1	narrow	2017	0.031	1762	warm	1	25	3	0	0	0	0	0	0	0	0	0	0	0	0	0	0	0	2.5	3	4	3	1	2	2	1	5	c	sss	ss
S. cotyledon	cot	cot1_W	coty_Ch.2	narrow	2017	0.03	1762	warm	2	25	0	0	0	0	0	0	0	0	0	0	0	0	0	0	0	0	2.5	3	4	3	1	2	2	1	5	c	sss	ss
S. cotyledon	cot	cot1_W	coty_Ch.3	narrow	2017	0.034	1762	warm	3	25	2	0	0	0	0	0	0	0	0	0	0	0	0	0	0	0	2.5	3	4	3	1	2	2	1	5	c	sss	ss
S. cotyledon	cot	cot1_W	coty_Ch.4	narrow	2017		1762	warm	4	25	1	0	0	0	0	0	0	0	0	0	0	0	0	0	0	0	2.5	3	4	3	1	2	2	1	5	c	sss	ss
S. cotyledon	cot	cot1_W	coty_Ch.5	narrow	2017		1762	cold	1	25	6	0	0	0	0	0	0	0	0	3	3	1	2	1	0	0	2.5	3	4	3	1	2	2	1	5	c	sss	ss
S. cotyledon	cot	cot1_W	coty_Ch.6	narrow	2017		1762	cold	2	25	4	0	0	0	0	0	0	0	1	3	3	0	0	0	0	0	2.5	3	4	3	1	2	2	1	5	c	sss	ss
S. cotyledon	cot	cot1_W	coty_Ch.7	narrow	2017		1762	cold	3	25	1	0	0	0	0	0	0	0	0	8	2	1	0	1	0	0	2.5	3	4	3	1	2	2	1	5	c	sss	ss
S. cotyledon	cot	cot1_W	coty_Ch.8	narrow	2017		1762	cold	4	25	0	0	0	0	0	0	0	0	0	10	8	0	2	0	0	1	2.5	3	4	3	1	2	2	1	5	c	sss	ss
S. cotyledon	cot	cot2_W	coty_P.1	narrow	2017	0.039	1390	warm	1	25	1	0	0	0	0	0	0	0	0	0	0	0	0	0	0	0	2.5	3	4	3	1	2	2	1	5	c	sss	ss
S. cotyledon	cot	cot2_W	coty_P.2	narrow	2017	0.038	1390	warm	2	25	1	0	0	0	0	0	0	0	0	0	0	0	0	0	0	0	2.5	3	4	3	1	2	2	1	5	c	sss	ss
S. cotyledon	cot	cot2_W	coty_P.3	narrow	2017	0.038	1390	warm	3	25	0	0	0	0	0	0	0	0	0	0	0	0	0	0	0	0	2.5	3	4	3	1	2	2	1	5	c	sss	ss
S. cotyledon	cot	cot2_W	coty_P.4	narrow	2017		1390	warm	4	25	2	0	0	0	0	0	0	0	0	0	0	0	0	0	0	0	2.5	3	4	3	1	2	2	1	5	c	sss	ss
S. cotyledon	cot	cot2_W	coty_P.5	narrow	2017		1390	cold	1	25	0	0	0	0	0	0	4	7	3	3	1	0	0	0	0	0	2.5	3	4	3	1	2	2	1	5	c	sss	ss
S. cotyledon	cot	cot2_W	coty_P.6	narrow	2017		1390	cold	2	25	0	0	0	0	0	0	3	9	4	0	1	0	0	0	0	0	2.5	3	4	3	1	2	2	1	5	c	sss	ss
S. cotyledon	cot	cot2_W	coty_P.7	narrow	2017		1390	cold	3	25	2	0	0	0	0	0	4	7	2	3	0	0	0	0	0	0	2.5	3	4	3	1	2	2	1	5	c	sss	ss
S. cotyledon	cot	cot2_W	coty_P.8	narrow	2017		1390	cold	4	25	2	0	0	0	0	0	3	4	4	2	0	1	0	0	0	0	2.5	3	4	3	1	2	2	1	5	c	sss	ss
S. exarata	exa	exa_C	exa_I.1	wide	2016		3020	warm	1	25	0	0	0	0	0	0	0	0	0	0	0	0	0	0	0	0	1	4	5	3	1	2	1	3	5	c	sss	ss
S. exarata	exa	exa_C	exa_I.2	wide	2016		3020	warm	2	25	0	0	0	0	0	0	0	0	0	0	0	0	0	0	0	0	1	4	5	3	1	2	1	3	5	c	sss	ss
S. exarata	exa	exa_C	exa_I.3	wide	2016		3020	warm	3	25	0	0	0	0	0	0	0	0	0	0	0	0	0	0	0	0	1	4	5	3	1	2	1	3	5	c	sss	ss
S. exarata	exa	exa_C	exa_I.4	wide	2016		3020	warm	4	25	0	0	0	0	0	0	0	0	0	0	0	0	0	0	0	0	1	4	5	3	1	2	1	3	5	c	sss	ss
S. exarata	exa	exa_C	exa_I.5	wide	2016		3020	cold	1	25	0	0	0	0	0	0	0	0	0	0	0	0	0	0	0	0	1	4	5	3	1	2	1	3	5	c	sss	ss
S. exarata	exa	exa_C	exa_I.6	wide	2016		3020	cold	2	25	1	0	0	0	0	0	0	0	0	0	0	0	0	0	0	0	1	4	5	3	1	2	1	3	5	c	sss	ss
S. exarata	exa	exa_C	exa_I.7	wide	2016		3020	cold	3	25	0	0	0	0	0	0	0	0	0	0	0	0	0	0	0	0	1	4	5	3	1	2	1	3	5	c	sss	ss
S. exarata	exa	exa_C	exa_I.8	wide	2016		3020	cold	4	25	0	0	0	0	0	0	0	0	0	0	0	0	0	0	0	0	1	4	5	3	1	2	1	3	5	c	sss	ss
S. exarata	exa	exa_W	exa_Ch.1	wide	2017	0.053	2444	warm	1	25	0	0	0	0	0	0	0	0	0	0	0	0	0	0	0	0	1	4	5	3	1	2	1	3	5	c	sss	ss
S. exarata	exa	exa_W	exa_Ch.2	wide	2017	0.052	2444	warm	2	25	0	0	0	0	0	0	0	0	0	0	0	0	0	0	0	0	1	4	5	3	1	2	1	3	5	c	sss	ss
S. exarata	exa	exa_W	exa_Ch.3	wide	2017	0.049	2444	warm	3	25	0	0	0	0	0	0	0	0	0	0	0	0	0	0	0	0	1	4	5	3	1	2	1	3	5	c	sss	ss
S. exarata	exa	exa_W	exa_Ch.4	wide	2017		2444	warm	4	25	0	0	0	0	0	0	0	0	0	0	0	0	0	0	0	0	1	4	5	3	1	2	1	3	5	c	sss	ss
S. exarata	exa	exa_W	exa_Ch.5	wide	2017		2444	cold	1	25	0	0	0	0	0	0	0	0	0	0	0	0	0	0	0	0	1	4	5	3	1	2	1	3	5	c	sss	ss
S. exarata	exa	exa_W	exa_Ch.6	wide	2017		2444	cold	2	25	0	0	0	0	0	0	0	1	0	1	0	0	0	0	0	1	1	4	5	3	1	2	1	3	5	c	sss	ss
S. exarata	exa	exa_W	exa_Ch.7	wide	2017		2444	cold	3	25	1	0	0	0	0	0	0	0	0	0	0	0	0	0	0	0	1	4	5	3	1	2	1	3	5	c	sss	ss
S. exarata	exa	exa_W	exa_Ch.8	wide	2017		2444	cold	4	25	0	0	0	0	0	0	0	0	0	0	0	1	0	0	0	1	1	4	5	3	1	2	1	3	5	c	sss	ss
S. exarata	exa	exa1_SW	exa_P.1	wide	2016		1900	warm	1	25	1	0	0	0	0	0	0	0	0	0	0	0	0	0	0	0	1	4	5	3	1	2	1	3	5	c	sss	ss
S. exarata	exa	exa1_SW	exa_P.2	wide	2016		1900	warm	2	25	4	0	0	0	0	0	0	0	0	0	0	0	0	0	0	0	1	4	5	3	1	2	1	3	5	c	sss	ss
S. exarata	exa	exa1_SW	exa_P.3	wide	2016		1900	warm	3	25	0	0	0	0	0	0	0	0	0	0	0	0	0	0	0	0	1	4	5	3	1	2	1	3	5	c	sss	ss
S. exarata	exa	exa1_SW	exa_P.4	wide	2016		1900	warm	4	25	2	0	0	0	0	0	0	0	0	0	0	0	0	0	0	0	1	4	5	3	1	2	1	3	5	c	sss	ss
S. exarata	exa	exa1_SW	exa_P.5	wide	2016		1900	cold	1	25	2	0	0	0	0	0	0	0	0	1	0	6	0	5	3	1	1	4	5	3	1	2	1	3	5	c	sss	ss
S. exarata	exa	exa1_SW	exa_P.6	wide	2016		1900	cold	2	25	2	0	0	0	0	0	0	0	0	2	0	8	0	5	0	4	1	4	5	3	1	2	1	3	5	c	sss	ss
S. exarata	exa	exa1_SW	exa_P.7	wide	2016		1900	cold	3	25	5	0	0	0	0	0	0	0	0	2	0	4	5	3	3	2	1	4	5	3	1	2	1	3	5	c	sss	ss
S. exarata	exa	exa1_SW	exa_P.8	wide	2016		1900	cold	4	25	4	0	0	0	0	0	0	0	1	0	4	5	2	2	2	1	1	4	5	3	1	2	1	3	5	c	sss	ss
S. exarata	exa	exa2_SW	exa_F.1	wide	2017	0.057	2703	warm	1	25	1	0	0	0	0	0	0	0	0	0	0	0	0	0	0	0	1	4	5	3	1	2	1	3	5	c	sss	ss
S. exarata	exa	exa2_SW	exa_F.2	wide	2017	0.057	2703	warm	2	25	0	0	0	0	0	0	0	0	0	0	0	0	0	0	0	0	1	4	5	3	1	2	1	3	5	c	sss	ss
S. exarata	exa	exa2_SW	exa_F.3	wide	2017	0.051	2703	warm	3	25	2	0	0	0	0	0	0	0	0	0	0	0	0	0	0	0	1	4	5	3	1	2	1	3	5	c	sss	ss
S. exarata	exa	exa2_SW	exa_F.4	wide	2017		2703	warm	4	25	0	0	0	0	0	0	0	0	0	0	0	0	0	0	0	0	1	4	5	3	1	2	1	3	5	c	sss	ss
S. exarata	exa	exa2_SW	exa_F.5	wide	2017		2703	cold	1	25	0	0	0	0	0	0	0	0	0	0	0	0	0	0	0	0	1	4	5	3	1	2	1	3	5	c	sss	ss
S. exarata	exa	exa2_SW	exa_F.6	wide	2017		2703	cold	2	25	0	0	0	0	0	0	0	0	0	0	0	0	0	0	0	0	1	4	5	3	1	2	1	3	5	c	sss	ss
S. exarata	exa	exa2_SW	exa_F.7	wide	2017		2703	cold	3	25	0	0	0	0	0	0	0	0	0	0	0	0	0	0	0	0	1	4	5	3	1	2	1	3	5	c	sss	ss
S. exarata	exa	exa2_SW	exa_F.8	wide	2017		2703	cold	4	25	0	0	0	0	0	0	0	0	0	0	0	0	0	0	0	0	1	4	5	3	1	2	1	3	5	c	sss	ss
S. hostii	hos	hos_E	host_G.1	narrow	2016	0.042	1170	warm	1	25	0	0	0	0	0	0	0	0	0	0	0	0	0	0	0	0	2	3	5	2	1	5	2	1	5	c	sss	ss
S. hostii	hos	hos_E	host_G.2	narrow	2016	0.042	1170	warm	2	25	5	0	0	0	0	0	0	0	0	0	0	0	0	0	0	0	2	3	5	2	1	5	2	1	5	c	sss	ss
S. hostii	hos	hos_E	host_G.3	narrow	2016	0.042	1170	warm	3	25	1	0	0	0	0	0	0	0	0	0	0	0	0	0	0	0	2	3	5	2	1	5	2	1	5	c	sss	ss
S. hostii	hos	hos_E	host_G.5	narrow	2016		1170	cold	1	25	2	0	0	0	0	0	2	2	3	0	0	0	0	0	0	0	2	3	5	2	1	5	2	1	5	c	sss	ss
S. hostii	hos	hos_E	host_G.6	narrow	2016		1170	cold	2	25	1	0	0	0	0	0	6	0	0	1	0	1	0	0	0	0	2	3	5	2	1	5	2	1	5	c	sss	ss
S. hostii	hos	hos_E	host_G.7	narrow	2016		1170	cold	3	25	1	0	0	0	0	0	5	0	0	2	0	0	0	0	0	0	2	3	5	2	1	5	2	1	5	c	sss	ss
S. hostii	hos	hos1_C	host_P.1.1	narrow	2017	0.055	1900	warm	1	25	0	0	0	0	0	0	0	0	0	0	0	0	0	0	0	0	2	3	5	2	1	5	2	1	5	c	sss	ss
S. hostii	hos	hos1_C	host_P.1.2	narrow	2017	0.055	1900	warm	2	25	0	0	0	0	0	0	0	0	0	0	0	0	0	0	0	0	2	3	5	2	1	5	2	1	5	c	sss	ss
S. hostii	hos	hos1_C	host_P.1.3	narrow	2017	0.054	1900	warm	3	25	0	0	0	0	0	0	0	0	0	0	0	0	0	0	0	0	2	3	5	2	1	5	2	1	5	c	sss	ss
S. hostii	hos	hos1_C	host_P.1.4	narrow	2017		1900	warm	4	25	0	0	0	0	0	0	0	0	0	0	0	0	0	0	0	0	2	3	5	2	1	5	2	1	5	c	sss	ss
S. hostii	hos	hos1_C	host_P.1.5	narrow	2017		1900	cold	1	25	0	0	0	0	0	3	18	0	1	0	0	0	0	0	0	0	2	3	5	2	1	5	2	1	5	c	sss	ss
S. hostii	hos	hos1_C	host_P.1.6	narrow	2017		1900	cold	2	25	0	0	0	0	0	8	14	0	1	1	0	0	0	0	0	0	2	3	5	2	1	5	2	1	5	c	sss	ss
S. hostii	hos	hos1_C	host_P.1.7	narrow	2017		1900	cold	3	25	0	0	0	0	0	6	13	0	3	0	0	0	1	0	0	0	2	3	5	2	1	5	2	1	5	c	sss	ss
S. hostii	hos	hos1_C	host_P.1.8	narrow	2017		1900	cold	4	25	0	0	0	0	0	1	21	0	2	0	0	0	0	0	0	0	2	3	5	2	1	5	2	1	5	c	sss	ss
S. hostii	hos	hos2_C	host_P.1	narrow	2016		1969	warm	1	25	4	0	0	0	0	0	0	0	0	0	0	0	0	0	0	0	2	3	5	2	1	5	2	1	5	c	sss	ss
S. hostii	hos	hos2_C	host_P.2	narrow	2016		1969	warm	2	25	3	0	0	0	0	0	0	0	0	0	0	0	0	0	0	0	2	3	5	2	1	5	2	1	5	c	sss	ss
S. hostii	hos	hos2_C	host_P.3	narrow	2016		1969	warm	3	25	3	0	0	0	0	0	0	0	0	0	0	0	0	0	0	0	2	3	5	2	1	5	2	1	5	c	sss	ss
S. hostii	hos	hos2_C	host_P.5	narrow	2016		1969	cold	1	25	6	0	0	0	0	0	0	3	5	6	0	0	0	2	0	1	2	3	5	2	1	5	2	1	5	c	sss	ss
S. hostii	hos	hos2_C	host_P.6	narrow	2016		1969	cold	2	25	1	0	0	0	0	0	1	7	3	0	4	1	0	1	0	0	2	3	5	2	1	5	2	1	5	c	sss	ss
S. hostii	hos	hos2_C	host_P.7	narrow	2016		1969	cold	3	25	6	0	0	0	0	0	3	1	6	0	4	0	0	0	0	0	2	3	5	2	1	5	2	1	5	c	sss	ss
S. moschata	mos	mos_SW	mos_F.1	wide	2017	0.04	1503	warm	1	25	0	0	0	0	0	0	0	0	0	0	0	0	0	0	0	0	1	4	5	3	1	4	1	3	5	c	sss	ss
S. moschata	mos	mos_SW	mos_F.2	wide	2017	0.041	1503	warm	2	25	0	0	0	0	0	0	0	0	0	0	0	0	0	0	0	0	1	4	5	3	1	4	1	3	5	c	sss	ss
S. moschata	mos	mos_SW	mos_F.3	wide	2017	0.04	1503	warm	3	25	0	0	0	0	0	0	0	0	0	0	0	0	0	0	0	1	1	4	5	3	1	4	1	3	5	c	sss	ss
S. moschata	mos	mos_SW	mos_F.4	wide	2017		1503	warm	4	25	1	0	0	0	0	0	0	0	0	0	0	0	0	0	0	1	1	4	5	3	1	4	1	3	5	c	sss	ss
S. moschata	mos	mos_SW	mos_F.5	wide	2017		1503	cold	1	25	0	0	0	0	0	0	0	6	5	8	0	1	2	1	0	0	1	4	5	3	1	4	1	3	5	c	sss	ss
S. moschata	mos	mos_SW	mos_F.6	wide	2017		1503	cold	2	25	1	0	0	0	0	0	0	1	2	10	4	0	3	3	0	0	1	4	5	3	1	4	1	3	5	c	sss	ss
S. moschata	mos	mos_SW	mos_F.7	wide	2017		1503	cold	3	25	0	0	0	0	0	0	1	2	4	9	1	1	4	1	0	0	1	4	5	3	1	4	1	3	5	c	sss	ss
S. moschata	mos	mos_SW	mos_F.8	wide	2017		1503	cold	4	25	0	0	0	0	0	0	0	4	8	5	1	3	0	2	0	0	1	4	5	3	1	4	1	3	5	c	sss	ss
S. moschata	mos	mos1_C	mos_I.1	wide	2016	0.064051	2334	warm	1	25	1	0	0	0	0	0	0	0	0	0	0	0	0	0	0	0	1	4	5	3	1	4	1	3	5	c	sss	ss
S. moschata	mos	mos1_C	mos_I.2	wide	2016	0.033168	2334	warm	2	25	1	0	0	0	0	0	0	0	0	0	0	0	0	1	0	1	1	4	5	3	1	4	1	3	5	c	sss	ss
S. moschata	mos	mos1_C	mos_I.3	wide	2016	0.074208	2334	warm	3	25	1	0	0	0	0	0	0	0	0	1	0	0	0	0	0	0	1	4	5	3	1	4	1	3	5	c	sss	ss
S. moschata	mos	mos1_C	mos_I.4	wide	2016		2334	warm	4	25	1	0	0	0	0	0	0	0	0	0	0	0	0	0	1	1	1	4	5	3	1	4	1	3	5	c	sss	ss
S. moschata	mos	mos1_C	mos_I.5	wide	2016		2334	cold	1	25	3	0	0	0	0	0	0	0	0	0	0	0	1	0	0	0	1	4	5	3	1	4	1	3	5	c	sss	ss
S. moschata	mos	mos1_C	mos_I.6	wide	2016		2334	cold	2	25	1	0	0	0	0	0	0	0	0	0	0	0	1	0	1	1	1	4	5	3	1	4	1	3	5	c	sss	ss
S. moschata	mos	mos1_C	mos_I.7	wide	2016		2334	cold	3	25	0	0	0	0	0	0	0	0	0	0	8	2	0	0	1	1	1	4	5	3	1	4	1	3	5	c	sss	ss
S. moschata	mos	mos1_C	mos_I.8	wide	2016		2334	cold	4	25	0	0	0	0	0	0	0	0	0	0	7	2	0	1	1	0	1	4	5	3	1	4	1	3	5	c	sss	ss
S. moschata	mos	mos1_E	mos_G.9	wide	2017	0.037	2114	warm	1	25	1	0	0	0	0	0	0	1	0	2	2	0	1	0	4	1	1	4	5	3	1	4	1	3	5	c	sss	ss
S. moschata	mos	mos1_E	mos_G.10	wide	2017	0.033	2114	warm	2	25	0	0	0	0	0	0	0	0	2	2	1	0	2	0	3	1	1	4	5	3	1	4	1	3	5	c	sss	ss
S. moschata	mos	mos1_E	mos_G.11	wide	2017	0.03	2114	warm	3	25	0	0	0	0	0	0	0	0	3	2	5	0	0	0	1	0	1	4	5	3	1	4	1	3	5	c	sss	ss
S. moschata	mos	mos1_E	mos_G.12	wide	2017		2114	warm	4	25	0	0	0	0	0	0	0	1	1	2	2	0	4	1	1	1	1	4	5	3	1	4	1	3	5	c	sss	ss
S. moschata	mos	mos1_E	mos_G.13	wide	2017		2114	cold	1	25	1	0	0	0	0	0	11	0	4	0	0	0	2	1	0	0	1	4	5	3	1	4	1	3	5	c	sss	ss
S. moschata	mos	mos1_E	mos_G.14	wide	2017		2114	cold	2	25	0	0	0	0	0	0	11	0	5	1	0	1	0	1	0	0	1	4	5	3	1	4	1	3	5	c	sss	ss
S. moschata	mos	mos1_E	mos_G.15	wide	2017		2114	cold	3	25	1	0	0	0	0	0	8	1	5	0	1	0	0	0	0	1	1	4	5	3	1	4	1	3	5	c	sss	ss
S. moschata	mos	mos1_E	mos_G.16	wide	2017		2114	cold	4	25	0	0	0	0	0	0	11	2	2	1	0	0	0	0	0	0	1	4	5	3	1	4	1	3	5	c	sss	ss
S. moschata	mos	mos2_C	mos_OT.1	wide	2017	0.039	2601	warm	1	25	0	0	0	0	0	0	0	0	0	0	0	0	0	0	0	0	1	4	5	3	1	4	1	3	5	c	sss	ss
S. moschata	mos	mos2_C	mos_OT.2	wide	2017	0.035	2601	warm	2	25	0	0	0	0	0	0	0	0	0	0	0	0	0	0	0	0	1	4	5	3	1	4	1	3	5	c	sss	ss
S. moschata	mos	mos2_C	mos_OT.3	wide	2017	0.042	2601	warm	3	25	0	0	0	0	0	0	0	0	0	0	0	0	0	0	0	0	1	4	5	3	1	4	1	3	5	c	sss	ss
S. moschata	mos	mos2_C	mos_OT.4	wide	2017		2601	warm	4	25	1	0	0	0	0	0	0	0	0	0	0	0	0	0	0	0	1	4	5	3	1	4	1	3	5	c	sss	ss
S. moschata	mos	mos2_C	mos_OT.5	wide	2017		2601	cold	1	25	0	0	0	0	0	1	4	0	1	0	0	0	0	0	0	0	1	4	5	3	1	4	1	3	5	c	sss	ss
S. moschata	mos	mos2_C	mos_OT.6	wide	2017		2601	cold	2	25	0	0	0	0	0	2	2	0	1	1	1	0	0	0	0	0	1	4	5	3	1	4	1	3	5	c	sss	ss
S. moschata	mos	mos2_C	mos_OT.7	wide	2017		2601	cold	3	25	1	0	0	0	0	0	1	0	0	0	1	0	0	0	0	0	1	4	5	3	1	4	1	3	5	c	sss	ss
S. moschata	mos	mos2_C	mos_OT.8	wide	2017		2601	cold	4	25	2	0	0	0	0	0	2	0	0	0	0	0	0	0	0	0	1	4	5	3	1	4	1	3	5	c	sss	ss
S. moschata	mos	mos2_E	mos_G.1	wide	2016	0.0205	1930	warm	1	25	3	0	0	0	0	0	0	0	0	0	0	0	0	1	2	2	1	4	5	3	1	4	1	3	5	c	sss	ss
S. moschata	mos	mos2_E	mos_G.2	wide	2016	0.0205	1930	warm	2	25	1	0	0	0	0	0	0	0	1	0	0	0	0	0	1	4	1	4	5	3	1	4	1	3	5	c	sss	ss
S. moschata	mos	mos2_E	mos_G.3	wide	2016	0.0205	1930	warm	3	25	2	0	0	0	0	0	0	0	0	1	0	0	0	1	3	3	1	4	5	3	1	4	1	3	5	c	sss	ss
S. moschata	mos	mos2_E	mos_G.4	wide	2016		1930	warm	4	25	2	0	0	0	0	0	0	0	0	0	0	0	0	1	0	2	1	4	5	3	1	4	1	3	5	c	sss	ss
S. moschata	mos	mos2_E	mos_G.5	wide	2016		1930	cold	1	25	2	0	0	0	0	0	0	0	0	0	0	11	7	2	0	0	1	4	5	3	1	4	1	3	5	c	sss	ss
S. moschata	mos	mos2_E	mos_G.6	wide	2016		1930	cold	2	25	0	0	0	0	0	0	0	0	0	6	3	5	2	1	0	1	1	4	5	3	1	4	1	3	5	c	sss	ss
S. moschata	mos	mos2_E	mos_G.7	wide	2016		1930	cold	3	25	0	0	0	0	0	0	0	2	0	4	6	2	1	2	0	1	1	4	5	3	1	4	1	3	5	c	sss	ss
S. moschata	mos	mos2_E	mos_G.8	wide	2016		1930	cold	4	25	1	0	0	0	0	0	0	0	0	6	4	1	1	1	3	1	1	4	5	3	1	4	1	3	5	c	sss	ss
S. mutata	mut	mut_C	mut_I.1	narrow	2016		1435	warm	1	25	4	0	0	0	0	2	4	1	2	0	0	0	1	1	0	0	2.5	2	3	4	3	4	2	1	1	h	sss	ss
S. mutata	mut	mut_C	mut_I.2	narrow	2016		1435	warm	2	25	8	0	0	0	0	2	2	1	0	0	0	0	0	0	0	0	2.5	2	3	4	3	4	2	1	1	h	sss	ss
S. mutata	mut	mut_C	mut_I.3	narrow	2016		1435	warm	3	25	3	0	0	0	0	2	3	0	1	0	0	1	0	1	0	0	2.5	2	3	4	3	4	2	1	1	h	sss	ss
S. mutata	mut	mut_C	mut_I.4	narrow	2016		1435	warm	4	25	6	0	0	0	0	0	4	5	1	2	0	0	0	1	1	0	2.5	2	3	4	3	4	2	1	1	h	sss	ss
S. mutata	mut	mut_C	mut_I.5	narrow	2016		1435	cold	1	25	3	0	0	0	0	14	1	0	0	1	0	0	0	0	0	1	2.5	2	3	4	3	4	2	1	1	h	sss	ss
S. mutata	mut	mut_C	mut_I.6	narrow	2016		1435	cold	2	25	3	0	0	0	0	16	2	0	0	0	0	0	0	0	0	1	2.5	2	3	4	3	4	2	1	1	h	sss	ss
S. mutata	mut	mut_C	mut_I.7	narrow	2016		1435	cold	3	25	0	0	0	0	0	18	4	0	0	0	0	0	0	0	0	2	2.5	2	3	4	3	4	2	1	1	h	sss	ss
S. mutata	mut	mut_C	mut_I.8	narrow	2016		1435	cold	4	25	4	0	0	0	0	14	6	0	0	0	0	0	0	0	0	0	2.5	2	3	4	3	4	2	1	1	h	sss	ss
S. mutata	mut	mut_W	mut_F.1	narrow	2017	0.036	1300	warm	1	25	3	0	0	0	0	0	3	4	2	0	0	3	2	0	1	0	2.5	2	3	4	3	4	2	1	1	h	sss	ss
S. mutata	mut	mut_W	mut_F.2	narrow	2017	0.036	1300	warm	2	25	3	0	0	0	0	2	2	2	3	2	1	2	2	0	0	0	2.5	2	3	4	3	4	2	1	1	h	sss	ss
S. mutata	mut	mut_W	mut_F.3	narrow	2017	0.035	1300	warm	3	25	3	0	0	0	0	1	11	3	2	0	0	0	0	0	0	1	2.5	2	3	4	3	4	2	1	1	h	sss	ss
S. mutata	mut	mut_W	mut_F.4	narrow	2017		1300	warm	4	25	4	0	0	0	0	0	6	3	0	0	1	0	0	0	0	0	2.5	2	3	4	3	4	2	1	1	h	sss	ss
S. mutata	mut	mut_W	mut_F.5	narrow	2017		1300	cold	1	25	0	0	0	0	24	0	1	0	0	0	0	0	0	0	0	0	2.5	2	3	4	3	4	2	1	1	h	sss	ss
S. mutata	mut	mut_W	mut_F.6	narrow	2017		1300	cold	2	25	1	0	0	0	24	0	0	0	0	0	0	0	0	0	0	0	2.5	2	3	4	3	4	2	1	1	h	sss	ss
S. mutata	mut	mut_W	mut_F.7	narrow	2017		1300	cold	3	25	1	0	0	0	18	0	6	0	0	0	0	0	0	0	0	0	2.5	2	3	4	3	4	2	1	1	h	sss	ss
S. mutata	mut	mut_W	mut_F.8	narrow	2017		1300	cold	4	25	0	0	0	0	24	0	1	0	0	0	0	0	0	0	0	0	2.5	2	3	4	3	4	2	1	1	h	sss	ss
S. oppositifolia	opp	opp_E	oppo_G.1	wide	2017	0.111	2114	warm	1	25	2	0	0	0	0	0	0	0	0	0	0	0	0	0	0	0	1	4	5	3.5	3	4	2	1	5	c	css	cs
S. oppositifolia	opp	opp_E	oppo_G.2	wide	2017	0.108	2114	warm	2	25	0	0	0	0	0	0	0	0	0	0	0	0	0	0	0	0	1	4	5	3.5	3	4	2	1	5	c	css	cs
S. oppositifolia	opp	opp_E	oppo_G.3	wide	2017	0.118	2114	warm	3	25	2	0	0	0	0	0	0	0	0	0	0	1	0	0	0	0	1	4	5	3.5	3	4	2	1	5	c	css	cs
S. oppositifolia	opp	opp_E	oppo_G.4	wide	2017		2114	warm	4	25	1	0	0	0	1	0	0	0	0	0	0	0	0	0	0	0	1	4	5	3.5	3	4	2	1	5	c	css	cs
S. oppositifolia	opp	opp_E	oppo_G.5	wide	2017		2114	cold	1	25	0	0	0	0	8	5	2	0	0	0	0	0	0	0	0	0	1	4	5	3.5	3	4	2	1	5	c	css	cs
S. oppositifolia	opp	opp_E	oppo_G.6	wide	2017		2114	cold	2	25	2	0	0	0	8	4	1	1	1	0	0	0	0	0	0	0	1	4	5	3.5	3	4	2	1	5	c	css	cs
S. oppositifolia	opp	opp_E	oppo_G.7	wide	2017		2114	cold	3	25	0	0	0	0	8	4	1	0	0	0	0	0	0	0	0	0	1	4	5	3.5	3	4	2	1	5	c	css	cs
S. oppositifolia	opp	opp_E	oppo_G.8	wide	2017		2114	cold	4	25	2	0	0	0	7	3	3	0	0	0	0	0	0	0	0	0	1	4	5	3.5	3	4	2	1	5	c	css	cs
S. oppositifolia	opp	opp_SW	oppo_F.1	wide	2017	0.141	2096	warm	1	25	3	0	0	0	1	0	0	0	0	0	0	0	0	0	0	0	1	4	5	3.5	3	4	2	1	5	c	css	cs
S. oppositifolia	opp	opp_SW	oppo_F.2	wide	2017	0.129	2096	warm	2	25	1	0	0	0	1	0	0	0	0	0	0	0	0	0	0	0	1	4	5	3.5	3	4	2	1	5	c	css	cs
S. oppositifolia	opp	opp_SW	oppo_F.3	wide	2017	0.139	2096	warm	3	25	2	0	0	0	0	0	0	0	0	0	0	0	0	0	0	0	1	4	5	3.5	3	4	2	1	5	c	css	cs
S. oppositifolia	opp	opp_SW	oppo_F.4	wide	2017		2096	warm	4	25	4	0	0	0	0	0	0	0	0	0	0	0	0	0	0	0	1	4	5	3.5	3	4	2	1	5	c	css	cs
S. oppositifolia	opp	opp_SW	oppo_F.5	wide	2017		2096	cold	1	25	1	0	0	0	3	3	1	0	0	0	0	0	0	0	0	0	1	4	5	3.5	3	4	2	1	5	c	css	cs
S. oppositifolia	opp	opp_SW	oppo_F.6	wide	2017		2096	cold	2	25	1	0	0	0	1	3	2	1	0	0	0	0	0	0	0	0	1	4	5	3.5	3	4	2	1	5	c	css	cs
S. oppositifolia	opp	opp_SW	oppo_F.7	wide	2017		2096	cold	3	25	6	0	0	0	5	2	3	0	2	0	0	0	0	0	0	0	1	4	5	3.5	3	4	2	1	5	c	css	cs
S. oppositifolia	opp	opp_SW	oppo_F.8	wide	2017		2096	cold	4	25	2	0	0	0	8	1	2	0	1	1	0	0	0	0	0	0	1	4	5	3.5	3	4	2	1	5	c	css	cs
S. oppositifolia	opp	opp_W	oppo_Ch.1	wide	2016		2467	warm	1	20	1	0	0	0	0	0	0	0	0	0	0	0	0	0	0	0	1	4	5	3.5	3	4	2	1	5	c	css	cs
S. oppositifolia	opp	opp_W	oppo_Ch.2	wide	2016		2467	warm	2	20	4	0	0	0	0	0	0	0	0	0	0	0	0	0	0	0	1	4	5	3.5	3	4	2	1	5	c	css	cs
S. oppositifolia	opp	opp_W	oppo_Ch.3	wide	2016		2467	warm	3	20	0	0	0	0	0	0	0	0	0	0	0	0	0	0	0	0	1	4	5	3.5	3	4	2	1	5	c	css	cs
S. oppositifolia	opp	opp_W	oppo_Ch.5	wide	2016		2467	cold	1	19	3	0	0	0	0	1	0	0	1	0	0	0	1	0	0	1	1	4	5	3.5	3	4	2	1	5	c	css	cs
S. oppositifolia	opp	opp_W	oppo_Ch.6	wide	2016		2467	cold	2	19	1	0	0	0	2	2	0	0	0	0	0	0	0	0	0	0	1	4	5	3.5	3	4	2	1	5	c	css	cs
S. oppositifolia	opp	opp_W	oppo_Ch.7	wide	2016		2467	cold	3	20	2	0	0	0	0	4	0	0	0	0	0	0	0	0	0	0	1	4	5	3.5	3	4	2	1	5	c	css	cs
S. oppositifolia	opp	opp1_C	oppo_I.1	wide	2016	0.123	2581	warm	1	25	0	0	0	0	0	0	0	0	0	0	0	0	0	0	0	0	1	4	5	3.5	3	4	2	1	5	c	css	cs
S. oppositifolia	opp	opp1_C	oppo_I.2	wide	2016	0.122	2581	warm	2	25	0	0	0	0	0	0	0	0	0	0	0	0	0	0	0	0	1	4	5	3.5	3	4	2	1	5	c	css	cs
S. oppositifolia	opp	opp1_C	oppo_I.3	wide	2016	0.122	2581	warm	3	25	6	0	0	0	0	0	0	0	0	0	0	0	0	0	0	0	1	4	5	3.5	3	4	2	1	5	c	css	cs
S. oppositifolia	opp	opp1_C	oppo_I.4	wide	2016		2581	warm	4	25	2	0	0	0	0	0	0	0	0	0	0	0	0	0	0	0	1	4	5	3.5	3	4	2	1	5	c	css	cs
S. oppositifolia	opp	opp1_C	oppo_I.5	wide	2016		2581	cold	1	25	0	0	0	0	0	0	0	0	0	1	0	0	1	0	0	0	1	4	5	3.5	3	4	2	1	5	c	css	cs
S. oppositifolia	opp	opp1_C	oppo_I.6	wide	2016		2581	cold	2	25	1	0	0	0	0	0	0	0	1	0	0	0	0	0	0	0	1	4	5	3.5	3	4	2	1	5	c	css	cs
S. oppositifolia	opp	opp1_C	oppo_I.7	wide	2016		2581	cold	3	25	1	0	0	0	0	0	0	0	1	0	0	0	0	0	0	0	1	4	5	3.5	3	4	2	1	5	c	css	cs
S. oppositifolia	opp	opp1_C	oppo_I.8	wide	2016		2581	cold	4	25	2	0	0	0	0	3	1	0	2	0	0	0	0	0	0	0	1	4	5	3.5	3	4	2	1	5	c	css	cs
S. oppositifolia	opp	opp2_C	oppo_OT.1	wide	2017	0.1	2601	warm	1	25	2	0	0	0	0	0	0	0	0	0	0	0	0	0	0	0	1	4	5	3.5	3	4	2	1	5	c	css	cs
S. oppositifolia	opp	opp2_C	oppo_OT.2	wide	2017	0.104	2601	warm	2	25	1	0	0	0	0	0	0	0	0	0	0	0	0	0	0	0	1	4	5	3.5	3	4	2	1	5	c	css	cs
S. oppositifolia	opp	opp2_C	oppo_OT.3	wide	2017	0.103	2601	warm	3	25	0	0	0	0	0	0	0	0	0	0	0	0	0	0	0	0	1	4	5	3.5	3	4	2	1	5	c	css	cs
S. oppositifolia	opp	opp2_C	oppo_OT.4	wide	2017		2601	warm	4	25	1	0	0	0	0	0	0	0	0	0	0	0	0	0	0	0	1	4	5	3.5	3	4	2	1	5	c	css	cs
S. oppositifolia	opp	opp2_C	oppo_OT.5	wide	2017		2601	cold	1	25	0	0	0	0	12	3	0	0	0	0	0	0	0	0	0	0	1	4	5	3.5	3	4	2	1	5	c	css	cs
S. oppositifolia	opp	opp2_C	oppo_OT.6	wide	2017		2601	cold	2	25	0	0	0	0	5	3	1	0	0	0	0	0	0	0	0	0	1	4	5	3.5	3	4	2	1	5	c	css	cs
S. oppositifolia	opp	opp2_C	oppo_OT.7	wide	2017		2601	cold	3	25	1	0	0	0	8	2	1	0	0	0	0	0	0	0	0	0	1	4	5	3.5	3	4	2	1	5	c	css	cs
S. oppositifolia	opp	opp2_C	oppo_OT.8	wide	2017		2601	cold	4	25	2	0	0	0	5	1	0	0	0	0	0	0	0	0	0	0	1	4	5	3.5	3	4	2	1	5	c	css	cs
S. paniculata	pan	pan_E	pani_G.1	wide	2016		1880	warm	1	25	0	0	0	0	0	0	0	0	0	0	0	0	0	0	0	0	2	3	5	2	1	4	2	1	5	c	sss	ss
S. paniculata	pan	pan_E	pani_G.2	wide	2016		1880	warm	2	25	1	0	0	0	0	0	0	0	0	0	0	0	0	0	0	0	2	3	5	2	1	4	2	1	5	c	sss	ss
S. paniculata	pan	pan_E	pani_G.3	wide	2016		1880	warm	3	25	2	0	0	0	0	0	0	0	1	0	0	0	0	0	0	0	2	3	5	2	1	4	2	1	5	c	sss	ss
S. paniculata	pan	pan_E	pani_G.4	wide	2016		1880	warm	4	25	3	0	0	0	0	0	0	0	0	0	0	0	0	0	0	0	2	3	5	2	1	4	2	1	5	c	sss	ss
S. paniculata	pan	pan_E	pani_G.5	wide	2016		1880	cold	1	25	0	0	0	0	0	0	3	9	2	1	0	0	0	0	0	0	2	3	5	2	1	4	2	1	5	c	sss	ss
S. paniculata	pan	pan_E	pani_G.6	wide	2016		1880	cold	2	25	2	0	0	0	0	0	8	12	1	0	0	0	0	0	0	0	2	3	5	2	1	4	2	1	5	c	sss	ss
S. paniculata	pan	pan_E	pani_G.7	wide	2016		1880	cold	3	25	0	0	0	0	0	0	6	10	0	0	0	1	0	0	0	0	2	3	5	2	1	4	2	1	5	c	sss	ss
S. paniculata	pan	pan_E	pani_G.8	wide	2016		1880	cold	4	25	1	0	0	0	0	0	4	3	3	0	0	0	0	0	0	0	2	3	5	2	1	4	2	1	5	c	sss	ss
S. paniculata	pan	pan_SW	pani_F.1	wide	2017	0.04	1487	warm	1	25	2	0	0	0	0	0	0	0	0	0	0	0	0	0	0	0	2	3	5	2	1	4	2	1	5	c	sss	ss
S. paniculata	pan	pan_SW	pani_F.2	wide	2017	0.039	1487	warm	2	25	3	0	0	0	0	0	0	0	0	0	0	0	0	0	0	0	2	3	5	2	1	4	2	1	5	c	sss	ss
S. paniculata	pan	pan_SW	pani_F.3	wide	2017	0.042	1487	warm	3	25	1	0	0	0	0	0	0	0	0	0	0	0	0	0	0	0	2	3	5	2	1	4	2	1	5	c	sss	ss
S. paniculata	pan	pan_SW	pani_F.4	wide	2017		1487	warm	4	25	1	0	0	0	0	0	0	0	0	0	0	0	0	0	0	0	2	3	5	2	1	4	2	1	5	c	sss	ss
S. paniculata	pan	pan_SW	pani_F.5	wide	2017		1487	cold	1	25	0	0	0	0	0	0	0	1	0	0	0	1	0	0	0	0	2	3	5	2	1	4	2	1	5	c	sss	ss
S. paniculata	pan	pan_SW	pani_F.6	wide	2017		1487	cold	2	25	2	0	0	0	0	0	0	1	0	0	1	0	0	0	0	0	2	3	5	2	1	4	2	1	5	c	sss	ss
S. paniculata	pan	pan_SW	pani_F.7	wide	2017		1487	cold	3	25	3	0	0	0	0	0	0	3	0	0	3	0	0	0	0	0	2	3	5	2	1	4	2	1	5	c	sss	ss
S. paniculata	pan	pan_SW	pani_F.8	wide	2017		1487	cold	4	26	1	0	0	0	0	0	2	0	0	0	2	0	0	0	0	0	2	3	5	2	1	4	2	1	5	c	sss	ss
S. paniculata	pan	pan_W	pani_Ch.1	wide	2016		2244	warm	1	25	1	0	0	0	0	0	0	0	0	0	0	0	0	0	0	0	2	3	5	2	1	4	2	1	5	c	sss	ss
S. paniculata	pan	pan_W	pani_Ch.2	wide	2016		2244	warm	2	25	2	0	0	0	0	0	0	0	0	0	0	0	0	0	0	0	2	3	5	2	1	4	2	1	5	c	sss	ss
S. paniculata	pan	pan_W	pani_Ch.6	wide	2016		2244	cold	1	25	1	0	0	0	0	0	0	0	0	1	0	0	0	0	0	0	2	3	5	2	1	4	2	1	5	c	sss	ss
S. paniculata	pan	pan_W	pani_Ch.7	wide	2016		2244	cold	2	25	2	0	0	0	0	0	0	0	0	0	0	0	0	0	0	0	2	3	5	2	1	4	2	1	5	c	sss	ss
S. paniculata	pan	pan1_C	pani_I.1	wide	2016		2226	warm	1	25	0	0	0	0	0	0	0	0	0	0	0	0	0	0	0	0	2	3	5	2	1	4	2	1	5	c	sss	ss
S. paniculata	pan	pan1_C	pani_I.2	wide	2016		2226	warm	2	25	1	0	0	0	0	0	0	0	0	0	0	0	0	0	0	0	2	3	5	2	1	4	2	1	5	c	sss	ss
S. paniculata	pan	pan1_C	pani_I.3	wide	2016		2226	warm	3	25	1	0	0	0	0	0	0	0	0	0	0	0	0	0	0	0	2	3	5	2	1	4	2	1	5	c	sss	ss
S. paniculata	pan	pan1_C	pani_I.4	wide	2016		2226	warm	4	25	0	0	0	0	0	0	0	0	0	0	0	0	0	0	0	0	2	3	5	2	1	4	2	1	5	c	sss	ss
S. paniculata	pan	pan1_C	pani_I.5	wide	2016		2226	cold	1	25	0	0	0	0	0	0	0	1	0	0	0	0	0	0	0	0	2	3	5	2	1	4	2	1	5	c	sss	ss
S. paniculata	pan	pan1_C	pani_I.6	wide	2016		2226	cold	2	25	0	0	0	0	0	0	0	0	0	1	0	0	0	0	0	0	2	3	5	2	1	4	2	1	5	c	sss	ss
S. paniculata	pan	pan1_C	pani_I.7	wide	2016		2226	cold	3	25	0	0	0	0	0	0	0	0	0	0	0	0	0	0	0	0	2	3	5	2	1	4	2	1	5	c	sss	ss
S. paniculata	pan	pan1_C	pani_I.8	wide	2016		2226	cold	4	26	1	0	0	0	0	0	0	0	0	0	0	0	0	0	0	0	2	3	5	2	1	4	2	1	5	c	sss	ss
S. paniculata	pan	pan2_C	pani_P.1	wide	2016		2160	warm	1	25	5	0	0	0	0	0	0	0	0	0	0	0	0	0	0	0	2	3	5	2	1	4	2	1	5	c	sss	ss
S. paniculata	pan	pan2_C	pani_P.2	wide	2016		2160	warm	2	25	7	0	0	0	0	0	0	0	0	0	0	0	0	0	0	0	2	3	5	2	1	4	2	1	5	c	sss	ss
S. paniculata	pan	pan2_C	pani_P.6	wide	2016		2160	cold	1	25	5	0	0	0	0	0	0	0	0	0	0	1	4	0	0	1	2	3	5	2	1	4	2	1	5	c	sss	ss
S. paniculata	pan	pan2_C	pani_P.7	wide	2016		2160	cold	2	25	3	0	0	0	0	0	0	0	0	0	0	0	0	2	0	0	2	3	5	2	1	4	2	1	5	c	sss	ss
S. rotundifolia	rot	rot_C	rot_I.1	wide	2016		1654	warm	1	25	2	0	0	0	4	6	5	3	0	2	1	0	1	0	0	0	2.5	2	2	4	3	3	4	3	1	h	ccs	cs
S. rotundifolia	rot	rot_C	rot_I.2	wide	2016		1654	warm	2	25	0	0	0	0	3	6	7	3	1	0	1	2	2	0	0	0	2.5	2	2	4	3	3	4	3	1	h	ccs	cs
S. rotundifolia	rot	rot_C	rot_I.3	wide	2016		1654	warm	3	25	0	0	0	0	0	7	4	5	1	2	2	4	0	0	0	0	2.5	2	2	4	3	3	4	3	1	h	ccs	cs
S. rotundifolia	rot	rot_C	rot_I.4	wide	2016		1654	warm	4	25	1	0	0	0	3	7	6	1	2	0	3	2	0	0	0	0	2.5	2	2	4	3	3	4	3	1	h	ccs	cs
S. rotundifolia	rot	rot_C	rot_I.5	wide	2016		1654	cold	1	25	0	0	0	0	0	0	0	10	5	7	1	0	0	0	1	0	2.5	2	2	4	3	3	4	3	1	h	ccs	cs
S. rotundifolia	rot	rot_C	rot_I.6	wide	2016		1654	cold	2	25	0	0	0	0	5	2	6	5	0	5	2	0	0	0	0	0	2.5	2	2	4	3	3	4	3	1	h	ccs	cs
S. rotundifolia	rot	rot_C	rot_I.7	wide	2016		1654	cold	3	25	1	0	0	0	4	3	10	4	2	0	1	0	0	0	0	0	2.5	2	2	4	3	3	4	3	1	h	ccs	cs
S. rotundifolia	rot	rot_C	rot_I.8	wide	2016		1654	cold	4	25	0	0	0	0	8	0	10	3	3	0	1	0	0	0	0	0	2.5	2	2	4	3	3	4	3	1	h	ccs	cs
S. rotundifolia	rot	rot_W	rot_Ch.1	wide	2017	0.039	1597	warm	1	25	6	0	0	0	0	6	9	3	0	0	1	0	0	0	0	0	2.5	2	2	4	3	3	4	3	1	h	ccs	cs
S. rotundifolia	rot	rot_W	rot_Ch.2	wide	2017	0.039	1597	warm	2	25	11	0	0	0	0	7	2	3	0	0	1	1	0	0	0	0	2.5	2	2	4	3	3	4	3	1	h	ccs	cs
S. rotundifolia	rot	rot_W	rot_Ch.3	wide	2017	0.038	1597	warm	3	25	7	0	0	0	1	4	2	1	0	0	1	0	0	0	0	0	2.5	2	2	4	3	3	4	3	1	h	ccs	cs
S. rotundifolia	rot	rot_W	rot_Ch.4	wide	2017		1597	warm	4	25	2	0	0	0	2	1	3	0	1	0	0	0	0	0	0	0	2.5	2	2	4	3	3	4	3	1	h	ccs	cs
S. rotundifolia	rot	rot_W	rot_Ch.5	wide	2017		1597	cold	1	25	9	0	0	0	4	2	3	2	1	1	0	0	0	0	0	0	2.5	2	2	4	3	3	4	3	1	h	ccs	cs
S. rotundifolia	rot	rot_W	rot_Ch.6	wide	2017		1597	cold	2	25	10	0	0	0	1	5	3	3	1	1	0	0	0	0	0	0	2.5	2	2	4	3	3	4	3	1	h	ccs	cs
S. rotundifolia	rot	rot_W	rot_Ch.7	wide	2017		1597	cold	3	25	8	0	0	0	3	0	9	2	0	0	0	0	0	0	0	0	2.5	2	2	4	3	3	4	3	1	h	ccs	cs
S. rotundifolia	rot	rot_W	rot_Ch.8	wide	2017		1597	cold	4	25	5	0	0	0	0	2	15	0	2	0	0	0	0	0	0	0	2.5	2	2	4	3	3	4	3	1	h	ccs	cs
S. rotundifolia	rot	rot1_E	rot_G.1	wide	2016		1530	warm	1	25	1	0	0	0	0	2	8	6	3	2	1	1	0	0	0	0	2.5	2	2	4	3	3	4	3	1	h	ccs	cs
S. rotundifolia	rot	rot1_E	rot_G.2	wide	2016		1530	warm	2	25	2	0	0	1	6	3	4	3	0	0	3	3	0	0	0	0	2.5	2	2	4	3	3	4	3	1	h	ccs	cs
S. rotundifolia	rot	rot1_E	rot_G.3	wide	2016		1530	warm	3	25	4	0	0	1	2	0	6	5	2	1	0	2	0	0	0	0	2.5	2	2	4	3	3	4	3	1	h	ccs	cs
S. rotundifolia	rot	rot1_E	rot_G.4	wide	2016		1530	warm	4	25	1	0	0	0	5	0	9	4	3	0	0	0	0	0	0	0	2.5	2	2	4	3	3	4	3	1	h	ccs	cs
S. rotundifolia	rot	rot1_E	rot_G.5	wide	2016		1530	cold	1	25	1	0	0	0	0	0	12	0	8	3	1	0	0	0	0	0	2.5	2	2	4	3	3	4	3	1	h	ccs	cs
S. rotundifolia	rot	rot1_E	rot_G.6	wide	2016		1530	cold	2	25	1	0	0	0	3	2	17	0	1	0	0	0	0	0	0	1	2.5	2	2	4	3	3	4	3	1	h	ccs	cs
S. rotundifolia	rot	rot1_E	rot_G.7	wide	2016		1530	cold	3	25	0	0	0	0	0	0	8	0	6	6	0	0	0	0	0	1	2.5	2	2	4	3	3	4	3	1	h	ccs	cs
S. rotundifolia	rot	rot1_E	rot_G.8	wide	2016		1530	cold	4	25	1	0	0	0	1	1	7	4	9	0	0	1	1	0	0	0	2.5	2	2	4	3	3	4	3	1	h	ccs	cs
S. rotundifolia	rot	rot1_SW	rot_P.1	wide	2016		1700	warm	1	25	3	0	0	0	0	1	1	0	3	2	2	2	5	0	2	0	2.5	2	2	4	3	3	4	3	1	h	ccs	cs
S. rotundifolia	rot	rot1_SW	rot_P.2	wide	2016		1700	warm	2	25	4	0	0	2	1	0	4	0	2	3	2	3	1	0	2	1	2.5	2	2	4	3	3	4	3	1	h	ccs	cs
S. rotundifolia	rot	rot1_SW	rot_P.3	wide	2016		1700	warm	3	25	0	0	0	2	0	3	3	2	5	2	1	3	3	0	0	0	2.5	2	2	4	3	3	4	3	1	h	ccs	cs
S. rotundifolia	rot	rot1_SW	rot_P.4	wide	2016		1700	warm	4	25	1	0	0	0	0	0	3	2	2	1	7	4	1	2	0	0	2.5	2	2	4	3	3	4	3	1	h	ccs	cs
S. rotundifolia	rot	rot1_SW	rot_P.5	wide	2016		1700	cold	1	25	2	0	0	0	0	0	0	1	6	7	2	1	0	0	0	2	2.5	2	2	4	3	3	4	3	1	h	ccs	cs
S. rotundifolia	rot	rot1_SW	rot_P.6	wide	2016		1700	cold	2	25	1	0	0	0	0	0	0	2	6	5	3	1	1	0	0	1	2.5	2	2	4	3	3	4	3	1	h	ccs	cs
S. rotundifolia	rot	rot1_SW	rot_P.7	wide	2016		1700	cold	3	25	0	0	0	0	0	1	0	6	4	1	2	3	3	0	1	0	2.5	2	2	4	3	3	4	3	1	h	ccs	cs
S. rotundifolia	rot	rot1_SW	rot_P.8	wide	2016		1700	cold	4	25	1	0	0	0	5	0	6	4	7	0	1	0	0	0	0	0	2.5	2	2	4	3	3	4	3	1	h	ccs	cs
S. rotundifolia	rot	rot2_E	rot_W.1	wide	2017	0.048	2048	warm	1	25	1	0	0	0	3	16	3	0	0	1	0	0	0	0	0	0	2.5	2	2	4	3	3	4	3	1	h	ccs	cs
S. rotundifolia	rot	rot2_E	rot_W.2	wide	2017	0.048	2048	warm	2	25	2	0	0	0	4	16	2	0	0	0	1	0	0	0	0	0	2.5	2	2	4	3	3	4	3	1	h	ccs	cs
S. rotundifolia	rot	rot2_E	rot_W.3	wide	2017	0.048	2048	warm	3	25	1	0	0	0	2	19	3	0	0	0	0	0	0	0	0	0	2.5	2	2	4	3	3	4	3	1	h	ccs	cs
S. rotundifolia	rot	rot2_E	rot_W.4	wide	2017		2048	warm	4	25	1	0	0	0	6	8	9	0	0	0	1	0	0	0	0	0	2.5	2	2	4	3	3	4	3	1	h	ccs	cs
S. rotundifolia	rot	rot2_E	rot_W.5	wide	2017		2048	cold	1	25	2	0	0	0	3	2	11	4	3	0	0	0	0	0	0	0	2.5	2	2	4	3	3	4	3	1	h	ccs	cs
S. rotundifolia	rot	rot2_E	rot_W.6	wide	2017		2048	cold	2	25	1	0	0	0	0	5	11	7	1	0	0	0	0	0	0	0	2.5	2	2	4	3	3	4	3	1	h	ccs	cs
S. rotundifolia	rot	rot2_E	rot_W.7	wide	2017		2048	cold	3	25	3	0	0	0	0	7	11	2	2	0	0	0	0	0	0	0	2.5	2	2	4	3	3	4	3	1	h	ccs	cs
S. rotundifolia	rot	rot2_E	rot_W.8	wide	2017		2048	cold	4	25	0	0	0	0	0	7	12	3	0	1	0	0	0	0	0	0	2.5	2	2	4	3	3	4	3	1	h	ccs	cs
S. rotundifolia	rot	rot2_SW	rot_F.1	wide	2017	0.03	918	warm	1	25	3	0	0	0	0	3	5	6	2	2	0	0	0	0	0	0	2.5	2	2	4	3	3	4	3	1	h	ccs	cs
S. rotundifolia	rot	rot2_SW	rot_F.2	wide	2017	0.029	918	warm	2	25	5	0	0	0	0	1	5	3	4	1	2	1	0	0	0	2	2.5	2	2	4	3	3	4	3	1	h	ccs	cs
S. rotundifolia	rot	rot2_SW	rot_F.3	wide	2017	0.028	918	warm	3	25	2	0	0	0	3	2	5	2	2	1	4	2	1	0	0	0	2.5	2	2	4	3	3	4	3	1	h	ccs	cs
S. rotundifolia	rot	rot2_SW	rot_F.4	wide	2017		918	warm	4	25	2	0	0	0	0	1	3	3	4	2	5	1	0	0	0	1	2.5	2	2	4	3	3	4	3	1	h	ccs	cs
S. rotundifolia	rot	rot2_SW	rot_F.5	wide	2017		918	cold	1	25	2	0	0	0	0	9	10	2	1	0	0	0	0	0	0	0	2.5	2	2	4	3	3	4	3	1	h	ccs	cs
S. rotundifolia	rot	rot2_SW	rot_F.6	wide	2017		918	cold	2	25	6	0	0	0	0	4	5	4	4	0	0	1	0	1	0	0	2.5	2	2	4	3	3	4	3	1	h	ccs	cs
S. rotundifolia	rot	rot2_SW	rot_F.7	wide	2017		918	cold	3	25	6	0	0	0	0	5	11	0	0	0	0	0	0	0	0	0	2.5	2	2	4	3	3	4	3	1	h	ccs	cs
S. rotundifolia	rot	rot2_SW	rot_F.8	wide	2017		918	cold	4	25	0	0	0	0	0	3	16	2	2	0	1	0	1	0	0	0	2.5	2	2	4	3	3	4	3	1	h	ccs	cs
S. rudolphiana	rud	rud_C	rudo_OT.1	narrow	2017	0.07	2601	warm	1	25	1	0	0	6	13	2	0	0	0	0	0	0	0	0	0	0	1	2	5	3.5	3	4	2	1	5	c	css	cs
S. rudolphiana	rud	rud_C	rudo_OT.2	narrow	2017	0.071	2601	warm	2	25	2	0	0	4	10	5	0	0	0	0	0	0	0	0	0	0	1	2	5	3.5	3	4	2	1	5	c	css	cs
S. rudolphiana	rud	rud_C	rudo_OT.3	narrow	2017	0.069	2601	warm	3	25	1	0	0	3	9	5	2	1	0	0	0	0	0	0	0	0	1	2	5	3.5	3	4	2	1	5	c	css	cs
S. rudolphiana	rud	rud_C	rudo_OT.4	narrow	2017		2601	warm	4	25	2	0	0	6	11	2	1	0	0	0	0	0	0	0	0	0	1	2	5	3.5	3	4	2	1	5	c	css	cs
S. rudolphiana	rud	rud_C	rudo_OT.5	narrow	2017		2601	cold	1	25	0	0	0	0	15	10	0	0	0	0	0	0	0	0	0	0	1	2	5	3.5	3	4	2	1	5	c	css	cs
S. rudolphiana	rud	rud_C	rudo_OT.6	narrow	2017		2601	cold	2	25	0	0	0	0	17	7	1	0	0	0	0	0	0	0	0	0	1	2	5	3.5	3	4	2	1	5	c	css	cs
S. rudolphiana	rud	rud_C	rudo_OT.7	narrow	2017		2601	cold	3	25	3	0	0	0	21	1	0	0	0	0	0	0	0	0	0	0	1	2	5	3.5	3	4	2	1	5	c	css	cs
S. rudolphiana	rud	rud_C	rudo_OT.8	narrow	2017		2601	cold	4	25	0	0	0	0	22	2	1	0	0	0	0	0	0	0	0	0	1	2	5	3.5	3	4	2	1	5	c	css	cs
S. sedoides	sed	sed_C	sedo_P.1	narrow	2017	0.078	2300	warm	1	25	0	0	0	0	0	0	0	0	0	0	0	0	0	0	0	0	1.5	2	5	3.5	1	5	2	3	5	h	css	cs
S. sedoides	sed	sed_C	sedo_P.2	narrow	2017	0.079	2300	warm	2	25	0	0	0	0	0	0	0	0	0	0	0	0	0	0	0	0	1.5	2	5	3.5	1	5	2	3	5	h	css	cs
S. sedoides	sed	sed_C	sedo_P.3	narrow	2017	0.074	2300	warm	3	25	1	0	0	0	0	0	0	0	0	0	0	0	0	0	0	0	1.5	2	5	3.5	1	5	2	3	5	h	css	cs
S. sedoides	sed	sed_C	sedo_P.4	narrow	2017		2300	warm	4	25	0	0	0	0	0	0	0	0	0	0	0	0	0	0	0	0	1.5	2	5	3.5	1	5	2	3	5	h	css	cs
S. sedoides	sed	sed_C	sedo_P.5	narrow	2017		2300	cold	1	25	2	0	0	0	0	0	0	0	0	0	0	0	0	0	0	0	1.5	2	5	3.5	1	5	2	3	5	h	css	cs
S. sedoides	sed	sed_C	sedo_P.6	narrow	2017		2300	cold	2	25	2	0	0	0	0	0	0	0	0	0	0	0	0	0	0	0	1.5	2	5	3.5	1	5	2	3	5	h	css	cs
S. sedoides	sed	sed_C	sedo_P.7	narrow	2017		2300	cold	3	25	0	0	0	0	0	0	0	0	0	0	0	0	0	0	0	0	1.5	2	5	3.5	1	5	2	3	5	h	css	cs
S. sedoides	sed	sed_C	sedo_P.8	narrow	2017		2300	cold	4	25	0	0	0	0	0	0	0	0	0	0	0	0	0	0	0	0	1.5	2	5	3.5	1	5	2	3	5	h	css	cs
S. seguieri	seg	seg_C	seg_I.1	wide	2016	0.034	2698	warm	1	25	0	0	0	0	0	0	0	0	0	0	0	0	0	0	0	0	1	2	5	4	1	2	2	3	3	c	css	cs
S. seguieri	seg	seg_C	seg_I.2	wide	2016	0.034	2698	warm	2	25	1	0	0	0	0	0	0	0	0	0	0	0	0	0	0	0	1	2	5	4	1	2	2	3	3	c	css	cs
S. seguieri	seg	seg_C	seg_I.3	wide	2016	0.034	2698	warm	3	25	0	0	0	0	0	0	0	0	0	0	0	0	0	0	0	0	1	2	5	4	1	2	2	3	3	c	css	cs
S. seguieri	seg	seg_C	seg_I.4	wide	2016		2698	warm	4	25	2	0	0	0	0	0	0	0	0	0	0	0	0	0	1	0	1	2	5	4	1	2	2	3	3	c	css	cs
S. seguieri	seg	seg_C	seg_I.5	wide	2016		2698	cold	1	25	0	0	0	0	0	0	0	0	0	0	0	0	0	1	0	0	1	2	5	4	1	2	2	3	3	c	css	cs
S. seguieri	seg	seg_C	seg_I.6	wide	2016		2698	cold	2	25	4	0	0	0	0	0	0	0	0	0	0	0	1	0	0	0	1	2	5	4	1	2	2	3	3	c	css	cs
S. seguieri	seg	seg_C	seg_I.7	wide	2016		2698	cold	3	25	3	0	0	0	0	0	0	0	0	0	1	0	0	0	0	1	1	2	5	4	1	2	2	3	3	c	css	cs
S. seguieri	seg	seg_C	seg_I.8	wide	2016		2698	cold	4	25	1	0	0	0	0	0	0	0	0	0	0	0	0	0	0	0	1	2	5	4	1	2	2	3	3	c	css	cs
S. seguieri	seg	seg_W	seg_P.1	wide	2017	0.037	2150	warm	1	25	0	0	0	0	0	0	0	0	0	0	0	0	0	0	0	0	1	2	5	4	1	2	2	3	3	c	css	cs
S. seguieri	seg	seg_W	seg_P.2	wide	2017	0.037	2150	warm	2	25	0	0	0	0	0	0	0	0	0	0	0	0	0	0	0	0	1	2	5	4	1	2	2	3	3	c	css	cs
S. seguieri	seg	seg_W	seg_P.3	wide	2017	0.038	2150	warm	3	25	1	0	0	0	0	0	0	0	0	0	0	0	0	0	0	0	1	2	5	4	1	2	2	3	3	c	css	cs
S. seguieri	seg	seg_W	seg_P.4	wide	2017		2150	warm	4	25	0	0	0	0	0	0	0	1	0	0	0	0	0	0	0	0	1	2	5	4	1	2	2	3	3	c	css	cs
S. seguieri	seg	seg_W	seg_P.5	wide	2017		2150	cold	1	25	0	0	0	0	0	0	1	1	0	1	0	0	0	0	0	0	1	2	5	4	1	2	2	3	3	c	css	cs
S. seguieri	seg	seg_W	seg_P.6	wide	2017		2150	cold	2	25	0	0	0	0	0	0	1	0	0	0	0	0	0	0	0	0	1	2	5	4	1	2	2	3	3	c	css	cs
S. seguieri	seg	seg_W	seg_P.7	wide	2017		2150	cold	3	25	2	0	0	0	0	0	1	0	0	0	0	0	0	0	0	0	1	2	5	4	1	2	2	3	3	c	css	cs
S. seguieri	seg	seg_W	seg_P.8	wide	2017		2150	cold	4	25	1	0	0	0	0	0	1	0	0	0	0	0	0	0	0	0	1	2	5	4	1	2	2	3	3	c	css	cs
S. squarrosa	squ	squ_C	squa_ST.1	narrow	2017	0.031	2365	warm	1	25	1	0	0	0	0	0	1	0	0	0	0	0	0	0	0	0	2	4	5	2	1	5	1	1	5	c	sss	ss
S. squarrosa	squ	squ_C	squa_ST.2	narrow	2017	0.029	2365	warm	2	25	0	0	0	0	5	2	2	2	0	0	0	0	0	0	0	0	2	4	5	2	1	5	1	1	5	c	sss	ss
S. squarrosa	squ	squ_C	squa_ST.3	narrow	2017	0.028	2365	warm	3	25	2	0	0	0	2	2	3	1	0	1	0	0	0	0	0	0	2	4	5	2	1	5	1	1	5	c	sss	ss
S. squarrosa	squ	squ_C	squa_ST.4	narrow	2017		2365	warm	4	25	0	0	0	0	5	3	0	0	0	0	0	0	0	0	0	0	2	4	5	2	1	5	1	1	5	c	sss	ss
S. squarrosa	squ	squ_C	squa_ST.5	narrow	2017		2365	cold	1	25	1	0	0	0	0	16	5	3	0	0	0	0	0	0	0	0	2	4	5	2	1	5	1	1	5	c	sss	ss
S. squarrosa	squ	squ_C	squa_ST.6	narrow	2017		2365	cold	2	25	1	0	0	0	0	15	8	1	0	0	0	0	0	0	0	0	2	4	5	2	1	5	1	1	5	c	sss	ss
S. squarrosa	squ	squ_C	squa_ST.7	narrow	2017		2365	cold	3	25	0	0	0	0	0	16	4	3	1	0	1	0	0	0	0	0	2	4	5	2	1	5	1	1	5	c	sss	ss
S. squarrosa	squ	squ_C	squa_ST.8	narrow	2017		2365	cold	4	25	2	0	0	0	0	10	13	0	0	0	0	0	0	0	0	0	2	4	5	2	1	5	1	1	5	c	sss	ss
S. stellaris	ste	ste_E	stell_W.1	wide	2017	0.039	1520	warm	1	25	5	0	0	0	0	4	1	2	1	0	0	0	0	0	0	0	2	2	5	4	3	3	2	3	1	c	css	cs
S. stellaris	ste	ste_E	stell_W.2	wide	2017	0.042	1520	warm	2	25	4	0	0	0	1	7	1	2	0	0	3	0	0	1	0	0	2	2	5	4	3	3	2	3	1	c	css	cs
S. stellaris	ste	ste_E	stell_W.3	wide	2017	0.039	1520	warm	3	25	7	0	0	0	1	5	0	2	1	0	2	0	0	1	0	0	2	2	5	4	3	3	2	3	1	c	css	cs
S. stellaris	ste	ste_E	stell_W.4	wide	2017		1520	warm	4	25	3	0	0	0	0	6	1	3	3	0	1	0	1	0	0	0	2	2	5	4	3	3	2	3	1	c	css	cs
S. stellaris	ste	ste_E	stell_W.5	wide	2017		1520	cold	1	25	4	0	0	0	0	1	7	1	0	2	1	0	2	0	0	0	2	2	5	4	3	3	2	3	1	c	css	cs
S. stellaris	ste	ste_E	stell_W.6	wide	2017		1520	cold	2	25	3	0	0	0	0	2	3	2	2	1	0	0	0	1	0	0	2	2	5	4	3	3	2	3	1	c	css	cs
S. stellaris	ste	ste_E	stell_W.7	wide	2017		1520	cold	3	25	10	0	0	0	0	1	3	2	1	0	0	0	0	1	0	0	2	2	5	4	3	3	2	3	1	c	css	cs
S. stellaris	ste	ste_E	stell_W.8	wide	2017		1520	cold	4	25	6	0	0	0	0	0	3	2	2	1	1	0	0	1	0	0	2	2	5	4	3	3	2	3	1	c	css	cs
S. stellaris	ste	ste1_C	stell_P.1	wide	2016		2163	warm	1	25	2	0	0	0	0	5	2	8	0	1	1	1	0	0	0	3	2	2	5	4	3	3	2	3	1	c	css	cs
S. stellaris	ste	ste1_C	stell_P.2	wide	2016		2163	warm	2	25	2	0	0	0	0	4	1	5	4	3	1	2	0	0	0	3	2	2	5	4	3	3	2	3	1	c	css	cs
S. stellaris	ste	ste1_C	stell_P.3	wide	2016		2163	warm	3	25	1	0	0	0	0	4	2	7	2	1	1	1	0	0	0	5	2	2	5	4	3	3	2	3	1	c	css	cs
S. stellaris	ste	ste1_C	stell_P.4	wide	2016		2163	warm	4	25	1	0	0	1	1	4	5	6	2	2	0	1	1	0	0	1	2	2	5	4	3	3	2	3	1	c	css	cs
S. stellaris	ste	ste1_C	stell_P.5	wide	2016		2163	cold	1	25	6	0	0	0	0	4	2	4	0	7	0	0	0	0	1	0	2	2	5	4	3	3	2	3	1	c	css	cs
S. stellaris	ste	ste1_C	stell_P.6	wide	2016		2163	cold	2	25	8	0	0	0	0	4	4	1	0	4	1	0	2	0	1	0	2	2	5	4	3	3	2	3	1	c	css	cs
S. stellaris	ste	ste1_C	stell_P.7	wide	2016		2163	cold	3	25	1	0	0	0	0	5	3	6	0	4	3	1	0	0	0	0	2	2	5	4	3	3	2	3	1	c	css	cs
S. stellaris	ste	ste1_C	stell_P.8	wide	2016		2163	cold	4	25	6	0	0	0	0	6	4	1	0	7	1	0	0	0	0	0	2	2	5	4	3	3	2	3	1	c	css	cs
S. stellaris	ste	ste2_C	stell_I.1	wide	2016		1948	warm	1	25	1	0	0	2	1	9	1	1	2	2	3	0	1	1	0	0	2	2	5	4	3	3	2	3	1	c	css	cs
S. stellaris	ste	ste2_C	stell_I.2	wide	2016		1948	warm	2	25	0	0	0	2	0	9	4	3	0	0	2	1	0	0	0	0	2	2	5	4	3	3	2	3	1	c	css	cs
S. stellaris	ste	ste2_C	stell_I.3	wide	2016		1948	warm	3	25	0	0	0	0	0	12	2	6	0	1	1	0	1	0	0	2	2	2	5	4	3	3	2	3	1	c	css	cs
S. stellaris	ste	ste2_C	stell_I.4	wide	2016		1948	warm	4	25	1	0	0	1	2	6	3	7	2	2	0	1	0	0	0	0	2	2	5	4	3	3	2	3	1	c	css	cs
S. stellaris	ste	ste2_C	stell_I.5	wide	2016		1948	cold	1	25	1	0	0	0	0	14	4	5	1	0	0	0	0	0	0	0	2	2	5	4	3	3	2	3	1	c	css	cs
S. stellaris	ste	ste2_C	stell_I.6	wide	2016		1948	cold	2	25	1	0	0	0	0	8	6	2	2	2	0	1	0	0	0	0	2	2	5	4	3	3	2	3	1	c	css	cs
S. stellaris	ste	ste2_C	stell_I.7	wide	2016		1948	cold	3	25	0	0	0	0	0	17	8	0	0	0	0	0	0	0	0	0	2	2	5	4	3	3	2	3	1	c	css	cs
S. stellaris	ste	ste2_C	stell_I.8	wide	2016		1948	cold	4	25	2	0	0	0	0	14	8	0	1	0	0	0	0	0	0	0	2	2	5	4	3	3	2	3	1	c	css	cs
S. tridactylites	tri	tri_E	trid_W.1	narrow	2017	0.011	196	warm	1	25	1	0	0	0	0	0	0	0	0	0	0	0	0	0	0	0	4.5	4	4	2	1	4	2	1	5	t	rrs	rs
S. tridactylites	tri	tri_E	trid_W.2	narrow	2017	0.01	196	warm	2	25	0	0	0	0	0	0	0	0	0	0	0	0	0	0	0	0	4.5	4	4	2	1	4	2	1	5	t	rrs	rs
S. tridactylites	tri	tri_E	trid_W.3	narrow	2017	0.009	196	warm	3	25	0	0	0	0	0	0	0	0	0	0	0	0	0	0	0	0	4.5	4	4	2	1	4	2	1	5	t	rrs	rs
S. tridactylites	tri	tri_E	trid_W.4	narrow	2017		196	warm	4	25	3	0	0	0	0	0	0	0	0	0	0	0	0	0	0	0	4.5	4	4	2	1	4	2	1	5	t	rrs	rs
S. tridactylites	tri	tri_E	trid_W.5	narrow	2017		196	cold	1	25	0	0	0	0	0	0	0	0	0	0	0	0	0	0	0	0	4.5	4	4	2	1	4	2	1	5	t	rrs	rs
S. tridactylites	tri	tri_E	trid_W.6	narrow	2017		196	cold	2	25	0	0	0	0	0	0	0	0	0	0	0	0	0	0	0	0	4.5	4	4	2	1	4	2	1	5	t	rrs	rs
S. tridactylites	tri	tri_E	trid_W.7	narrow	2017		196	cold	3	25	0	0	0	0	0	0	0	0	0	0	0	0	0	0	0	0	4.5	4	4	2	1	4	2	1	5	t	rrs	rs
S. tridactylites	tri	tri_E	trid_W.8	narrow	2017		196	cold	4	25	0	0	0	0	0	0	0	0	0	0	0	0	0	0	0	0	4.5	4	4	2	1	4	2	1	5	t	rrs	rs
S. tridactylites	tri	tri_SW	trid_F.1	narrow	2017	0.01	846	warm	1	25	4	0	0	0	0	0	0	0	0	0	0	0	0	0	0	0	4.5	4	4	2	1	4	2	1	5	t	rrs	rs
S. tridactylites	tri	tri_SW	trid_F.2	narrow	2017	0.011	846	warm	2	25	4	0	0	0	0	0	0	0	0	0	0	0	0	0	0	0	4.5	4	4	2	1	4	2	1	5	t	rrs	rs
S. tridactylites	tri	tri_SW	trid_F.3	narrow	2017	0.011	846	warm	3	25	1	0	0	0	0	0	0	0	0	0	0	0	0	0	0	0	4.5	4	4	2	1	4	2	1	5	t	rrs	rs
S. tridactylites	tri	tri_SW	trid_F.4	narrow	2017		846	warm	4	25	4	0	0	0	0	0	0	0	0	0	0	0	0	0	0	0	4.5	4	4	2	1	4	2	1	5	t	rrs	rs
S. tridactylites	tri	tri_SW	trid_F.5	narrow	2017		846	cold	1	25	3	0	0	0	0	0	0	0	0	0	0	0	0	0	0	0	4.5	4	4	2	1	4	2	1	5	t	rrs	rs
S. tridactylites	tri	tri_SW	trid_F.6	narrow	2017		846	cold	2	25	3	0	0	0	0	0	0	0	0	0	0	0	0	0	0	0	4.5	4	4	2	1	4	2	1	5	t	rrs	rs
S. tridactylites	tri	tri_SW	trid_F.7	narrow	2017		846	cold	3	25	2	0	0	0	0	0	0	0	0	0	0	0	0	0	0	0	4.5	4	4	2	1	4	2	1	5	t	rrs	rs
S. tridactylites	tri	tri_SW	trid_F.8	narrow	2017		846	cold	4	25	6	0	0	0	0	0	0	0	0	0	0	0	0	0	0	0	4.5	4	4	2	1	4	2	1	5	t	rrs	rs
S. tridactylites	tri	tri_W	trid_Ch.1	narrow	2017	0.014	1050	warm	1	25	0	0	0	0	0	0	0	0	0	0	0	0	0	0	0	0	4.5	4	4	2	1	4	2	1	5	t	rrs	rs
S. tridactylites	tri	tri_W	trid_Ch.2	narrow	2017	0.015	1050	warm	2	25	2	0	0	0	0	0	0	0	0	0	0	0	0	0	0	0	4.5	4	4	2	1	4	2	1	5	t	rrs	rs
S. tridactylites	tri	tri_W	trid_Ch.3	narrow	2017	0.014	1050	warm	3	25	1	0	0	0	0	0	0	0	0	0	0	0	0	0	0	0	4.5	4	4	2	1	4	2	1	5	t	rrs	rs
S. tridactylites	tri	tri_W	trid_Ch.4	narrow	2017		1050	warm	4	25	1	0	0	0	0	0	0	0	0	0	0	0	0	0	0	0	4.5	4	4	2	1	4	2	1	5	t	rrs	rs
S. tridactylites	tri	tri_W	trid_Ch.5	narrow	2017		1050	cold	1	25	0	0	0	0	0	0	0	0	0	0	0	0	0	0	0	0	4.5	4	4	2	1	4	2	1	5	t	rrs	rs
S. tridactylites	tri	tri_W	trid_Ch.6	narrow	2017		1050	cold	2	25	1	0	0	0	0	0	0	0	0	0	0	0	0	0	0	0	4.5	4	4	2	1	4	2	1	5	t	rrs	rs
S. tridactylites	tri	tri_W	trid_Ch.7	narrow	2017		1050	cold	3	25	2	0	0	0	0	0	0	0	0	0	0	0	0	0	0	0	4.5	4	4	2	1	4	2	1	5	t	rrs	rs
S. tridactylites	tri	tri_W	trid_Ch.8	narrow	2017		1050	cold	4	25	0	0	0	0	0	0	0	0	0	0	0	0	0	0	0	0	4.5	4	4	2	1	4	2	1	5	t	rrs	rs

## Sheet: Lab_Saxi3_R-all
Species	Spec	SpecProv1	Pot_Population	Dist_aoo	Year_Coll	Seed_mass_mg	Seeds_letal	Temp	Petri_rep	Seeds_petri	D0	D4	D8	D12	D15	D19	D22	D26	D29	D33	D36	D39	D43	D47	D50
adscendens	ads	ads_C	ads_I.1	narrow	2016		4	warm	1	25	0	0	0	0	0	0	0	0	0	1	1	2	1	4	2
adscendens	ads	ads_C	ads_I.2	narrow	2016		1	warm	2	25	0	0	0	0	0	0	0	0	0	0	0	0	4	1	5
adscendens	ads	ads_C	ads_I.3	narrow	2016		1	warm	3	25	0	0	0	0	0	0	0	0	0	0	0	0	0	3	5
adscendens	ads	ads_C	ads_I.4	narrow	2016		0	warm	4	25	0	0	0	0	0	0	0	0	0	0	0	0	2	1	7
adscendens	ads	ads_C	ads_I.5	narrow	2016		0	cold	1	25	0	0	0	0	0	0	5	2	3	0	2	1	2	0	1
adscendens	ads	ads_C	ads_I.6	narrow	2016		3	cold	2	25	0	0	0	0	0	4	5	3	3	0	3	0	0	0	1
adscendens	ads	ads_C	ads_I.7	narrow	2016		0	cold	3	25	0	0	0	0	0	0	0	0	1	0	0	0	0	0	0
adscendens	ads	ads_C	ads_I.8	narrow	2016		0	cold	4	25	0	0	0	0	0	0	0	1	0	0	0	0	0	0	1
adscendens	ads	ads_SW	ads_F.1	narrow	2017	0.011	4	warm	1	25	0	0	0	0	0	0	0	0	0	0	0	0	0	0	0
adscendens	ads	ads_SW	ads_F.2	narrow	2017	0.011	0	warm	2	25	0	0	0	0	0	0	0	0	0	0	0	0	0	0	0
adscendens	ads	ads_SW	ads_F.3	narrow	2017	0.01	1	warm	3	25	0	0	0	0	0	0	0	0	0	0	0	0	0	0	0
adscendens	ads	ads_SW	ads_F.4	narrow	2017		2	warm	4	25	0	0	0	0	0	0	0	0	0	0	0	0	0	0	0
adscendens	ads	ads_SW	ads_F.5	narrow	2017		3	cold	1	25	0	0	0	0	0	0	0	0	0	0	0	0	0	0	0
adscendens	ads	ads_SW	ads_F.6	narrow	2017		8	cold	2	25	0	0	0	0	0	0	0	0	1	0	0	0	0	0	0
adscendens	ads	ads_SW	ads_F.7	narrow	2017		0	cold	3	25	0	0	0	0	0	0	0	0	0	0	0	0	0	0	0
adscendens	ads	ads_SW	ads_F.8	narrow	2017		6	cold	4	25	0	0	0	0	0	0	0	0	0	0	0	0	0	0	0
aizoides	aiz	aiz2_E	aizo_G.1	wide	2016		1	warm	1	25	0	0	0	0	1	9	4	1	2	0	0	0	0	0	0
aizoides	aiz	aiz2_E	aizo_G.2	wide	2016		0	warm	2	25	0	0	0	0	2	6	1	0	2	0	0	0	0	0	0
aizoides	aiz	aiz2_E	aizo_G.3	wide	2016		5	warm	3	25	0	0	0	0	2	7	5	3	0	0	0	0	0	0	0
aizoides	aiz	aiz2_E	aizo_G.4	wide	2016		2	warm	4	25	0	0	0	0	4	5	2	1	1	0	0	2	1	2	0
aizoides	aiz	aiz2_E	aizo_G.5	wide	2016		2	cold	1	25	0	0	0	0	6	15	1	1	0	0	0	0	0	0	0
aizoides	aiz	aiz2_E	aizo_G.6	wide	2016		3	cold	2	25	0	0	0	0	3	14	3	0	0	0	1	0	0	0	0
aizoides	aiz	aiz2_E	aizo_G.7	wide	2016		3	cold	3	25	0	0	0	0	3	18	0	0	0	0	0	0	0	0	1
aizoides	aiz	aiz2_E	aizo_G.8	wide	2016		0	cold	4	25	0	0	0	0	1	15	5	1	1	0	0	0	0	0	0
aizoides	aiz	aiz1_C	aizo_I.1	wide	2016	0.079	0	warm	1	25	0	0	0	0	5	10	2	2	1	1	0	0	0	0	0
aizoides	aiz	aiz1_C	aizo_I.2	wide	2016	0.079	0	warm	2	25	0	0	0	0	10	5	3	1	1	1	0	0	1	0	0
aizoides	aiz	aiz1_C	aizo_I.3	wide	2016	0.079	1	warm	3	25	0	0	0	0	7	7	5	0	0	0	0	1	0	0	0
aizoides	aiz	aiz1_C	aizo_I.4	wide	2016		0	warm	4	25	0	0	0	0	10	5	2	2	0	0	1	0	0	0	0
aizoides	aiz	aiz1_C	aizo_I.5	wide	2016		0	cold	1	25	0	0	0	0	10	7	4	0	0	0	0	0	0	0	0
aizoides	aiz	aiz1_C	aizo_I.6	wide	2016		0	cold	2	25	0	0	0	0	15	6	0	0	0	0	0	0	1	0	0
aizoides	aiz	aiz1_C	aizo_I.7	wide	2016		5	cold	3	25	0	0	0	0	10	7	0	0	0	0	0	0	1	0	0
aizoides	aiz	aiz1_C	aizo_I.8	wide	2016		0	cold	4	25	0	0	0	0	10	12	0	0	0	0	0	0	0	0	0
aizoides	aiz	aiz1_E	aizo_NP.1	wide	2016		0	warm	1	25	0	0	0	11	8	0	3	0	0	0	0	0	0	0	0
aizoides	aiz	aiz1_E	aizo_NP.2	wide	2016		1	warm	2	25	0	0	0	9	9	0	0	1	2	0	1	0	0	0	0
aizoides	aiz	aiz1_E	aizo_NP.3	wide	2016		0	warm	3	25	0	0	0	5	11	5	3	0	0	0	0	0	0	0	0
aizoides	aiz	aiz1_E	aizo_NP.4	wide	2016		0	warm	4	25	0	0	0	6	13	0	2	1	0	0	0	0	0	0	0
aizoides	aiz	aiz1_E	aizo_NP.5	wide	2016		0	cold	1	25	0	0	0	8	16	0	1	0	0	0	0	0	0	0	0
aizoides	aiz	aiz1_E	aizo_NP.6	wide	2016		1	cold	2	25	0	0	0	17	6	0	0	0	0	1	0	0	0	0	0
aizoides	aiz	aiz1_E	aizo_NP.7	wide	2016		0	cold	3	25	0	0	0	17	7	0	0	0	0	0	0	0	0	0	1
aizoides	aiz	aiz1_E	aizo_NP.8	wide	2016		0	cold	4	25	0	0	0	15	9	0	1	0	0	0	0	0	0	0	0
aizoides	aiz	aiz2_C	aizo_P.1	wide	2016		1	warm	1	25	0	0	0	9	7	0	2	2	0	1	0	0	0	0	0
aizoides	aiz	aiz2_C	aizo_P.2	wide	2016		3	warm	2	25	0	0	0	5	6	3	2	1	0	0	0	0	0	0	0
aizoides	aiz	aiz2_C	aizo_P.3	wide	2016		1	warm	3	25	0	0	0	3	7	3	1	1	0	0	0	0	0	0	1
aizoides	aiz	aiz2_C	aizo_P.4	wide	2016		2	warm	4	25	0	0	0	1	4	5	5	1	0	0	0	0	0	0	0
aizoides	aiz	aiz2_C	aizo_P.5	wide	2016		0	cold	1	25	0	0	0	2	15	4	0	0	0	0	0	0	0	0	0
aizoides	aiz	aiz2_C	aizo_P.6	wide	2016		1	cold	2	25	0	0	0	1	18	2	0	0	0	0	0	0	0	0	0
aizoides	aiz	aiz2_C	aizo_P.7	wide	2016		1	cold	3	25	0	0	0	3	17	0	3	0	0	0	0	0	0	0	0
aizoides	aiz	aiz2_C	aizo_P.8	wide	2016		1	cold	4	25	0	0	0	5	15	2	0	0	0	0	0	0	0	0	0
aizoides	aiz	aiz_SW	aizo_F.1	wide	2017	0.051	6	warm	1	25	0	0	0	1	1	2	1	0	1	0	0	2	0	0	0
aizoides	aiz	aiz_SW	aizo_F.2	wide	2017	0.0565	1	warm	2	24	0	0	0	0	5	2	2	0	0	1	2	0	0	0	0
aizoides	aiz	aiz_SW	aizo_F.3	wide	2017	0.055	3	warm	3	25	0	0	0	0	4	0	1	1	0	1	1	0	0	0	0
aizoides	aiz	aiz_SW	aizo_F.4	wide	2017		1	warm	4	24	0	0	0	0	4	3	0	1	1	0	1	1	0	0	2
aizoides	aiz	aiz_SW	aizo_F.5	wide	2017		1	cold	1	25	0	0	0	0	7	3	2	1	0	1	2	0	0	0	0
aizoides	aiz	aiz_SW	aizo_F.6	wide	2017		2	cold	2	25	0	0	0	0	4	6	5	2	0	0	0	0	0	0	0
aizoides	aiz	aiz_SW	aizo_F.7	wide	2017		6	cold	3	25	0	0	0	0	7	4	5	1	0	0	2	0	0	0	0
aizoides	aiz	aiz_SW	aizo_F.8	wide	2017		3	cold	4	25	0	0	0	0	7	2	8	1	1	0	0	0	0	0	0
androsacea	and	and_E	andro_G.1	wide	2016		2	warm	1	20	0	0	0	0	0	0	0	0	0	0	0	0	0	0	0
androsacea	and	and_E	andro_G.2	wide	2016		0	warm	2	20	0	0	0	0	0	0	0	0	0	0	0	0	0	0	0
androsacea	and	and_E	andro_G.3	wide	2016		2	warm	3	20	0	0	0	0	0	0	0	0	0	0	0	0	0	0	0
androsacea	and	and_E	andro_G.4	wide	2016		1	cold	1	20	0	0	0	0	0	0	0	0	0	0	0	0	0	0	0
androsacea	and	and_E	andro_G.5	wide	2016		0	cold	2	20	0	0	0	0	0	0	0	0	0	0	0	0	0	0	0
androsacea	and	and_E	andro_G.6	wide	2016		0	cold	3	20	0	0	0	0	0	0	0	0	0	0	0	0	0	0	0
androsacea	and	and_C	andro_I.1	wide	2016		0	warm	1	25	0	0	0	0	0	0	0	0	0	0	0	0	0	0	0
androsacea	and	and_C	andro_I.2	wide	2016		3	warm	2	25	0	0	0	0	0	0	0	0	0	0	0	0	0	0	0
androsacea	and	and_C	andro_I.3	wide	2016		0	warm	3	25	0	0	0	0	0	0	0	0	0	0	0	0	0	0	0
androsacea	and	and_C	andro_I.4	wide	2016		1	warm	4	25	0	0	0	0	0	0	0	0	0	0	0	0	0	0	0
androsacea	and	and_C	andro_I.5	wide	2016		0	cold	1	25	0	0	0	0	0	0	0	0	0	0	0	0	0	0	0
androsacea	and	and_C	andro_I.6	wide	2016		0	cold	2	25	0	0	0	0	0	0	0	0	0	0	0	0	0	0	0
androsacea	and	and_C	andro_I.7	wide	2016		1	cold	3	25	0	0	0	0	0	0	0	0	0	0	0	0	0	0	0
androsacea	and	and_C	andro_I.8	wide	2016		0	cold	4	25	0	0	0	0	0	0	0	0	0	0	0	0	0	0	0
androsacea	and	and_SW	andro_F.1	wide	2017	0.035	0	warm	1	25	0	0	0	0	0	0	0	0	0	0	0	0	0	0	0
androsacea	and	and_SW	andro_F.2	wide	2017	0.039	1	warm	2	25	0	0	0	0	0	0	0	0	0	0	0	0	0	0	0
androsacea	and	and_SW	andro_F.3	wide	2017	0.034	2	warm	3	25	0	0	0	0	0	0	0	0	0	0	0	0	0	0	0
androsacea	and	and_SW	andro_F.4	wide	2017		0	warm	4	25	0	0	0	0	0	0	0	0	0	0	0	0	0	0	0
androsacea	and	and_SW	andro_F.5	wide	2017		0	cold	1	25	0	0	0	0	0	0	0	0	0	0	0	0	0	0	0
androsacea	and	and_SW	andro_F.6	wide	2017		0	cold	2	25	0	0	0	0	0	0	0	0	0	0	0	0	0	0	0
androsacea	and	and_SW	andro_F.7	wide	2017		1	cold	3	25	0	0	0	0	0	0	0	0	0	0	0	0	0	0	0
androsacea	and	and_SW	andro_F.8	wide	2017		2	cold	4	25	0	0	0	0	0	0	0	0	0	0	0	0	0	0	0
aspera	asp	asp1_W	asp_Ch.1	wide	2016		4	warm	1	25	0	0	0	0	0	0	0	0	0	0	0	0	0	0	0
aspera	asp	asp1_W	asp_Ch.2	wide	2016		6	warm	2	25	0	0	0	0	0	0	0	0	0	0	0	0	0	0	0
aspera	asp	asp1_W	asp_Ch.3	wide	2016		4	warm	3	25	0	0	0	0	0	0	0	0	0	0	0	0	0	0	0
aspera	asp	asp1_W	asp_Ch.4	wide	2016		6	warm	4	25	0	0	0	0	0	0	0	0	0	0	0	0	0	0	0
aspera	asp	asp1_W	asp_Ch.5	wide	2016		6	cold	1	25	0	0	0	0	0	0	0	0	0	0	0	0	0	0	0
aspera	asp	asp1_W	asp_Ch.6	wide	2016		4	cold	2	25	0	0	0	0	0	0	0	0	0	0	0	0	0	0	0
aspera	asp	asp1_W	asp_Ch.7	wide	2016		12	cold	3	25	0	0	0	0	0	0	0	0	0	0	0	0	0	0	0
aspera	asp	asp1_W	asp_Ch.8	wide	2016		9	cold	4	25	0	0	0	0	0	0	0	0	0	0	0	0	0	0	0
aspera	asp	asp_C	asp_I.1	wide	2016		0	warm	1	25	0	0	0	0	0	0	0	0	0	0	0	0	0	0	0
aspera	asp	asp_C	asp_I.2	wide	2016		1	warm	2	25	0	0	0	0	0	0	0	0	0	0	0	0	0	0	0
aspera	asp	asp_C	asp_I.3	wide	2016		0	warm	3	25	0	0	0	0	0	0	0	0	0	0	0	0	0	0	0
aspera	asp	asp_C	asp_I.4	wide	2016		0	warm	4	25	0	0	0	0	0	0	0	0	0	0	0	0	0	0	0
aspera	asp	asp_C	asp_I.5	wide	2016		0	cold	1	25	0	0	0	0	0	0	1	0	0	0	0	0	1	0	0
aspera	asp	asp_C	asp_I.6	wide	2016		0	cold	2	25	0	0	0	0	0	3	3	0	0	0	1	0	0	0	0
aspera	asp	asp_C	asp_I.7	wide	2016		1	cold	3	25	0	0	0	0	0	5	2	0	0	0	0	0	0	0	0
aspera	asp	asp_C	asp_I.8	wide	2016		0	cold	4	25	0	0	0	0	0	0	0	2	4	1	0	2	0	0	0
aspera	asp	asp3_W	asp_Ch.9	wide	2017	0.017	2	warm	1	25	0	0	0	0	0	0	0	0	0	0	0	0	0	0	0
aspera	asp	asp3_W	asp_Ch.10	wide	2017	0.0156	0	warm	2	25	0	0	0	0	0	0	0	0	0	0	0	0	0	0	0
aspera	asp	asp3_W	asp_Ch.11	wide	2017	0.015	0	warm	3	25	0	0	0	0	0	0	0	0	0	0	0	0	0	0	0
aspera	asp	asp3_W	asp_Ch.12	wide	2017		0	warm	4	25	0	0	0	0	0	0	0	0	0	0	0	0	0	0	0
aspera	asp	asp3_W	asp_Ch.13	wide	2017		0	cold	1	25	0	0	0	0	0	0	0	0	0	0	0	0	0	0	0
aspera	asp	asp3_W	asp_Ch.14	wide	2017		0	cold	2	25	0	0	0	0	0	0	0	0	0	0	0	0	0	0	0
aspera	asp	asp3_W	asp_Ch.15	wide	2017		0	cold	3	25	0	0	0	0	0	0	0	0	0	0	0	0	0	0	0
aspera	asp	asp3_W	asp_Ch.16	wide	2017		0	cold	4	25	0	0	0	0	0	0	0	0	0	0	0	0	0	0	0
aspera	asp	asp2_W	asp_Ch.17	wide	2017	0.014	0	warm	1	25	0	0	0	0	0	0	0	0	0	0	0	0	0	0	0
aspera	asp	asp2_W	asp_Ch.18	wide	2017	0.012	2	warm	2	25	0	0	0	0	0	0	0	0	0	0	0	0	0	0	0
aspera	asp	asp2_W	asp_Ch.19	wide	2017	0.015	0	warm	3	25	0	0	0	0	0	0	0	0	0	0	0	0	0	0	0
aspera	asp	asp2_W	asp_Ch.20	wide	2017		0	warm	4	25	0	0	0	0	0	0	0	0	0	0	0	0	0	0	0
aspera	asp	asp2_W	asp_Ch.21	wide	2017		1	cold	1	25	0	0	0	0	0	0	0	0	0	0	0	0	0	0	0
aspera	asp	asp2_W	asp_Ch.22	wide	2017		0	cold	2	25	0	0	0	0	0	0	0	0	0	0	0	0	0	0	0
aspera	asp	asp2_W	asp_Ch.23	wide	2017		3	cold	3	25	0	0	0	0	0	0	0	0	0	0	0	0	0	0	0
aspera	asp	asp2_W	asp_Ch.24	wide	2017		1	cold	4	25	0	0	0	0	0	0	0	0	0	0	0	0	0	0	0
aspera	asp	asp2_SW	asp_F.1	wide	2017	0.015	2	warm	1	25	0	0	0	0	0	0	0	0	0	0	0	0	0	0	0
aspera	asp	asp2_SW	asp_F.2	wide	2017	0.016	1	warm	2	25	0	0	0	0	0	0	0	0	0	0	0	0	0	0	0
aspera	asp	asp2_SW	asp_F.3	wide	2017	0.015	0	warm	3	25	0	0	0	0	0	0	0	0	0	0	0	0	0	0	0
aspera	asp	asp2_SW	asp_F.4	wide	2017		0	warm	4	25	0	0	0	0	0	0	0	0	0	0	0	0	0	0	0
aspera	asp	asp2_SW	asp_F.5	wide	2017		0	cold	1	25	0	0	0	0	0	0	0	0	0	0	0	0	0	0	0
aspera	asp	asp2_SW	asp_F.6	wide	2017		0	cold	2	25	0	0	0	0	0	0	0	0	0	0	0	0	0	0	0
aspera	asp	asp2_SW	asp_F.7	wide	2017		1	cold	3	25	0	0	0	0	0	0	0	0	0	0	0	0	0	0	0
aspera	asp	asp2_SW	asp_F.8	wide	2017		0	cold	4	25	0	0	0	0	0	0	0	0	0	0	0	0	0	0	0
aspera	asp	asp1_SW	asp_P.1	wide	2017	0.021	5	warm	1	25	0	0	0	0	0	0	0	0	0	0	0	0	0	0	0
aspera	asp	asp1_SW	asp_P.2	wide	2017	0.021	0	warm	2	25	0	0	0	0	0	0	0	0	0	0	0	0	0	0	0
aspera	asp	asp1_SW	asp_P.3	wide	2017	0.02	1	warm	3	25	0	0	0	0	0	0	0	0	0	0	0	0	0	0	0
aspera	asp	asp1_SW	asp_P.4	wide	2017		2	warm	4	25	0	0	0	0	0	0	0	0	0	0	0	0	0	0	0
aspera	asp	asp1_SW	asp_P.5	wide	2017		3	cold	1	25	0	0	0	0	7	3	3	0	0	0	0	0	0	0	0
aspera	asp	asp1_SW	asp_P.6	wide	2017		2	cold	2	25	0	0	0	0	0	0	0	0	0	0	0	0	0	0	0
aspera	asp	asp1_SW	asp_P.7	wide	2017		3	cold	3	25	0	0	0	0	6	0	0	0	0	0	0	0	0	0	0
aspera	asp	asp1_SW	asp_P.8	wide	2017		3	cold	4	25	0	0	0	0	0	0	0	0	0	0	0	0	0	0	0
biflora	bif	bif_W	bifl_Ch.1	wide	2017	0.092	9	warm	1	25	0	0	0	0	0	0	0	0	0	0	0	0	0	0	0
biflora	bif	bif_W	bifl_Ch.2	wide	2017	0.085	3	warm	2	24	0	0	0	0	0	0	0	0	0	0	0	0	0	0	0
biflora	bif	bif_W	bifl_Ch.3	wide	2017	0.087	3	warm	3	25	0	0	0	0	0	0	0	0	0	0	0	1	0	0	0
biflora	bif	bif_W	bifl_Ch.4	wide	2017		0	warm	4	24	0	0	0	0	0	0	0	0	0	0	0	0	0	0	0
biflora	bif	bif_W	bifl_Ch.5	wide	2017		2	cold	1	25	0	0	0	0	0	0	0	0	0	0	0	0	0	0	0
biflora	bif	bif_W	bifl_Ch.6	wide	2017		5	cold	2	23	0	0	0	0	0	0	0	0	0	0	0	0	0	0	0
biflora	bif	bif_W	bifl_Ch.7	wide	2017		4	cold	3	25	0	0	0	0	0	0	0	0	0	0	0	0	0	0	0
biflora	bif	bif_W	bifl_Ch.8	wide	2017		3	cold	4	25	0	0	0	0	0	0	0	0	0	0	0	0	0	0	0
biflora	bif	bif_SW	bifl_F.1	wide	2017	0.162	3	warm	1	25	0	0	0	0	0	0	0	0	0	0	0	0	0	0	0
biflora	bif	bif_SW	bifl_F.2	wide	2017	0.158	3	warm	2	24	0	0	0	0	0	0	0	0	0	0	0	0	0	0	0
biflora	bif	bif_SW	bifl_F.3	wide	2017	0.16	2	warm	3	25	0	0	0	0	0	0	0	0	0	0	0	0	0	0	0
biflora	bif	bif_SW	bifl_F.4	wide	2017		5	warm	4	25	0	0	0	0	0	0	0	0	0	0	1	0	0	0	0
biflora	bif	bif_SW	bifl_F.5	wide	2017		10	cold	1	25	0	0	0	0	0	0	0	0	0	0	0	0	0	0	0
biflora	bif	bif_SW	bifl_F.6	wide	2017		4	cold	2	25	0	0	0	0	0	0	0	0	0	0	0	0	0	0	0
biflora	bif	bif_SW	bifl_F.7	wide	2017		4	cold	3	25	0	0	0	0	0	0	0	0	0	0	0	0	0	0	0
biflora	bif	bif_SW	bifl_F.8	wide	2017		6	cold	4	25	0	0	0	0	0	0	0	0	0	0	0	0	0	0	0
biflora	bif	bif_C	bifl_OT.1	wide	2017	0.109	0	warm	1	24	0	0	0	5	1	0	1	1	0	0	0	0	0	0	0
biflora	bif	bif_C	bifl_OT.2	wide	2017	0.103	5	warm	2	25	0	0	0	0	1	0	0	0	0	0	0	0	0	0	0
biflora	bif	bif_C	bifl_OT.3	wide	2017	0.101	1	warm	3	25	0	0	0	1	0	0	0	0	0	0	0	0	0	0	0
biflora	bif	bif_C	bifl_OT.4	wide	2017		3	warm	4	25	0	0	0	1	0	0	0	0	0	0	0	0	0	0	0
biflora	bif	bif_C	bifl_OT.5	wide	2017		1	cold	1	25	0	0	0	0	9	2	0	0	0	0	0	0	0	0	0
biflora	bif	bif_C	bifl_OT.6	wide	2017		1	cold	2	25	0	0	0	0	7	1	0	0	0	0	0	0	0	0	0
biflora	bif	bif_C	bifl_OT.7	wide	2017		0	cold	3	25	0	0	0	0	10	1	0	0	0	0	0	0	0	0	0
biflora	bif	bif_C	bifl_OT.8	wide	2017		1	cold	4	25	0	0	0	0	4	1	0	0	0	0	0	0	0	0	0
blepharophylla	ble	ble_E	bleph_G.1	narrow	2016			warm		0	0	0	0	0	0	0	0	0	0	0	0	0	0	0	0
blepharophylla	ble	ble_E	bleph_G.2	narrow	2016			cold		0	0	0	0	0	0	0	0	0	0	0	0	0	0	0	0
bryoides	bry	bry_W	bryo_Ch.1	wide	2016		1	warm	1	25	0	0	0	0	0	0	0	0	0	0	0	0	0	0	0
bryoides	bry	bry_W	bryo_Ch.2	wide	2016		1	warm	2	25	0	0	0	0	0	0	0	0	0	0	0	0	0	0	0
bryoides	bry	bry_W	bryo_Ch.3	wide	2016		3	warm	3	25	0	0	0	0	0	0	0	0	0	0	0	0	1	0	0
bryoides	bry	bry_W	bryo_Ch.4	wide	2016		1	warm	4	24	0	0	0	0	0	0	0	0	0	0	0	0	0	0	0
bryoides	bry	bry_W	bryo_Ch.5	wide	2016		4	cold	1	25	0	0	0	0	0	0	0	0	0	0	0	0	0	0	0
bryoides	bry	bry_W	bryo_Ch.6	wide	2016		2	cold	2	25	0	0	0	0	0	0	0	0	0	0	0	0	0	0	0
bryoides	bry	bry_W	bryo_Ch.7	wide	2016		4	cold	3	25	0	0	0	0	0	0	0	0	0	0	0	0	0	0	0
bryoides	bry	bry_W	bryo_Ch.8	wide	2016		3	cold	4	25	0	0	0	0	0	0	0	0	0	0	0	0	0	0	0
bryoides	bry	bry_E	bryo_G.1	wide	2016		3	warm	1	25	0	0	0	0	0	0	0	0	0	0	0	0	0	0	0
bryoides	bry	bry_E	bryo_G.2	wide	2016		4	warm	2	25	0	0	0	0	0	0	0	0	0	0	0	0	0	0	0
bryoides	bry	bry_E	bryo_G.3	wide	2016		4	warm	3	24	0	0	0	0	0	0	0	0	0	0	0	0	0	0	0
bryoides	bry	bry_E	bryo_G.4	wide	2016		3	warm	4	25	0	0	0	0	0	0	0	0	0	0	0	0	0	0	0
bryoides	bry	bry_E	bryo_G.5	wide	2016		4	cold	1	25	0	0	0	0	0	0	0	0	0	0	0	0	0	0	0
bryoides	bry	bry_E	bryo_G.6	wide	2016		2	cold	2	25	0	0	0	0	0	0	0	0	0	0	0	0	0	0	0
bryoides	bry	bry_E	bryo_G.7	wide	2016		5	cold	3	25	0	0	0	0	0	0	0	0	0	0	0	0	0	0	0
bryoides	bry	bry_E	bryo_G.8	wide	2016		4	cold	4	25	0	0	0	0	0	0	0	0	0	0	0	0	0	0	0
bryoides	bry	bry1_C	bryo_I.1	wide	2016	0.064	5	warm	1	25	0	0	0	0	0	0	0	0	0	0	0	0	0	0	0
bryoides	bry	bry1_C	bryo_I.2	wide	2016	0.064	0	warm	2	25	0	0	0	0	0	0	0	0	0	0	0	0	0	0	0
bryoides	bry	bry1_C	bryo_I.3	wide	2016	0.064	0	warm	3	25	0	0	0	0	0	0	0	0	0	0	0	0	0	0	0
bryoides	bry	bry1_C	bryo_I.4	wide	2016		2	warm	4	25	0	0	0	0	0	0	0	0	0	0	0	0	0	0	0
bryoides	bry	bry1_C	bryo_I.5	wide	2016		2	cold	1	25	0	0	0	0	0	0	0	0	0	0	0	0	0	0	0
bryoides	bry	bry1_C	bryo_I.6	wide	2016		2	cold	2	25	0	0	0	0	0	0	0	0	0	0	0	0	0	0	0
bryoides	bry	bry1_C	bryo_I.7	wide	2016		4	cold	3	25	0	0	0	0	0	0	0	0	0	0	0	0	0	0	0
bryoides	bry	bry1_C	bryo_I.8	wide	2016		2	cold	4	25	0	0	0	0	0	0	0	0	0	0	0	0	0	0	0
bryoides	bry	bry2_C	bryo_P.1	wide	2016		2	warm	1	25	0	0	0	0	0	0	0	0	0	0	0	0	0	0	0
bryoides	bry	bry2_C	bryo_P.2	wide	2016		7	warm	2	25	0	0	0	0	0	0	0	0	0	0	0	0	0	0	0
bryoides	bry	bry2_C	bryo_P.3	wide	2016		5	warm	3	25	0	0	0	0	0	0	0	0	0	0	0	0	0	0	0
bryoides	bry	bry2_C	bryo_P.4	wide	2016		10	warm	4	24	0	0	0	0	0	0	0	0	0	0	0	0	0	0	0
bryoides	bry	bry2_C	bryo_P.5	wide	2016		4	cold	1	25	0	0	0	0	0	0	0	0	0	0	0	0	0	1	0
bryoides	bry	bry2_C	bryo_P.6	wide	2016		6	cold	2	25	0	0	0	0	0	0	0	0	0	0	0	0	0	0	0
bryoides	bry	bry2_C	bryo_P.7	wide	2016		6	cold	3	25	0	0	0	0	0	0	0	0	0	0	0	0	0	1	0
bryoides	bry	bry2_C	bryo_P.8	wide	2016		14	cold	4	24	0	0	0	0	0	0	0	0	0	0	0	0	0	0	0
bryoides	bry	bry_SW	bryo_F.1	wide	2017	0.041	0	warm	1	26	0	0	0	0	0	0	0	0	0	0	0	0	0	0	0
bryoides	bry	bry_SW	bryo_F.2	wide	2017	0.046	0	warm	2	25	0	0	0	0	0	0	0	0	0	0	0	0	0	0	0
bryoides	bry	bry_SW	bryo_F.3	wide	2017	0.039	0	warm	3	25	0	0	0	0	0	0	0	0	0	0	0	0	0	0	0
bryoides	bry	bry_SW	bryo_F.4	wide	2017		3	warm	4	25	0	0	0	0	0	0	0	0	0	0	0	0	0	0	0
bryoides	bry	bry_SW	bryo_F.5	wide	2017		0	cold	1	25	0	0	0	0	0	0	0	0	0	0	0	0	0	0	0
bryoides	bry	bry_SW	bryo_F.6	wide	2017		4	cold	2	25	0	0	0	0	0	0	0	0	0	0	0	0	0	0	0
bryoides	bry	bry_SW	bryo_F.7	wide	2017		0	cold	3	25	0	0	0	0	0	0	0	0	0	0	0	0	0	0	0
bryoides	bry	bry_SW	bryo_F.8	wide	2017		3	cold	4	25	0	0	0	0	0	0	0	0	0	0	0	0	0	0	0
burseriana	bur	bur_E	burs_G.1	narrow	2017	0.047	1	warm	1	25	0	0	0	0	0	0	0	0	0	0	0	0	0	0	0
burseriana	bur	bur_E	burs_G.2	narrow	2017	0.054	0	warm	2	25	0	0	0	0	0	0	0	0	0	0	0	0	0	0	0
burseriana	bur	bur_E	burs_G.3	narrow	2017	0.054	0	warm	3	25	0	0	0	0	0	0	0	0	0	0	0	0	0	0	0
burseriana	bur	bur_E	burs_G.4	narrow	2017		2	warm	4	24	0	0	0	0	0	0	0	0	0	0	0	0	0	0	0
burseriana	bur	bur_E	burs_G.5	narrow	2017		0	cold	1	25	0	0	0	0	0	0	0	0	0	0	0	0	0	0	0
burseriana	bur	bur_E	burs_G.6	narrow	2017		0	cold	2	25	0	0	0	0	0	0	0	0	0	0	0	0	0	0	0
burseriana	bur	bur_E	burs_G.7	narrow	2017		0	cold	3	25	0	0	0	0	0	0	0	0	0	0	0	0	0	0	0
burseriana	bur	bur_E	burs_G.8	narrow	2017		0	cold	4	25	0	0	0	0	0	0	0	0	0	0	0	0	0	0	0
caesia	cae	cae2_E	cae_G.1	wide	2016		3	warm	1	25	0	0	0	0	0	0	1	0	0	1	0	0	1	0	1
caesia	cae	cae2_E	cae_G.2	wide	2016		2	warm	2	25	0	0	0	0	0	0	1	0	1	2	0	0	2	0	0
caesia	cae	cae2_E	cae_G.3	wide	2016		3	warm	3	25	0	0	0	0	0	0	0	0	0	1	1	1	1	1	0
caesia	cae	cae2_E	cae_G.4	wide	2016		8	warm	4	25	0	0	0	0	0	0	1	2	1	1	1	1	2	0	1
caesia	cae	cae2_E	cae_G.5	wide	2016		1	cold	1	25	0	0	0	0	0	3	12	8	0	1	0	0	0	0	0
caesia	cae	cae2_E	cae_G.6	wide	2016		1	cold	2	25	0	0	0	0	0	6	12	0	4	0	0	0	0	0	0
caesia	cae	cae2_E	cae_G.7	wide	2016		1	cold	3	25	0	0	0	0	5	4	10	0	1	0	1	0	0	0	0
caesia	cae	cae2_E	cae_G.8	wide	2016		4	cold	4	25	0	0	0	0	2	2	13	0	3	0	0	0	1	0	0
caesia	cae	cae1_C	cae_I.1	wide	2016		0	warm	1	25	0	0	0	0	0	0	0	0	0	0	0	0	1	0	3
caesia	cae	cae1_C	cae_I.2	wide	2016		3	warm	2	25	0	0	0	0	0	0	0	0	0	0	1	0	0	1	0
caesia	cae	cae1_C	cae_I.3	wide	2016		0	warm	3	25	0	0	0	0	0	0	0	0	0	0	0	0	1	1	3
caesia	cae	cae1_C	cae_I.4	wide	2016		1	warm	4	25	0	0	0	0	0	0	0	0	0	1	0	0	2	0	0
caesia	cae	cae1_C	cae_I.5	wide	2016		0	cold	1	25	0	0	0	0	0	0	0	4	0	0	0	1	0	0	1
caesia	cae	cae1_C	cae_I.6	wide	2016		2	cold	2	25	0	0	0	0	0	0	0	1	0	1	0	0	2	0	3
caesia	cae	cae1_C	cae_I.7	wide	2016		0	cold	3	25	0	0	0	0	0	0	0	2	0	0	0	2	1	0	1
caesia	cae	cae1_C	cae_I.8	wide	2016		3	cold	4	25	0	0	0	0	0	1	0	5	3	0	0	0	0	0	0
caesia	cae	cae2_C	cae_P.1	wide	2016		5	warm	1	25	0	0	0	0	0	0	0	0	0	0	0	0	0	0	4
caesia	cae	cae2_C	cae_P.2	wide	2016		1	warm	2	25	0	0	0	0	0	1	0	0	0	0	1	0	0	0	2
caesia	cae	cae2_C	cae_P.3	wide	2016		1	warm	3	25	0	0	0	0	0	0	0	0	0	1	0	0	0	1	1
caesia	cae	cae2_C	cae_P.4	wide	2016		2	warm	4	25	0	0	0	0	0	0	0	1	0	0	0	0	0	0	1
caesia	cae	cae2_C	cae_P.5	wide	2016		3	cold	1	25	0	0	0	0	0	6	4	2	1	0	0	0	0	0	0
caesia	cae	cae2_C	cae_P.6	wide	2016		0	cold	2	25	0	0	0	0	1	0	7	3	1	0	0	0	0	0	0
caesia	cae	cae2_C	cae_P.7	wide	2016		0	cold	3	25	0	0	0	0	0	10	2	1	0	0	0	0	0	1	0
caesia	cae	cae2_C	cae_P.8	wide	2016		0	cold	4	25	0	0	0	0	0	5	2	2	1	0	0	0	0	0	0
caesia	cae	cae_W	cae_Ch.1	wide	2017	0.028	2	warm	1	25	0	0	0	0	0	1	0	0	0	1	0	0	2	0	1
caesia	cae	cae_W	cae_Ch.2	wide	2017	0.028	2	warm	2	25	0	0	0	0	1	1	1	0	3	0	0	1	1	0	0
caesia	cae	cae_W	cae_Ch.3	wide	2017	0.028	1	warm	3	25	0	0	0	0	0	0	1	0	1	0	0	0	0	0	0
caesia	cae	cae_W	cae_Ch.4	wide	2017		4	warm	4	25	0	0	0	0	0	0	0	0	0	0	0	0	0	0	1
caesia	cae	cae_W	cae_Ch.5	wide	2017		0	cold	1	25	0	0	0	0	0	7	1	3	1	0	0	0	0	0	1
caesia	cae	cae_W	cae_Ch.6	wide	2017		1	cold	2	25	0	0	0	0	0	5	0	3	0	0	0	0	1	0	0
caesia	cae	cae_W	cae_Ch.7	wide	2017		0	cold	3	25	0	0	0	0	0	4	1	2	0	0	0	0	0	0	0
caesia	cae	cae_W	cae_Ch.8	wide	2017		1	cold	4	25	0	0	0	0	2	3	2	1	0	0	0	0	2	1	0
caesia	cae	cae_SW	cae_F.1	wide	2017	0.036	1	warm	1	25	0	0	0	0	0	0	1	0	0	0	0	0	0	0	0
caesia	cae	cae_SW	cae_F.2	wide	2017	0.035	1	warm	2	25	0	0	0	0	0	0	1	0	0	0	1	0	0	0	0
caesia	cae	cae_SW	cae_F.3	wide	2017	0.033	2	warm	3	25	0	0	0	0	0	0	0	0	0	0	0	0	0	0	0
caesia	cae	cae_SW	cae_F.4	wide	2017		0	warm	4	25	0	0	0	0	0	1	0	0	0	1	0	0	0	0	0
caesia	cae	cae_SW	cae_F.5	wide	2017		0	cold	1	25	0	0	0	0	0	16	4	0	1	1	0	0	0	0	0
caesia	cae	cae_SW	cae_F.6	wide	2017		0	cold	2	25	0	0	0	0	3	18	1	1	0	0	0	0	0	0	0
caesia	cae	cae_SW	cae_F.7	wide	2017		1	cold	3	25	0	0	0	0	3	13	2	0	0	0	0	0	0	0	0
caesia	cae	cae_SW	cae_F.8	wide	2017		1	cold	4	25	0	0	0	0	0	13	10	0	0	0	0	0	0	0	0
caesia	cae	cae1_E	cae_W.1	wide	2017	0.028	5	warm	1	25	0	0	0	0	2	0	2	0	2	0	0	0	0	0	0
caesia	cae	cae1_E	cae_W.2	wide	2017	0.025	2	warm	2	25	0	0	0	0	1	1	2	0	1	0	0	0	0	0	0
caesia	cae	cae1_E	cae_W.3	wide	2017	0.02	5	warm	3	25	0	0	0	0	3	0	1	0	1	0	0	0	0	0	0
caesia	cae	cae1_E	cae_W.4	wide	2017		5	warm	4	25	0	0	0	0	3	0	0	0	1	0	0	0	0	0	0
caesia	cae	cae1_E	cae_W.5	wide	2017		8	cold	1	25	0	0	0	0	3	7	3	0	0	0	0	0	0	0	0
caesia	cae	cae1_E	cae_W.6	wide	2017		3	cold	2	24	0	0	0	0	5	11	1	0	0	0	0	0	0	0	0
caesia	cae	cae1_E	cae_W.7	wide	2017		1	cold	3	25	0	0	0	0	7	15	0	0	0	0	0	0	0	0	0
caesia	cae	cae1_E	cae_W.8	wide	2017		1	cold	4	25	0	0	0	0	4	11	3	0	0	0	0	0	0	0	0
cernua	cer	cer_W	cern_Ch.1	narrow	2016			warm		0	0	0	0	0	0	0	0	0	0	0	0	0	0	0	0
cernua	cer	cer_W	cern_Ch.2	narrow	2016			cold		0	0	0	0	0	0	0	0	0	0	0	0	0	0	0	0
cochlearis	coc	coc_SW	coch_F.1	narrow	2017	0.047	10	warm	1	25	0	0	0	0	0	0	0	0	0	0	0	0	0	0	0
cochlearis	coc	coc_SW	coch_F.2	narrow	2017	0.051	13	warm	2	25	0	0	0	0	0	0	0	0	0	0	0	0	0	0	0
cochlearis	coc	coc_SW	coch_F.3	narrow	2017	0.052	12	warm	3	25	0	0	0	0	0	0	0	0	0	0	0	0	0	0	0
cochlearis	coc	coc_SW	coch_F.4	narrow	2017		18	warm	4	25	0	0	0	0	0	0	0	0	0	0	0	0	0	0	0
cochlearis	coc	coc_SW	coch_F.5	narrow	2017		12	cold	1	25	0	0	0	0	0	0	6	0	2	0	0	0	0	0	0
cochlearis	coc	coc_SW	coch_F.6	narrow	2017		13	cold	2	25	0	0	0	0	0	0	7	0	1	0	1	1	0	0	0
cochlearis	coc	coc_SW	coch_F.7	narrow	2017		16	cold	3	25	0	0	0	0	0	0	2	1	1	0	1	0	0	0	1
cochlearis	coc	coc_SW	coch_F.8	narrow	2017		16	cold	4	25	0	0	0	0	0	0	4	0	0	0	3	0	0	0	0
cotyledon	cot	cot1_W	coty_Ch.1	narrow	2017	0.031	3	warm	1	25	0	0	0	0	0	0	0	0	0	0	0	0	0	0	0
cotyledon	cot	cot1_W	coty_Ch.2	narrow	2017	0.03	0	warm	2	25	0	0	0	0	0	0	0	0	0	0	0	0	0	0	0
cotyledon	cot	cot1_W	coty_Ch.3	narrow	2017	0.034	2	warm	3	25	0	0	0	0	0	0	0	0	0	0	0	0	0	0	0
cotyledon	cot	cot1_W	coty_Ch.4	narrow	2017		1	warm	4	25	0	0	0	0	0	0	0	0	0	0	0	0	0	0	0
cotyledon	cot	cot1_W	coty_Ch.5	narrow	2017		6	cold	1	25	0	0	0	0	0	0	0	0	3	3	1	2	1	0	0
cotyledon	cot	cot1_W	coty_Ch.6	narrow	2017		4	cold	2	25	0	0	0	0	0	0	0	1	3	3	0	0	0	0	0
cotyledon	cot	cot1_W	coty_Ch.7	narrow	2017		1	cold	3	25	0	0	0	0	0	0	0	0	8	2	1	0	1	0	0
cotyledon	cot	cot1_W	coty_Ch.8	narrow	2017		0	cold	4	25	0	0	0	0	0	0	0	0	10	8	0	2	0	0	1
cotyledon	cot	cot2_W	coty_P.1	narrow	2017	0.039	1	warm	1	25	0	0	0	0	0	0	0	0	0	0	0	0	0	0	0
cotyledon	cot	cot2_W	coty_P.2	narrow	2017	0.038	1	warm	2	25	0	0	0	0	0	0	0	0	0	0	0	0	0	0	0
cotyledon	cot	cot2_W	coty_P.3	narrow	2017	0.038	0	warm	3	25	0	0	0	0	0	0	0	0	0	0	0	0	0	0	0
cotyledon	cot	cot2_W	coty_P.4	narrow	2017		2	warm	4	25	0	0	0	0	0	0	0	0	0	0	0	0	0	0	0
cotyledon	cot	cot2_W	coty_P.5	narrow	2017		0	cold	1	25	0	0	0	0	0	4	7	3	3	1	0	0	0	0	0
cotyledon	cot	cot2_W	coty_P.6	narrow	2017		0	cold	2	25	0	0	0	0	0	3	9	4	0	1	0	0	0	0	0
cotyledon	cot	cot2_W	coty_P.7	narrow	2017		2	cold	3	25	0	0	0	0	0	4	7	2	3	0	0	0	0	0	0
cotyledon	cot	cot2_W	coty_P.8	narrow	2017		2	cold	4	25	0	0	0	0	0	3	4	4	2	0	1	0	0	0	0
exarata	exa	exa_C	exa_I.1	wide	2016		0	warm	1	25	0	0	0	0	0	0	0	0	0	0	0	0	0	0	0
exarata	exa	exa_C	exa_I.2	wide	2016		0	warm	2	25	0	0	0	0	0	0	0	0	0	0	0	0	0	0	0
exarata	exa	exa_C	exa_I.3	wide	2016		0	warm	3	25	0	0	0	0	0	0	0	0	0	0	0	0	0	0	0
exarata	exa	exa_C	exa_I.4	wide	2016		0	warm	4	25	0	0	0	0	0	0	0	0	0	0	0	0	0	0	0
exarata	exa	exa_C	exa_I.5	wide	2016		0	cold	1	25	0	0	0	0	0	0	0	0	0	0	0	0	0	0	0
exarata	exa	exa_C	exa_I.6	wide	2016		1	cold	2	25	0	0	0	0	0	0	0	0	0	0	0	0	0	0	0
exarata	exa	exa_C	exa_I.7	wide	2016		0	cold	3	25	0	0	0	0	0	0	0	0	0	0	0	0	0	0	0
exarata	exa	exa_C	exa_I.8	wide	2016		0	cold	4	25	0	0	0	0	0	0	0	0	0	0	0	0	0	0	0
exarata	exa	exa1_SW	exa_P.1	wide	2016		1	warm	1	25	0	0	0	0	0	0	0	0	0	0	0	0	0	0	0
exarata	exa	exa1_SW	exa_P.2	wide	2016		4	warm	2	25	0	0	0	0	0	0	0	0	0	0	0	0	0	0	0
exarata	exa	exa1_SW	exa_P.3	wide	2016		0	warm	3	25	0	0	0	0	0	0	0	0	0	0	0	0	0	0	0
exarata	exa	exa1_SW	exa_P.4	wide	2016		2	warm	4	25	0	0	0	0	0	0	0	0	0	0	0	0	0	0	0
exarata	exa	exa1_SW	exa_P.5	wide	2016		2	cold	1	25	0	0	0	0	0	0	0	0	1	0	6	0	5	3	1
exarata	exa	exa1_SW	exa_P.6	wide	2016		2	cold	2	25	0	0	0	0	0	0	0	0	2	0	8	0	5	0	4
exarata	exa	exa1_SW	exa_P.7	wide	2016		5	cold	3	25	0	0	0	0	0	0	0	0	2	0	4	5	3	3	2
exarata	exa	exa1_SW	exa_P.8	wide	2016		4	cold	4	25	0	0	0	0	0	0	0	1	0	4	5	2	2	2	1
exarata	exa	exa_W	exa_Ch.1	wide	2017	0.053	0	warm	1	25	0	0	0	0	0	0	0	0	0	0	0	0	0	0	0
exarata	exa	exa_W	exa_Ch.2	wide	2017	0.052	0	warm	2	25	0	0	0	0	0	0	0	0	0	0	0	0	0	0	0
exarata	exa	exa_W	exa_Ch.3	wide	2017	0.049	0	warm	3	25	0	0	0	0	0	0	0	0	0	0	0	0	0	0	0
exarata	exa	exa_W	exa_Ch.4	wide	2017		0	warm	4	25	0	0	0	0	0	0	0	0	0	0	0	0	0	0	0
exarata	exa	exa_W	exa_Ch.5	wide	2017		0	cold	1	25	0	0	0	0	0	0	0	0	0	0	0	0	0	0	0
exarata	exa	exa_W	exa_Ch.6	wide	2017		0	cold	2	25	0	0	0	0	0	0	1	0	1	0	0	0	0	0	1
exarata	exa	exa_W	exa_Ch.7	wide	2017		1	cold	3	25	0	0	0	0	0	0	0	0	0	0	0	0	0	0	0
exarata	exa	exa_W	exa_Ch.8	wide	2017		0	cold	4	25	0	0	0	0	0	0	0	0	0	0	1	0	0	0	1
exarata	exa	exa2_SW	exa_F.1	wide	2017	0.057	1	warm	1	25	0	0	0	0	0	0	0	0	0	0	0	0	0	0	0
exarata	exa	exa2_SW	exa_F.2	wide	2017	0.057	0	warm	2	25	0	0	0	0	0	0	0	0	0	0	0	0	0	0	0
exarata	exa	exa2_SW	exa_F.3	wide	2017	0.051	2	warm	3	25	0	0	0	0	0	0	0	0	0	0	0	0	0	0	0
exarata	exa	exa2_SW	exa_F.4	wide	2017		0	warm	4	25	0	0	0	0	0	0	0	0	0	0	0	0	0	0	0
exarata	exa	exa2_SW	exa_F.5	wide	2017		0	cold	1	25	0	0	0	0	0	0	0	0	0	0	0	0	0	0	0
exarata	exa	exa2_SW	exa_F.6	wide	2017		0	cold	2	25	0	0	0	0	0	0	0	0	0	0	0	0	0	0	0
exarata	exa	exa2_SW	exa_F.7	wide	2017		0	cold	3	25	0	0	0	0	0	0	0	0	0	0	0	0	0	0	0
exarata	exa	exa2_SW	exa_F.8	wide	2017		0	cold	4	25	0	0	0	0	0	0	0	0	0	0	0	0	0	0	0
hostii	hos	hos_E	host_G.1	narrow	2016	0.042	0	warm	1	25	0	0	0	0	0	0	0	0	0	0	0	0	0	0	0
hostii	hos	hos_E	host_G.2	narrow	2016	0.042	5	warm	2	25	0	0	0	0	0	0	0	0	0	0	0	0	0	0	0
hostii	hos	hos_E	host_G.3	narrow	2016	0.042	1	warm	3	25	0	0	0	0	0	0	0	0	0	0	0	0	0	0	0
hostii	hos	hos_E	host_G.5	narrow	2016		2	cold	1	25	0	0	0	0	0	2	2	3	0	0	0	0	0	0	0
hostii	hos	hos_E	host_G.6	narrow	2016		1	cold	2	25	0	0	0	0	0	6	0	0	1	0	1	0	0	0	0
hostii	hos	hos_E	host_G.7	narrow	2016		1	cold	3	25	0	0	0	0	0	5	0	0	2	0	0	0	0	0	0
hostii	hos	hos2_C	host_P.1	narrow	2016		4	warm	1	25	0	0	0	0	0	0	0	0	0	0	0	0	0	0	0
hostii	hos	hos2_C	host_P.2	narrow	2016		3	warm	2	25	0	0	0	0	0	0	0	0	0	0	0	0	0	0	0
hostii	hos	hos2_C	host_P.3	narrow	2016		3	warm	3	25	0	0	0	0	0	0	0	0	0	0	0	0	0	0	0
hostii	hos	hos2_C	host_P.5	narrow	2016		6	cold	1	25	0	0	0	0	0	0	3	5	6	0	0	0	2	0	1
hostii	hos	hos2_C	host_P.6	narrow	2016		1	cold	2	25	0	0	0	0	0	1	7	3	0	4	1	0	1	0	0
hostii	hos	hos2_C	host_P.7	narrow	2016		6	cold	3	25	0	0	0	0	0	3	1	6	0	4	0	0	0	0	0
hostii	hos	hos1_C	host_P.1.1	narrow	2017	0.055	0	warm	1	25	0	0	0	0	0	0	0	0	0	0	0	0	0	0	0
hostii	hos	hos1_C	host_P.1.2	narrow	2017	0.055	0	warm	2	25	0	0	0	0	0	0	0	0	0	0	0	0	0	0	0
hostii	hos	hos1_C	host_P.1.3	narrow	2017	0.054	0	warm	3	25	0	0	0	0	0	0	0	0	0	0	0	0	0	0	0
hostii	hos	hos1_C	host_P.1.4	narrow	2017		0	warm	4	25	0	0	0	0	0	0	0	0	0	0	0	0	0	0	0
hostii	hos	hos1_C	host_P.1.5	narrow	2017		0	cold	1	25	0	0	0	0	3	18	0	1	0	0	0	0	0	0	0
hostii	hos	hos1_C	host_P.1.6	narrow	2017		0	cold	2	25	0	0	0	0	8	14	0	1	1	0	0	0	0	0	0
hostii	hos	hos1_C	host_P.1.7	narrow	2017		0	cold	3	25	0	0	0	0	6	13	0	3	0	0	0	1	0	0	0
hostii	hos	hos1_C	host_P.1.8	narrow	2017		0	cold	4	25	0	0	0	0	1	21	0	2	0	0	0	0	0	0	0
moschata	mos	mos2_E	mos_G.1	wide	2016	0.0205	3	warm	1	25	0	0	0	0	0	0	0	0	0	0	0	0	1	2	2
moschata	mos	mos2_E	mos_G.2	wide	2016	0.0205	1	warm	2	25	0	0	0	0	0	0	0	1	0	0	0	0	0	1	4
moschata	mos	mos2_E	mos_G.3	wide	2016	0.0205	2	warm	3	25	0	0	0	0	0	0	0	0	1	0	0	0	1	3	3
moschata	mos	mos2_E	mos_G.4	wide	2016		2	warm	4	25	0	0	0	0	0	0	0	0	0	0	0	0	1	0	2
moschata	mos	mos2_E	mos_G.5	wide	2016		2	cold	1	25	0	0	0	0	0	0	0	0	0	0	11	7	2	0	0
moschata	mos	mos2_E	mos_G.6	wide	2016		0	cold	2	25	0	0	0	0	0	0	0	0	6	3	5	2	1	0	1
moschata	mos	mos2_E	mos_G.7	wide	2016		0	cold	3	25	0	0	0	0	0	0	2	0	4	6	2	1	2	0	1
moschata	mos	mos2_E	mos_G.8	wide	2016		1	cold	4	25	0	0	0	0	0	0	0	0	6	4	1	1	1	3	1
moschata	mos	mos1_C	mos_I.1	wide	2016	0.064051	1	warm	1	25	0	0	0	0	0	0	0	0	0	0	0	0	0	0	0
moschata	mos	mos1_C	mos_I.2	wide	2016	0.033168	1	warm	2	25	0	0	0	0	0	0	0	0	0	0	0	0	1	0	1
moschata	mos	mos1_C	mos_I.3	wide	2016	0.074208	1	warm	3	25	0	0	0	0	0	0	0	0	1	0	0	0	0	0	0
moschata	mos	mos1_C	mos_I.4	wide	2016		1	warm	4	25	0	0	0	0	0	0	0	0	0	0	0	0	0	1	1
moschata	mos	mos1_C	mos_I.5	wide	2016		3	cold	1	25	0	0	0	0	0	0	0	0	0	0	0	1	0	0	0
moschata	mos	mos1_C	mos_I.6	wide	2016		1	cold	2	25	0	0	0	0	0	0	0	0	0	0	0	1	0	1	1
moschata	mos	mos1_C	mos_I.7	wide	2016		0	cold	3	25	0	0	0	0	0	0	0	0	0	8	2	0	0	1	1
moschata	mos	mos1_C	mos_I.8	wide	2016		0	cold	4	25	0	0	0	0	0	0	0	0	0	7	2	0	1	1	0
moschata	mos	mos_SW	mos_F.1	wide	2017	0.04	0	warm	1	25	0	0	0	0	0	0	0	0	0	0	0	0	0	0	0
moschata	mos	mos_SW	mos_F.2	wide	2017	0.041	0	warm	2	25	0	0	0	0	0	0	0	0	0	0	0	0	0	0	0
moschata	mos	mos_SW	mos_F.3	wide	2017	0.04	0	warm	3	25	0	0	0	0	0	0	0	0	0	0	0	0	0	0	1
moschata	mos	mos_SW	mos_F.4	wide	2017		1	warm	4	25	0	0	0	0	0	0	0	0	0	0	0	0	0	0	1
moschata	mos	mos_SW	mos_F.5	wide	2017		0	cold	1	25	0	0	0	0	0	0	6	5	8	0	1	2	1	0	0
moschata	mos	mos_SW	mos_F.6	wide	2017		1	cold	2	25	0	0	0	0	0	0	1	2	10	4	0	3	3	0	0
moschata	mos	mos_SW	mos_F.7	wide	2017		0	cold	3	25	0	0	0	0	0	1	2	4	9	1	1	4	1	0	0
moschata	mos	mos_SW	mos_F.8	wide	2017		0	cold	4	25	0	0	0	0	0	0	4	8	5	1	3	0	2	0	0
moschata	mos	mos1_E	mos_G.9	wide	2017	0.037	1	warm	1	25	0	0	0	0	0	0	1	0	2	2	0	1	0	4	1
moschata	mos	mos1_E	mos_G.10	wide	2017	0.033	0	warm	2	25	0	0	0	0	0	0	0	2	2	1	0	2	0	3	1
moschata	mos	mos1_E	mos_G.11	wide	2017	0.03	0	warm	3	25	0	0	0	0	0	0	0	3	2	5	0	0	0	1	0
moschata	mos	mos1_E	mos_G.12	wide	2017		0	warm	4	25	0	0	0	0	0	0	1	1	2	2	0	4	1	1	1
moschata	mos	mos1_E	mos_G.13	wide	2017		1	cold	1	25	0	0	0	0	0	11	0	4	0	0	0	2	1	0	0
moschata	mos	mos1_E	mos_G.14	wide	2017		0	cold	2	25	0	0	0	0	0	11	0	5	1	0	1	0	1	0	0
moschata	mos	mos1_E	mos_G.15	wide	2017		1	cold	3	25	0	0	0	0	0	8	1	5	0	1	0	0	0	0	1
moschata	mos	mos1_E	mos_G.16	wide	2017		0	cold	4	25	0	0	0	0	0	11	2	2	1	0	0	0	0	0	0
moschata	mos	mos2_C	mos_OT.1	wide	2017	0.039	0	warm	1	25	0	0	0	0	0	0	0	0	0	0	0	0	0	0	0
moschata	mos	mos2_C	mos_OT.2	wide	2017	0.035	0	warm	2	25	0	0	0	0	0	0	0	0	0	0	0	0	0	0	0
moschata	mos	mos2_C	mos_OT.3	wide	2017	0.042	0	warm	3	25	0	0	0	0	0	0	0	0	0	0	0	0	0	0	0
moschata	mos	mos2_C	mos_OT.4	wide	2017		1	warm	4	25	0	0	0	0	0	0	0	0	0	0	0	0	0	0	0
moschata	mos	mos2_C	mos_OT.5	wide	2017		0	cold	1	25	0	0	0	0	1	4	0	1	0	0	0	0	0	0	0
moschata	mos	mos2_C	mos_OT.6	wide	2017		0	cold	2	25	0	0	0	0	2	2	0	1	1	1	0	0	0	0	0
moschata	mos	mos2_C	mos_OT.7	wide	2017		1	cold	3	25	0	0	0	0	0	1	0	0	0	1	0	0	0	0	0
moschata	mos	mos2_C	mos_OT.8	wide	2017		2	cold	4	25	0	0	0	0	0	2	0	0	0	0	0	0	0	0	0
mutata	mut	mut_C	mut_I.1	narrow	2016		4	warm	1	25	0	0	0	0	2	4	1	2	0	0	0	1	1	0	0
mutata	mut	mut_C	mut_I.2	narrow	2016		8	warm	2	25	0	0	0	0	2	2	1	0	0	0	0	0	0	0	0
mutata	mut	mut_C	mut_I.3	narrow	2016		3	warm	3	25	0	0	0	0	2	3	0	1	0	0	1	0	1	0	0
mutata	mut	mut_C	mut_I.4	narrow	2016		6	warm	4	25	0	0	0	0	0	4	5	1	2	0	0	0	1	1	0
mutata	mut	mut_C	mut_I.5	narrow	2016		3	cold	1	25	0	0	0	0	14	1	0	0	1	0	0	0	0	0	1
mutata	mut	mut_C	mut_I.6	narrow	2016		3	cold	2	25	0	0	0	0	16	2	0	0	0	0	0	0	0	0	1
mutata	mut	mut_C	mut_I.7	narrow	2016		0	cold	3	25	0	0	0	0	18	4	0	0	0	0	0	0	0	0	2
mutata	mut	mut_C	mut_I.8	narrow	2016		4	cold	4	25	0	0	0	0	14	6	0	0	0	0	0	0	0	0	0
mutata	mut	mut_W	mut_F.1	narrow	2017	0.036	3	warm	1	25	0	0	0	0	0	3	4	2	0	0	3	2	0	1	0
mutata	mut	mut_W	mut_F.2	narrow	2017	0.036	3	warm	2	25	0	0	0	0	2	2	2	3	2	1	2	2	0	0	0
mutata	mut	mut_W	mut_F.3	narrow	2017	0.035	3	warm	3	25	0	0	0	0	1	11	3	2	0	0	0	0	0	0	1
mutata	mut	mut_W	mut_F.4	narrow	2017		4	warm	4	25	0	0	0	0	0	6	3	0	0	1	0	0	0	0	0
mutata	mut	mut_W	mut_F.5	narrow	2017		0	cold	1	25	0	0	0	24	0	1	0	0	0	0	0	0	0	0	0
mutata	mut	mut_W	mut_F.6	narrow	2017		1	cold	2	25	0	0	0	24	0	0	0	0	0	0	0	0	0	0	0
mutata	mut	mut_W	mut_F.7	narrow	2017		1	cold	3	25	0	0	0	18	0	6	0	0	0	0	0	0	0	0	0
mutata	mut	mut_W	mut_F.8	narrow	2017		0	cold	4	25	0	0	0	24	0	1	0	0	0	0	0	0	0	0	0
oppositifolia	opp	opp_W	oppo_Ch.1	wide	2016		1	warm	1	20	0	0	0	0	0	0	0	0	0	0	0	0	0	0	0
oppositifolia	opp	opp_W	oppo_Ch.2	wide	2016		4	warm	2	20	0	0	0	0	0	0	0	0	0	0	0	0	0	0	0
oppositifolia	opp	opp_W	oppo_Ch.3	wide	2016		0	warm	3	20	0	0	0	0	0	0	0	0	0	0	0	0	0	0	0
oppositifolia	opp	opp_W	oppo_Ch.5	wide	2016		3	cold	1	19	0	0	0	0	1	0	0	1	0	0	0	1	0	0	1
oppositifolia	opp	opp_W	oppo_Ch.6	wide	2016		1	cold	2	19	0	0	0	2	2	0	0	0	0	0	0	0	0	0	0
oppositifolia	opp	opp_W	oppo_Ch.7	wide	2016		2	cold	3	20	0	0	0	0	4	0	0	0	0	0	0	0	0	0	0
oppositifolia	opp	opp1_C	oppo_I.1	wide	2016	0.123	0	warm	1	25	0	0	0	0	0	0	0	0	0	0	0	0	0	0	0
oppositifolia	opp	opp1_C	oppo_I.2	wide	2016	0.122	0	warm	2	25	0	0	0	0	0	0	0	0	0	0	0	0	0	0	0
oppositifolia	opp	opp1_C	oppo_I.3	wide	2016	0.122	6	warm	3	25	0	0	0	0	0	0	0	0	0	0	0	0	0	0	0
oppositifolia	opp	opp1_C	oppo_I.4	wide	2016		2	warm	4	25	0	0	0	0	0	0	0	0	0	0	0	0	0	0	0
oppositifolia	opp	opp1_C	oppo_I.5	wide	2016		0	cold	1	25	0	0	0	0	0	0	0	0	1	0	0	1	0	0	0
oppositifolia	opp	opp1_C	oppo_I.6	wide	2016		1	cold	2	25	0	0	0	0	0	0	0	1	0	0	0	0	0	0	0
oppositifolia	opp	opp1_C	oppo_I.7	wide	2016		1	cold	3	25	0	0	0	0	0	0	0	1	0	0	0	0	0	0	0
oppositifolia	opp	opp1_C	oppo_I.8	wide	2016		2	cold	4	25	0	0	0	0	3	1	0	2	0	0	0	0	0	0	0
oppositifolia	opp	opp_SW	oppo_F.1	wide	2017	0.141	3	warm	1	25	0	0	0	1	0	0	0	0	0	0	0	0	0	0	0
oppositifolia	opp	opp_SW	oppo_F.2	wide	2017	0.129	1	warm	2	25	0	0	0	1	0	0	0	0	0	0	0	0	0	0	0
oppositifolia	opp	opp_SW	oppo_F.3	wide	2017	0.139	2	warm	3	25	0	0	0	0	0	0	0	0	0	0	0	0	0	0	0
oppositifolia	opp	opp_SW	oppo_F.4	wide	2017		4	warm	4	25	0	0	0	0	0	0	0	0	0	0	0	0	0	0	0
oppositifolia	opp	opp_SW	oppo_F.5	wide	2017		1	cold	1	25	0	0	0	3	3	1	0	0	0	0	0	0	0	0	0
oppositifolia	opp	opp_SW	oppo_F.6	wide	2017		1	cold	2	25	0	0	0	1	3	2	1	0	0	0	0	0	0	0	0
oppositifolia	opp	opp_SW	oppo_F.7	wide	2017		6	cold	3	25	0	0	0	5	2	3	0	2	0	0	0	0	0	0	0
oppositifolia	opp	opp_SW	oppo_F.8	wide	2017		2	cold	4	25	0	0	0	8	1	2	0	1	1	0	0	0	0	0	0
oppositifolia	opp	opp_E	oppo_G.1	wide	2017	0.111	2	warm	1	25	0	0	0	0	0	0	0	0	0	0	0	0	0	0	0
oppositifolia	opp	opp_E	oppo_G.2	wide	2017	0.108	0	warm	2	25	0	0	0	0	0	0	0	0	0	0	0	0	0	0	0
oppositifolia	opp	opp_E	oppo_G.3	wide	2017	0.118	2	warm	3	25	0	0	0	0	0	0	0	0	0	0	1	0	0	0	0
oppositifolia	opp	opp_E	oppo_G.4	wide	2017		1	warm	4	25	0	0	0	1	0	0	0	0	0	0	0	0	0	0	0
oppositifolia	opp	opp_E	oppo_G.5	wide	2017		0	cold	1	25	0	0	0	8	5	2	0	0	0	0	0	0	0	0	0
oppositifolia	opp	opp_E	oppo_G.6	wide	2017		2	cold	2	25	0	0	0	8	4	1	1	1	0	0	0	0	0	0	0
oppositifolia	opp	opp_E	oppo_G.7	wide	2017		0	cold	3	25	0	0	0	8	4	1	0	0	0	0	0	0	0	0	0
oppositifolia	opp	opp_E	oppo_G.8	wide	2017		2	cold	4	25	0	0	0	7	3	3	0	0	0	0	0	0	0	0	0
oppositifolia	opp	opp2_C	oppo_OT.1	wide	2017	0.1	2	warm	1	25	0	0	0	0	0	0	0	0	0	0	0	0	0	0	0
oppositifolia	opp	opp2_C	oppo_OT.2	wide	2017	0.104	1	warm	2	25	0	0	0	0	0	0	0	0	0	0	0	0	0	0	0
oppositifolia	opp	opp2_C	oppo_OT.3	wide	2017	0.103	0	warm	3	25	0	0	0	0	0	0	0	0	0	0	0	0	0	0	0
oppositifolia	opp	opp2_C	oppo_OT.4	wide	2017		1	warm	4	25	0	0	0	0	0	0	0	0	0	0	0	0	0	0	0
oppositifolia	opp	opp2_C	oppo_OT.5	wide	2017		0	cold	1	25	0	0	0	12	3	0	0	0	0	0	0	0	0	0	0
oppositifolia	opp	opp2_C	oppo_OT.6	wide	2017		0	cold	2	25	0	0	0	5	3	1	0	0	0	0	0	0	0	0	0
oppositifolia	opp	opp2_C	oppo_OT.7	wide	2017		1	cold	3	25	0	0	0	8	2	1	0	0	0	0	0	0	0	0	0
oppositifolia	opp	opp2_C	oppo_OT.8	wide	2017		2	cold	4	25	0	0	0	5	1	0	0	0	0	0	0	0	0	0	0
paniculata	pan	pan_W	pani_Ch.1	wide	2016		1	warm	1	25	0	0	0	0	0	0	0	0	0	0	0	0	0	0	0
paniculata	pan	pan_W	pani_Ch.2	wide	2016		2	warm	2	25	0	0	0	0	0	0	0	0	0	0	0	0	0	0	0
paniculata	pan	pan_W	pani_Ch.6	wide	2016		1	cold	1	25	0	0	0	0	0	0	0	0	1	0	0	0	0	0	0
paniculata	pan	pan_W	pani_Ch.7	wide	2016		2	cold	2	25	0	0	0	0	0	0	0	0	0	0	0	0	0	0	0
paniculata	pan	pan_E	pani_G.1	wide	2016		0	warm	1	25	0	0	0	0	0	0	0	0	0	0	0	0	0	0	0
paniculata	pan	pan_E	pani_G.2	wide	2016		1	warm	2	25	0	0	0	0	0	0	0	0	0	0	0	0	0	0	0
paniculata	pan	pan_E	pani_G.3	wide	2016		2	warm	3	25	0	0	0	0	0	0	0	1	0	0	0	0	0	0	0
paniculata	pan	pan_E	pani_G.4	wide	2016		3	warm	4	25	0	0	0	0	0	0	0	0	0	0	0	0	0	0	0
paniculata	pan	pan_E	pani_G.5	wide	2016		0	cold	1	25	0	0	0	0	0	3	9	2	1	0	0	0	0	0	0
paniculata	pan	pan_E	pani_G.6	wide	2016		2	cold	2	25	0	0	0	0	0	8	12	1	0	0	0	0	0	0	0
paniculata	pan	pan_E	pani_G.7	wide	2016		0	cold	3	25	0	0	0	0	0	6	10	0	0	0	1	0	0	0	0
paniculata	pan	pan_E	pani_G.8	wide	2016		1	cold	4	25	0	0	0	0	0	4	3	3	0	0	0	0	0	0	0
paniculata	pan	pan1_C	pani_I.1	wide	2016		0	warm	1	25	0	0	0	0	0	0	0	0	0	0	0	0	0	0	0
paniculata	pan	pan1_C	pani_I.2	wide	2016		1	warm	2	25	0	0	0	0	0	0	0	0	0	0	0	0	0	0	0
paniculata	pan	pan1_C	pani_I.3	wide	2016		1	warm	3	25	0	0	0	0	0	0	0	0	0	0	0	0	0	0	0
paniculata	pan	pan1_C	pani_I.4	wide	2016		0	warm	4	25	0	0	0	0	0	0	0	0	0	0	0	0	0	0	0
paniculata	pan	pan1_C	pani_I.5	wide	2016		0	cold	1	25	0	0	0	0	0	0	1	0	0	0	0	0	0	0	0
paniculata	pan	pan1_C	pani_I.6	wide	2016		0	cold	2	25	0	0	0	0	0	0	0	0	1	0	0	0	0	0	0
paniculata	pan	pan1_C	pani_I.7	wide	2016		0	cold	3	25	0	0	0	0	0	0	0	0	0	0	0	0	0	0	0
paniculata	pan	pan1_C	pani_I.8	wide	2016		1	cold	4	26	0	0	0	0	0	0	0	0	0	0	0	0	0	0	0
paniculata	pan	pan2_C	pani_P.1	wide	2016		5	warm	1	25	0	0	0	0	0	0	0	0	0	0	0	0	0	0	0
paniculata	pan	pan2_C	pani_P.2	wide	2016		7	warm	2	25	0	0	0	0	0	0	0	0	0	0	0	0	0	0	0
paniculata	pan	pan2_C	pani_P.6	wide	2016		5	cold	1	25	0	0	0	0	0	0	0	0	0	0	1	4	0	0	1
paniculata	pan	pan2_C	pani_P.7	wide	2016		3	cold	2	25	0	0	0	0	0	0	0	0	0	0	0	0	2	0	0
paniculata	pan	pan_SW	pani_F.1	wide	2017	0.04	2	warm	1	25	0	0	0	0	0	0	0	0	0	0	0	0	0	0	0
paniculata	pan	pan_SW	pani_F.2	wide	2017	0.039	3	warm	2	25	0	0	0	0	0	0	0	0	0	0	0	0	0	0	0
paniculata	pan	pan_SW	pani_F.3	wide	2017	0.042	1	warm	3	25	0	0	0	0	0	0	0	0	0	0	0	0	0	0	0
paniculata	pan	pan_SW	pani_F.4	wide	2017		1	warm	4	25	0	0	0	0	0	0	0	0	0	0	0	0	0	0	0
paniculata	pan	pan_SW	pani_F.5	wide	2017		0	cold	1	25	0	0	0	0	0	0	1	0	0	0	1	0	0	0	0
paniculata	pan	pan_SW	pani_F.6	wide	2017		2	cold	2	25	0	0	0	0	0	0	1	0	0	1	0	0	0	0	0
paniculata	pan	pan_SW	pani_F.7	wide	2017		3	cold	3	25	0	0	0	0	0	0	3	0	0	3	0	0	0	0	0
paniculata	pan	pan_SW	pani_F.8	wide	2017		1	cold	4	26	0	0	0	0	0	2	0	0	0	2	0	0	0	0	0
rotundifolia	rot	rot1_E	rot_G.1	wide	2016		1	warm	1	25	0	0	0	0	2	8	6	3	2	1	1	0	0	0	0
rotundifolia	rot	rot1_E	rot_G.2	wide	2016		2	warm	2	25	0	0	1	6	3	4	3	0	0	3	3	0	0	0	0
rotundifolia	rot	rot1_E	rot_G.3	wide	2016		4	warm	3	25	0	0	1	2	0	6	5	2	1	0	2	0	0	0	0
rotundifolia	rot	rot1_E	rot_G.4	wide	2016		1	warm	4	25	0	0	0	5	0	9	4	3	0	0	0	0	0	0	0
rotundifolia	rot	rot1_E	rot_G.5	wide	2016		1	cold	1	25	0	0	0	0	0	12	0	8	3	1	0	0	0	0	0
rotundifolia	rot	rot1_E	rot_G.6	wide	2016		1	cold	2	25	0	0	0	3	2	17	0	1	0	0	0	0	0	0	1
rotundifolia	rot	rot1_E	rot_G.7	wide	2016		0	cold	3	25	0	0	0	0	0	8	0	6	6	0	0	0	0	0	1
rotundifolia	rot	rot1_E	rot_G.8	wide	2016		1	cold	4	25	0	0	0	1	1	7	4	9	0	0	1	1	0	0	0
rotundifolia	rot	rot_C	rot_I.1	wide	2016		2	warm	1	25	0	0	0	4	6	5	3	0	2	1	0	1	0	0	0
rotundifolia	rot	rot_C	rot_I.2	wide	2016		0	warm	2	25	0	0	0	3	6	7	3	1	0	1	2	2	0	0	0
rotundifolia	rot	rot_C	rot_I.3	wide	2016		0	warm	3	25	0	0	0	0	7	4	5	1	2	2	4	0	0	0	0
rotundifolia	rot	rot_C	rot_I.4	wide	2016		1	warm	4	25	0	0	0	3	7	6	1	2	0	3	2	0	0	0	0
rotundifolia	rot	rot_C	rot_I.5	wide	2016		0	cold	1	25	0	0	0	0	0	0	10	5	7	1	0	0	0	1	0
rotundifolia	rot	rot_C	rot_I.6	wide	2016		0	cold	2	25	0	0	0	5	2	6	5	0	5	2	0	0	0	0	0
rotundifolia	rot	rot_C	rot_I.7	wide	2016		1	cold	3	25	0	0	0	4	3	10	4	2	0	1	0	0	0	0	0
rotundifolia	rot	rot_C	rot_I.8	wide	2016		0	cold	4	25	0	0	0	8	0	10	3	3	0	1	0	0	0	0	0
rotundifolia	rot	rot1_SW	rot_P.1	wide	2016		3	warm	1	25	0	0	0	0	1	1	0	3	2	2	2	5	0	2	0
rotundifolia	rot	rot1_SW	rot_P.2	wide	2016		4	warm	2	25	0	0	2	1	0	4	0	2	3	2	3	1	0	2	1
rotundifolia	rot	rot1_SW	rot_P.3	wide	2016		0	warm	3	25	0	0	2	0	3	3	2	5	2	1	3	3	0	0	0
rotundifolia	rot	rot1_SW	rot_P.4	wide	2016		1	warm	4	25	0	0	0	0	0	3	2	2	1	7	4	1	2	0	0
rotundifolia	rot	rot1_SW	rot_P.5	wide	2016		2	cold	1	25	0	0	0	0	0	0	1	6	7	2	1	0	0	0	2
rotundifolia	rot	rot1_SW	rot_P.6	wide	2016		1	cold	2	25	0	0	0	0	0	0	2	6	5	3	1	1	0	0	1
rotundifolia	rot	rot1_SW	rot_P.7	wide	2016		0	cold	3	25	0	0	0	0	1	0	6	4	1	2	3	3	0	1	0
rotundifolia	rot	rot1_SW	rot_P.8	wide	2016		1	cold	4	25	0	0	0	5	0	6	4	7	0	1	0	0	0	0	0
rotundifolia	rot	rot_W	rot_Ch.1	wide	2017	0.039	6	warm	1	25	0	0	0	0	6	9	3	0	0	1	0	0	0	0	0
rotundifolia	rot	rot_W	rot_Ch.2	wide	2017	0.039	11	warm	2	25	0	0	0	0	7	2	3	0	0	1	1	0	0	0	0
rotundifolia	rot	rot_W	rot_Ch.3	wide	2017	0.038	7	warm	3	25	0	0	0	1	4	2	1	0	0	1	0	0	0	0	0
rotundifolia	rot	rot_W	rot_Ch.4	wide	2017		2	warm	4	25	0	0	0	2	1	3	0	1	0	0	0	0	0	0	0
rotundifolia	rot	rot_W	rot_Ch.5	wide	2017		9	cold	1	25	0	0	0	4	2	3	2	1	1	0	0	0	0	0	0
rotundifolia	rot	rot_W	rot_Ch.6	wide	2017		10	cold	2	25	0	0	0	1	5	3	3	1	1	0	0	0	0	0	0
rotundifolia	rot	rot_W	rot_Ch.7	wide	2017		8	cold	3	25	0	0	0	3	0	9	2	0	0	0	0	0	0	0	0
rotundifolia	rot	rot_W	rot_Ch.8	wide	2017		5	cold	4	25	0	0	0	0	2	15	0	2	0	0	0	0	0	0	0
rotundifolia	rot	rot2_SW	rot_F.1	wide	2017	0.03	3	warm	1	25	0	0	0	0	3	5	6	2	2	0	0	0	0	0	0
rotundifolia	rot	rot2_SW	rot_F.2	wide	2017	0.029	5	warm	2	25	0	0	0	0	1	5	3	4	1	2	1	0	0	0	2
rotundifolia	rot	rot2_SW	rot_F.3	wide	2017	0.028	2	warm	3	25	0	0	0	3	2	5	2	2	1	4	2	1	0	0	0
rotundifolia	rot	rot2_SW	rot_F.4	wide	2017		2	warm	4	25	0	0	0	0	1	3	3	4	2	5	1	0	0	0	1
rotundifolia	rot	rot2_SW	rot_F.5	wide	2017		2	cold	1	25	0	0	0	0	9	10	2	1	0	0	0	0	0	0	0
rotundifolia	rot	rot2_SW	rot_F.6	wide	2017		6	cold	2	25	0	0	0	0	4	5	4	4	0	0	1	0	1	0	0
rotundifolia	rot	rot2_SW	rot_F.7	wide	2017		6	cold	3	25	0	0	0	0	5	11	0	0	0	0	0	0	0	0	0
rotundifolia	rot	rot2_SW	rot_F.8	wide	2017		0	cold	4	25	0	0	0	0	3	16	2	2	0	1	0	1	0	0	0
rotundifolia	rot	rot2_E	rot_W.1	wide	2017	0.048	1	warm	1	25	0	0	0	3	16	3	0	0	1	0	0	0	0	0	0
rotundifolia	rot	rot2_E	rot_W.2	wide	2017	0.048	2	warm	2	25	0	0	0	4	16	2	0	0	0	1	0	0	0	0	0
rotundifolia	rot	rot2_E	rot_W.3	wide	2017	0.048	1	warm	3	25	0	0	0	2	19	3	0	0	0	0	0	0	0	0	0
rotundifolia	rot	rot2_E	rot_W.4	wide	2017		1	warm	4	25	0	0	0	6	8	9	0	0	0	1	0	0	0	0	0
rotundifolia	rot	rot2_E	rot_W.5	wide	2017		2	cold	1	25	0	0	0	3	2	11	4	3	0	0	0	0	0	0	0
rotundifolia	rot	rot2_E	rot_W.6	wide	2017		1	cold	2	25	0	0	0	0	5	11	7	1	0	0	0	0	0	0	0
rotundifolia	rot	rot2_E	rot_W.7	wide	2017		3	cold	3	25	0	0	0	0	7	11	2	2	0	0	0	0	0	0	0
rotundifolia	rot	rot2_E	rot_W.8	wide	2017		0	cold	4	25	0	0	0	0	7	12	3	0	1	0	0	0	0	0	0
rudolphiana	rud	rud_C	rudo_OT.1	narrow	2017	0.07	1	warm	1	25	0	0	6	13	2	0	0	0	0	0	0	0	0	0	0
rudolphiana	rud	rud_C	rudo_OT.2	narrow	2017	0.071	2	warm	2	25	0	0	4	10	5	0	0	0	0	0	0	0	0	0	0
rudolphiana	rud	rud_C	rudo_OT.3	narrow	2017	0.069	1	warm	3	25	0	0	3	9	5	2	1	0	0	0	0	0	0	0	0
rudolphiana	rud	rud_C	rudo_OT.4	narrow	2017		2	warm	4	25	0	0	6	11	2	1	0	0	0	0	0	0	0	0	0
rudolphiana	rud	rud_C	rudo_OT.5	narrow	2017		0	cold	1	25	0	0	0	15	10	0	0	0	0	0	0	0	0	0	0
rudolphiana	rud	rud_C	rudo_OT.6	narrow	2017		0	cold	2	25	0	0	0	17	7	1	0	0	0	0	0	0	0	0	0
rudolphiana	rud	rud_C	rudo_OT.7	narrow	2017		3	cold	3	25	0	0	0	21	1	0	0	0	0	0	0	0	0	0	0
rudolphiana	rud	rud_C	rudo_OT.8	narrow	2017		0	cold	4	25	0	0	0	22	2	1	0	0	0	0	0	0	0	0	0
sedoides	sed	sed_C	sedo_P.1	narrow	2017	0.078	0	warm	1	25	0	0	0	0	0	0	0	0	0	0	0	0	0	0	0
sedoides	sed	sed_C	sedo_P.2	narrow	2017	0.079	0	warm	2	25	0	0	0	0	0	0	0	0	0	0	0	0	0	0	0
sedoides	sed	sed_C	sedo_P.3	narrow	2017	0.074	1	warm	3	25	0	0	0	0	0	0	0	0	0	0	0	0	0	0	0
sedoides	sed	sed_C	sedo_P.4	narrow	2017		0	warm	4	25	0	0	0	0	0	0	0	0	0	0	0	0	0	0	0
sedoides	sed	sed_C	sedo_P.5	narrow	2017		2	cold	1	25	0	0	0	0	0	0	0	0	0	0	0	0	0	0	0
sedoides	sed	sed_C	sedo_P.6	narrow	2017		2	cold	2	25	0	0	0	0	0	0	0	0	0	0	0	0	0	0	0
sedoides	sed	sed_C	sedo_P.7	narrow	2017		0	cold	3	25	0	0	0	0	0	0	0	0	0	0	0	0	0	0	0
sedoides	sed	sed_C	sedo_P.8	narrow	2017		0	cold	4	25	0	0	0	0	0	0	0	0	0	0	0	0	0	0	0
seguieri	seg	seg_C	seg_I.1	wide	2016	0.034	0	warm	1	25	0	0	0	0	0	0	0	0	0	0	0	0	0	0	0
seguieri	seg	seg_C	seg_I.2	wide	2016	0.034	1	warm	2	25	0	0	0	0	0	0	0	0	0	0	0	0	0	0	0
seguieri	seg	seg_C	seg_I.3	wide	2016	0.034	0	warm	3	25	0	0	0	0	0	0	0	0	0	0	0	0	0	0	0
seguieri	seg	seg_C	seg_I.4	wide	2016		2	warm	4	25	0	0	0	0	0	0	0	0	0	0	0	0	0	1	0
seguieri	seg	seg_C	seg_I.5	wide	2016		0	cold	1	25	0	0	0	0	0	0	0	0	0	0	0	0	1	0	0
seguieri	seg	seg_C	seg_I.6	wide	2016		4	cold	2	25	0	0	0	0	0	0	0	0	0	0	0	1	0	0	0
seguieri	seg	seg_C	seg_I.7	wide	2016		3	cold	3	25	0	0	0	0	0	0	0	0	0	1	0	0	0	0	1
seguieri	seg	seg_C	seg_I.8	wide	2016		1	cold	4	25	0	0	0	0	0	0	0	0	0	0	0	0	0	0	0
seguieri	seg	seg_W	seg_P.1	wide	2017	0.037	0	warm	1	25	0	0	0	0	0	0	0	0	0	0	0	0	0	0	0
seguieri	seg	seg_W	seg_P.2	wide	2017	0.037	0	warm	2	25	0	0	0	0	0	0	0	0	0	0	0	0	0	0	0
seguieri	seg	seg_W	seg_P.3	wide	2017	0.038	1	warm	3	25	0	0	0	0	0	0	0	0	0	0	0	0	0	0	0
seguieri	seg	seg_W	seg_P.4	wide	2017		0	warm	4	25	0	0	0	0	0	0	1	0	0	0	0	0	0	0	0
seguieri	seg	seg_W	seg_P.5	wide	2017		0	cold	1	25	0	0	0	0	0	1	1	0	1	0	0	0	0	0	0
seguieri	seg	seg_W	seg_P.6	wide	2017		0	cold	2	25	0	0	0	0	0	1	0	0	0	0	0	0	0	0	0
seguieri	seg	seg_W	seg_P.7	wide	2017		2	cold	3	25	0	0	0	0	0	1	0	0	0	0	0	0	0	0	0
seguieri	seg	seg_W	seg_P.8	wide	2017		1	cold	4	25	0	0	0	0	0	1	0	0	0	0	0	0	0	0	0
squarrosa	squ	squ_C	squa_ST.1	narrow	2017	0.031	1	warm	1	25	0	0	0	0	0	1	0	0	0	0	0	0	0	0	0
squarrosa	squ	squ_C	squa_ST.2	narrow	2017	0.029	0	warm	2	25	0	0	0	5	2	2	2	0	0	0	0	0	0	0	0
squarrosa	squ	squ_C	squa_ST.3	narrow	2017	0.028	2	warm	3	25	0	0	0	2	2	3	1	0	1	0	0	0	0	0	0
squarrosa	squ	squ_C	squa_ST.4	narrow	2017		0	warm	4	25	0	0	0	5	3	0	0	0	0	0	0	0	0	0	0
squarrosa	squ	squ_C	squa_ST.5	narrow	2017		1	cold	1	25	0	0	0	0	16	5	3	0	0	0	0	0	0	0	0
squarrosa	squ	squ_C	squa_ST.6	narrow	2017		1	cold	2	25	0	0	0	0	15	8	1	0	0	0	0	0	0	0	0
squarrosa	squ	squ_C	squa_ST.7	narrow	2017		0	cold	3	25	0	0	0	0	16	4	3	1	0	1	0	0	0	0	0
squarrosa	squ	squ_C	squa_ST.8	narrow	2017		2	cold	4	25	0	0	0	0	10	13	0	0	0	0	0	0	0	0	0
stellaris	ste	ste2_C	stell_I.1	wide	2016		1	warm	1	25	0	0	2	1	9	1	1	2	2	3	0	1	1	0	0
stellaris	ste	ste2_C	stell_I.2	wide	2016		0	warm	2	25	0	0	2	0	9	4	3	0	0	2	1	0	0	0	0
stellaris	ste	ste2_C	stell_I.3	wide	2016		0	warm	3	25	0	0	0	0	12	2	6	0	1	1	0	1	0	0	2
stellaris	ste	ste2_C	stell_I.4	wide	2016		1	warm	4	25	0	0	1	2	6	3	7	2	2	0	1	0	0	0	0
stellaris	ste	ste2_C	stell_I.5	wide	2016		1	cold	1	25	0	0	0	0	14	4	5	1	0	0	0	0	0	0	0
stellaris	ste	ste2_C	stell_I.6	wide	2016		1	cold	2	25	0	0	0	0	8	6	2	2	2	0	1	0	0	0	0
stellaris	ste	ste2_C	stell_I.7	wide	2016		0	cold	3	25	0	0	0	0	17	8	0	0	0	0	0	0	0	0	0
stellaris	ste	ste2_C	stell_I.8	wide	2016		2	cold	4	25	0	0	0	0	14	8	0	1	0	0	0	0	0	0	0
stellaris	ste	ste1_C	stell_P.1	wide	2016		2	warm	1	25	0	0	0	0	5	2	8	0	1	1	1	0	0	0	3
stellaris	ste	ste1_C	stell_P.2	wide	2016		2	warm	2	25	0	0	0	0	4	1	5	4	3	1	2	0	0	0	3
stellaris	ste	ste1_C	stell_P.3	wide	2016		1	warm	3	25	0	0	0	0	4	2	7	2	1	1	1	0	0	0	5
stellaris	ste	ste1_C	stell_P.4	wide	2016		1	warm	4	25	0	0	1	1	4	5	6	2	2	0	1	1	0	0	1
stellaris	ste	ste1_C	stell_P.5	wide	2016		6	cold	1	25	0	0	0	0	4	2	4	0	7	0	0	0	0	1	0
stellaris	ste	ste1_C	stell_P.6	wide	2016		8	cold	2	25	0	0	0	0	4	4	1	0	4	1	0	2	0	1	0
stellaris	ste	ste1_C	stell_P.7	wide	2016		1	cold	3	25	0	0	0	0	5	3	6	0	4	3	1	0	0	0	0
stellaris	ste	ste1_C	stell_P.8	wide	2016		6	cold	4	25	0	0	0	0	6	4	1	0	7	1	0	0	0	0	0
stellaris	ste	ste_E	stell_W.1	wide	2017	0.039	5	warm	1	25	0	0	0	0	4	1	2	1	0	0	0	0	0	0	0
stellaris	ste	ste_E	stell_W.2	wide	2017	0.042	4	warm	2	25	0	0	0	1	7	1	2	0	0	3	0	0	1	0	0
stellaris	ste	ste_E	stell_W.3	wide	2017	0.039	7	warm	3	25	0	0	0	1	5	0	2	1	0	2	0	0	1	0	0
stellaris	ste	ste_E	stell_W.4	wide	2017		3	warm	4	25	0	0	0	0	6	1	3	3	0	1	0	1	0	0	0
stellaris	ste	ste_E	stell_W.5	wide	2017		4	cold	1	25	0	0	0	0	1	7	1	0	2	1	0	2	0	0	0
stellaris	ste	ste_E	stell_W.6	wide	2017		3	cold	2	25	0	0	0	0	2	3	2	2	1	0	0	0	1	0	0
stellaris	ste	ste_E	stell_W.7	wide	2017		10	cold	3	25	0	0	0	0	1	3	2	1	0	0	0	0	1	0	0
stellaris	ste	ste_E	stell_W.8	wide	2017		6	cold	4	25	0	0	0	0	0	3	2	2	1	1	0	0	1	0	0
tridactylites	tri	tri_W	trid_Ch.1	narrow	2017	0.014	0	warm	1	25	0	0	0	0	0	0	0	0	0	0	0	0	0	0	0
tridactylites	tri	tri_W	trid_Ch.2	narrow	2017	0.015	2	warm	2	25	0	0	0	0	0	0	0	0	0	0	0	0	0	0	0
tridactylites	tri	tri_W	trid_Ch.3	narrow	2017	0.014	1	warm	3	25	0	0	0	0	0	0	0	0	0	0	0	0	0	0	0
tridactylites	tri	tri_W	trid_Ch.4	narrow	2017		1	warm	4	25	0	0	0	0	0	0	0	0	0	0	0	0	0	0	0
tridactylites	tri	tri_W	trid_Ch.5	narrow	2017		0	cold	1	25	0	0	0	0	0	0	0	0	0	0	0	0	0	0	0
tridactylites	tri	tri_W	trid_Ch.6	narrow	2017		1	cold	2	25	0	0	0	0	0	0	0	0	0	0	0	0	0	0	0
tridactylites	tri	tri_W	trid_Ch.7	narrow	2017		2	cold	3	25	0	0	0	0	0	0	0	0	0	0	0	0	0	0	0
tridactylites	tri	tri_W	trid_Ch.8	narrow	2017		0	cold	4	25	0	0	0	0	0	0	0	0	0	0	0	0	0	0	0
tridactylites	tri	tri_SW	trid_F.1	narrow	2017	0.01	4	warm	1	25	0	0	0	0	0	0	0	0	0	0	0	0	0	0	0
tridactylites	tri	tri_SW	trid_F.2	narrow	2017	0.011	4	warm	2	25	0	0	0	0	0	0	0	0	0	0	0	0	0	0	0
tridactylites	tri	tri_SW	trid_F.3	narrow	2017	0.011	1	warm	3	25	0	0	0	0	0	0	0	0	0	0	0	0	0	0	0
tridactylites	tri	tri_SW	trid_F.4	narrow	2017		4	warm	4	25	0	0	0	0	0	0	0	0	0	0	0	0	0	0	0
tridactylites	tri	tri_SW	trid_F.5	narrow	2017		3	cold	1	25	0	0	0	0	0	0	0	0	0	0	0	0	0	0	0
tridactylites	tri	tri_SW	trid_F.6	narrow	2017		3	cold	2	25	0	0	0	0	0	0	0	0	0	0	0	0	0	0	0
tridactylites	tri	tri_SW	trid_F.7	narrow	2017		2	cold	3	25	0	0	0	0	0	0	0	0	0	0	0	0	0	0	0
tridactylites	tri	tri_SW	trid_F.8	narrow	2017		6	cold	4	25	0	0	0	0	0	0	0	0	0	0	0	0	0	0	0
tridactylites	tri	tri_E	trid_W.1	narrow	2017	0.011	1	warm	1	25	0	0	0	0	0	0	0	0	0	0	0	0	0	0	0
tridactylites	tri	tri_E	trid_W.2	narrow	2017	0.01	0	warm	2	25	0	0	0	0	0	0	0	0	0	0	0	0	0	0	0
tridactylites	tri	tri_E	trid_W.3	narrow	2017	0.009	0	warm	3	25	0	0	0	0	0	0	0	0	0	0	0	0	0	0	0
tridactylites	tri	tri_E	trid_W.4	narrow	2017		3	warm	4	25	0	0	0	0	0	0	0	0	0	0	0	0	0	0	0
tridactylites	tri	tri_E	trid_W.5	narrow	2017		0	cold	1	25	0	0	0	0	0	0	0	0	0	0	0	0	0	0	0
tridactylites	tri	tri_E	trid_W.6	narrow	2017		0	cold	2	25	0	0	0	0	0	0	0	0	0	0	0	0	0	0	0
tridactylites	tri	tri_E	trid_W.7	narrow	2017		0	cold	3	25	0	0	0	0	0	0	0	0	0	0	0	0	0	0	0
tridactylites	tri	tri_E	trid_W.8	narrow	2017		0	cold	4	25	0	0	0	0	0	0	0	0	0	0	0	0	0	0	0

## Sheet: Tab4-indices
Spec	SpecProv1	Altitude	Pot_Population	Dist_aoo	Temp	Petri_rep	Seeds_petri	G	MTG	CVtG	T	K	L	F	W	R	N	H	D	LF	KS2
ads	ads_C	2617	ads_I.1	narrow	warm	1	25	44	43.4545	13.4329	1.5	4	4	3.5	1	4	4	3	3	t	rs
ads	ads_C	2617	ads_I.2	narrow	warm	2	25	40	46.9	7.41686	1.5	4	4	3.5	1	4	4	3	3	t	rs
ads	ads_C	2617	ads_I.3	narrow	warm	3	25	32	48.875	3.17677	1.5	4	4	3.5	1	4	4	3	3	t	rs
ads	ads_C	2617	ads_I.4	narrow	warm	4	25	40	48.3	6.09898	1.5	4	4	3.5	1	4	4	3	3	t	rs
ads	ads_C	2617	ads_I.5	narrow	cold	1	25	64	31	29.2109	1.5	4	4	3.5	1	4	4	3	3	t	rs
ads	ads_C	2617	ads_I.6	narrow	cold	2	25	76	26.7895	30.0583	1.5	4	4	3.5	1	4	4	3	3	t	rs
ads	ads_C	2617	ads_I.7	narrow	cold	3	25	4	29		1.5	4	4	3.5	1	4	4	3	3	t	rs
ads	ads_C	2617	ads_I.8	narrow	cold	4	25	8	38	44.6594	1.5	4	4	3.5	1	4	4	3	3	t	rs
ads	ads_SW	2458	ads_F.1	narrow	warm	1	25	0			1.5	4	4	3.5	1	4	4	3	3	t	rs
ads	ads_SW	2458	ads_F.2	narrow	warm	2	25	0			1.5	4	4	3.5	1	4	4	3	3	t	rs
ads	ads_SW	2458	ads_F.3	narrow	warm	3	25	0			1.5	4	4	3.5	1	4	4	3	3	t	rs
ads	ads_SW	2458	ads_F.4	narrow	warm	4	25	0			1.5	4	4	3.5	1	4	4	3	3	t	rs
ads	ads_SW	2458	ads_F.5	narrow	cold	1	25	0			1.5	4	4	3.5	1	4	4	3	3	t	rs
ads	ads_SW	2458	ads_F.6	narrow	cold	2	25	4	29		1.5	4	4	3.5	1	4	4	3	3	t	rs
ads	ads_SW	2458	ads_F.7	narrow	cold	3	25	0			1.5	4	4	3.5	1	4	4	3	3	t	rs
ads	ads_SW	2458	ads_F.8	narrow	cold	4	25	0			1.5	4	4	3.5	1	4	4	3	3	t	rs
aiz	aiz_SW	2023	aizo_F.1	wide	warm	1	24	33.3333	24.25	42.7839	2	2	4	4	3	4	2	1	1	c	cs
aiz	aiz_SW	2023	aizo_F.2	wide	warm	2	25	48	21.8333	38.4611	2	2	4	4	3	4	2	1	1	c	cs
aiz	aiz_SW	2023	aizo_F.3	wide	warm	3	24	33.3333	22.125	39.2866	2	2	4	4	3	4	2	1	1	c	cs
aiz	aiz_SW	2023	aizo_F.4	wide	warm	4	25	52	26.6923	49.0236	2	2	4	4	3	4	2	1	1	c	cs
aiz	aiz_SW	2023	aizo_F.5	wide	cold	1	25	64	21.0625	36.4671	2	2	4	4	3	4	2	1	1	c	cs
aiz	aiz_SW	2023	aizo_F.6	wide	cold	2	25	68	19.7647	17.7561	2	2	4	4	3	4	2	1	1	c	cs
aiz	aiz_SW	2023	aizo_F.7	wide	cold	3	25	76	20.4737	31.3751	2	2	4	4	3	4	2	1	1	c	cs
aiz	aiz_SW	2023	aizo_F.8	wide	cold	4	25	76	19.6842	21.557	2	2	4	4	3	4	2	1	1	c	cs
aiz	aiz1_C	2479	aizo_I.1	wide	warm	1	25	84	20.1429	23.9271	2	2	4	4	3	4	2	1	1	c	cs
aiz	aiz1_C	2479	aizo_I.2	wide	warm	2	25	88	20.0909	35.7246	2	2	4	4	3	4	2	1	1	c	cs
aiz	aiz1_C	2479	aizo_I.3	wide	warm	3	25	80	19.35	27.9198	2	2	4	4	3	4	2	1	1	c	cs
aiz	aiz1_C	2479	aizo_I.4	wide	warm	4	25	80	18.85	28.9177	2	2	4	4	3	4	2	1	1	c	cs
aiz	aiz1_C	2479	aizo_I.5	wide	cold	1	25	84	17.6667	15.9431	2	2	4	4	3	4	2	1	1	c	cs
aiz	aiz1_C	2479	aizo_I.6	wide	cold	2	25	88	17.3636	34.5799	2	2	4	4	3	4	2	1	1	c	cs
aiz	aiz1_C	2479	aizo_I.7	wide	cold	3	25	72	18.1111	35.9776	2	2	4	4	3	4	2	1	1	c	cs
aiz	aiz1_C	2479	aizo_I.8	wide	cold	4	25	88	17.1818	11.8648	2	2	4	4	3	4	2	1	1	c	cs
aiz	aiz1_E	1700	aizo_NP.1	wide	warm	1	25	88	14.4545	23.3613	2	2	4	4	3	4	2	1	1	c	cs
aiz	aiz1_E	1700	aizo_NP.2	wide	warm	2	25	88	16.5	41.5178	2	2	4	4	3	4	2	1	1	c	cs
aiz	aiz1_E	1700	aizo_NP.3	wide	warm	3	25	96	16.0833	20.2445	2	2	4	4	3	4	2	1	1	c	cs
aiz	aiz1_E	1700	aizo_NP.4	wide	warm	4	25	88	15.3182	23.4415	2	2	4	4	3	4	2	1	1	c	cs
aiz	aiz1_E	1700	aizo_NP.5	wide	cold	1	25	100	14.32	14.9121	2	2	4	4	3	4	2	1	1	c	cs
aiz	aiz1_E	1700	aizo_NP.6	wide	cold	2	25	96	13.625	31.7946	2	2	4	4	3	4	2	1	1	c	cs
aiz	aiz1_E	1700	aizo_NP.7	wide	cold	3	25	100	14.36	52.5708	2	2	4	4	3	4	2	1	1	c	cs
aiz	aiz1_E	1700	aizo_NP.8	wide	cold	4	25	100	13.48	17.0139	2	2	4	4	3	4	2	1	1	c	cs
aiz	aiz2_C	2200	aizo_P.1	wide	warm	1	25	84	16.2857	36.5927	2	2	4	4	3	4	2	1	1	c	cs
aiz	aiz2_C	2200	aizo_P.2	wide	warm	2	25	68	16.2941	25.835	2	2	4	4	3	4	2	1	1	c	cs
aiz	aiz2_C	2200	aizo_P.3	wide	warm	3	25	64	18.5	49.8158	2	2	4	4	3	4	2	1	1	c	cs
aiz	aiz2_C	2200	aizo_P.4	wide	warm	4	25	64	18.9375	19.6133	2	2	4	4	3	4	2	1	1	c	cs
aiz	aiz2_C	2200	aizo_P.5	wide	cold	1	25	84	15.4762	12.698	2	2	4	4	3	4	2	1	1	c	cs
aiz	aiz2_C	2200	aizo_P.6	wide	cold	2	25	84	15.2381	9.25865	2	2	4	4	3	4	2	1	1	c	cs
aiz	aiz2_C	2200	aizo_P.7	wide	cold	3	25	92	15.5217	17.7896	2	2	4	4	3	4	2	1	1	c	cs
aiz	aiz2_C	2200	aizo_P.8	wide	cold	4	25	88	14.6818	12.8523	2	2	4	4	3	4	2	1	1	c	cs
aiz	aiz2_E	1560	aizo_G.1	wide	warm	1	25	68	21.0588	17.9625	2	2	4	4	3	4	2	1	1	c	cs
aiz	aiz2_E	1560	aizo_G.2	wide	warm	2	25	44	20.3636	23.0618	2	2	4	4	3	4	2	1	1	c	cs
aiz	aiz2_E	1560	aizo_G.3	wide	warm	3	25	68	20.6471	16.1491	2	2	4	4	3	4	2	1	1	c	cs
aiz	aiz2_E	1560	aizo_G.4	wide	warm	4	25	72	26.0556	44.4367	2	2	4	4	3	4	2	1	1	c	cs
aiz	aiz2_E	1560	aizo_G.5	wide	cold	1	25	92	18.3913	13.9822	2	2	4	4	3	4	2	1	1	c	cs
aiz	aiz2_E	1560	aizo_G.6	wide	cold	2	25	84	19.6667	21.4124	2	2	4	4	3	4	2	1	1	c	cs
aiz	aiz2_E	1560	aizo_G.7	wide	cold	3	25	88	19.8636	34.6112	2	2	4	4	3	4	2	1	1	c	cs
aiz	aiz2_E	1560	aizo_G.8	wide	cold	4	25	92	20.2174	13.9866	2	2	4	4	3	4	2	1	1	c	cs
and	and_C	2698	andro_I.1	wide	warm	1	25	0			1	2	4	3.5	1	4	2	3	3	c	ss
and	and_C	2698	andro_I.2	wide	warm	2	25	0			1	2	4	3.5	1	4	2	3	3	c	ss
and	and_C	2698	andro_I.3	wide	warm	3	25	0			1	2	4	3.5	1	4	2	3	3	c	ss
and	and_C	2698	andro_I.4	wide	warm	4	25	0			1	2	4	3.5	1	4	2	3	3	c	ss
and	and_C	2698	andro_I.5	wide	cold	1	25	0			1	2	4	3.5	1	4	2	3	3	c	ss
and	and_C	2698	andro_I.6	wide	cold	2	25	0			1	2	4	3.5	1	4	2	3	3	c	ss
and	and_C	2698	andro_I.7	wide	cold	3	25	0			1	2	4	3.5	1	4	2	3	3	c	ss
and	and_C	2698	andro_I.8	wide	cold	4	25	0			1	2	4	3.5	1	4	2	3	3	c	ss
and	and_E	2150	andro_G.1	wide	warm	1	20	0			1	2	4	3.5	1	4	2	3	3	c	ss
and	and_E	2150	andro_G.2	wide	warm	2	20	0			1	2	4	3.5	1	4	2	3	3	c	ss
and	and_E	2150	andro_G.3	wide	warm	3	20	0			1	2	4	3.5	1	4	2	3	3	c	ss
and	and_E	2150	andro_G.4	wide	cold	1	20	0			1	2	4	3.5	1	4	2	3	3	c	ss
and	and_E	2150	andro_G.5	wide	cold	2	20	0			1	2	4	3.5	1	4	2	3	3	c	ss
and	and_E	2150	andro_G.6	wide	cold	3	20	0			1	2	4	3.5	1	4	2	3	3	c	ss
and	and_SW	2636	andro_F.1	wide	warm	1	25	0			1	2	4	3.5	1	4	2	3	3	c	ss
and	and_SW	2636	andro_F.2	wide	warm	2	25	0			1	2	4	3.5	1	4	2	3	3	c	ss
and	and_SW	2636	andro_F.3	wide	warm	3	25	0			1	2	4	3.5	1	4	2	3	3	c	ss
and	and_SW	2636	andro_F.4	wide	warm	4	25	0			1	2	4	3.5	1	4	2	3	3	c	ss
and	and_SW	2636	andro_F.5	wide	cold	1	25	0			1	2	4	3.5	1	4	2	3	3	c	ss
and	and_SW	2636	andro_F.6	wide	cold	2	25	0			1	2	4	3.5	1	4	2	3	3	c	ss
and	and_SW	2636	andro_F.7	wide	cold	3	25	0			1	2	4	3.5	1	4	2	3	3	c	ss
and	and_SW	2636	andro_F.8	wide	cold	4	25	0			1	2	4	3.5	1	4	2	3	3	c	ss
asp	asp_C	2148	asp_I.1	wide	warm	1	25	0			2	3	5	2.5	1	2	2	1	5	c	cs
asp	asp_C	2148	asp_I.2	wide	warm	2	25	0			2	3	5	2.5	1	2	2	1	5	c	cs
asp	asp_C	2148	asp_I.3	wide	warm	3	25	0			2	3	5	2.5	1	2	2	1	5	c	cs
asp	asp_C	2148	asp_I.4	wide	warm	4	25	0			2	3	5	2.5	1	2	2	1	5	c	cs
asp	asp_C	2148	asp_I.5	wide	cold	1	25	8	32.5	45.69	2	3	5	2.5	1	2	2	1	5	c	cs
asp	asp_C	2148	asp_I.6	wide	cold	2	25	28	22.7143	26.6239	2	3	5	2.5	1	2	2	1	5	c	cs
asp	asp_C	2148	asp_I.7	wide	cold	3	25	28	19.8571	7.37191	2	3	5	2.5	1	2	2	1	5	c	cs
asp	asp_C	2148	asp_I.8	wide	cold	4	25	36	31	16.0482	2	3	5	2.5	1	2	2	1	5	c	cs
asp	asp1_SW	2200	asp_P.1	wide	warm	1	25	0			2	3	5	2.5	1	2	2	1	5	c	cs
asp	asp1_SW	2200	asp_P.2	wide	warm	2	25	0			2	3	5	2.5	1	2	2	1	5	c	cs
asp	asp1_SW	2200	asp_P.3	wide	warm	3	25	0			2	3	5	2.5	1	2	2	1	5	c	cs
asp	asp1_SW	2200	asp_P.4	wide	warm	4	25	0			2	3	5	2.5	1	2	2	1	5	c	cs
asp	asp1_SW	2200	asp_P.5	wide	cold	1	25	52	17.5385	17.3592	2	3	5	2.5	1	2	2	1	5	c	cs
asp	asp1_SW	2200	asp_P.6	wide	cold	2	25	0			2	3	5	2.5	1	2	2	1	5	c	cs
asp	asp1_SW	2200	asp_P.7	wide	cold	3	25	24	15	0	2	3	5	2.5	1	2	2	1	5	c	cs
asp	asp1_SW	2200	asp_P.8	wide	cold	4	25	0			2	3	5	2.5	1	2	2	1	5	c	cs
asp	asp1_W	1960	asp_Ch.1	wide	warm	1	25	0			2	3	5	2.5	1	2	2	1	5	c	cs
asp	asp1_W	1960	asp_Ch.2	wide	warm	2	25	0			2	3	5	2.5	1	2	2	1	5	c	cs
asp	asp1_W	1960	asp_Ch.3	wide	warm	3	25	0			2	3	5	2.5	1	2	2	1	5	c	cs
asp	asp1_W	1960	asp_Ch.4	wide	warm	4	25	0			2	3	5	2.5	1	2	2	1	5	c	cs
asp	asp1_W	1960	asp_Ch.5	wide	cold	1	25	0			2	3	5	2.5	1	2	2	1	5	c	cs
asp	asp1_W	1960	asp_Ch.6	wide	cold	2	25	0			2	3	5	2.5	1	2	2	1	5	c	cs
asp	asp1_W	1960	asp_Ch.7	wide	cold	3	25	0			2	3	5	2.5	1	2	2	1	5	c	cs
asp	asp1_W	1960	asp_Ch.8	wide	cold	4	25	0			2	3	5	2.5	1	2	2	1	5	c	cs
asp	asp2_SW	1415	asp_F.1	wide	warm	1	25	0			2	3	5	2.5	1	2	2	1	5	c	cs
asp	asp2_SW	1415	asp_F.2	wide	warm	2	25	0			2	3	5	2.5	1	2	2	1	5	c	cs
asp	asp2_SW	1415	asp_F.3	wide	warm	3	25	0			2	3	5	2.5	1	2	2	1	5	c	cs
asp	asp2_SW	1415	asp_F.4	wide	warm	4	25	0			2	3	5	2.5	1	2	2	1	5	c	cs
asp	asp2_SW	1415	asp_F.5	wide	cold	1	25	0			2	3	5	2.5	1	2	2	1	5	c	cs
asp	asp2_SW	1415	asp_F.6	wide	cold	2	25	0			2	3	5	2.5	1	2	2	1	5	c	cs
asp	asp2_SW	1415	asp_F.7	wide	cold	3	25	0			2	3	5	2.5	1	2	2	1	5	c	cs
asp	asp2_SW	1415	asp_F.8	wide	cold	4	25	0			2	3	5	2.5	1	2	2	1	5	c	cs
asp	asp2_W	2158	asp_Ch.17	wide	warm	1	25	0			2	3	5	2.5	1	2	2	1	5	c	cs
asp	asp2_W	2158	asp_Ch.18	wide	warm	2	25	0			2	3	5	2.5	1	2	2	1	5	c	cs
asp	asp2_W	2158	asp_Ch.19	wide	warm	3	25	0			2	3	5	2.5	1	2	2	1	5	c	cs
asp	asp2_W	2158	asp_Ch.20	wide	warm	4	25	0			2	3	5	2.5	1	2	2	1	5	c	cs
asp	asp2_W	2158	asp_Ch.21	wide	cold	1	25	0			2	3	5	2.5	1	2	2	1	5	c	cs
asp	asp2_W	2158	asp_Ch.22	wide	cold	2	25	0			2	3	5	2.5	1	2	2	1	5	c	cs
asp	asp2_W	2158	asp_Ch.23	wide	cold	3	25	0			2	3	5	2.5	1	2	2	1	5	c	cs
asp	asp2_W	2158	asp_Ch.24	wide	cold	4	25	0			2	3	5	2.5	1	2	2	1	5	c	cs
asp	asp3_W	2740	asp_Ch.9	wide	warm	1	25	0			2	3	5	2.5	1	2	2	1	5	c	cs
asp	asp3_W	2740	asp_Ch.10	wide	warm	2	25	0			2	3	5	2.5	1	2	2	1	5	c	cs
asp	asp3_W	2740	asp_Ch.11	wide	warm	3	25	0			2	3	5	2.5	1	2	2	1	5	c	cs
asp	asp3_W	2740	asp_Ch.12	wide	warm	4	25	0			2	3	5	2.5	1	2	2	1	5	c	cs
asp	asp3_W	2740	asp_Ch.13	wide	cold	1	25	0			2	3	5	2.5	1	2	2	1	5	c	cs
asp	asp3_W	2740	asp_Ch.14	wide	cold	2	25	0			2	3	5	2.5	1	2	2	1	5	c	cs
asp	asp3_W	2740	asp_Ch.15	wide	cold	3	25	0			2	3	5	2.5	1	2	2	1	5	c	cs
asp	asp3_W	2740	asp_Ch.16	wide	cold	4	25	0			2	3	5	2.5	1	2	2	1	5	c	cs
bif	bif_C	2601	bifl_OT.1	wide	warm	1	24	33.3333	15.375	35.9514	1	2	5	3.5	1	4	2	1	5	c	cs
bif	bif_C	2601	bifl_OT.2	wide	warm	2	25	4	15		1	2	5	3.5	1	4	2	1	5	c	cs
bif	bif_C	2601	bifl_OT.3	wide	warm	3	25	4	12		1	2	5	3.5	1	4	2	1	5	c	cs
bif	bif_C	2601	bifl_OT.4	wide	warm	4	25	4	12		1	2	5	3.5	1	4	2	1	5	c	cs
bif	bif_C	2601	bifl_OT.5	wide	cold	1	25	44	15.7273	10.2884	1	2	5	3.5	1	4	2	1	5	c	cs
bif	bif_C	2601	bifl_OT.6	wide	cold	2	25	32	15.5	9.12396	1	2	5	3.5	1	4	2	1	5	c	cs
bif	bif_C	2601	bifl_OT.7	wide	cold	3	25	44	15.3636	7.85	1	2	5	3.5	1	4	2	1	5	c	cs
bif	bif_C	2601	bifl_OT.8	wide	cold	4	25	20	15.8	11.3219	1	2	5	3.5	1	4	2	1	5	c	cs
bif	bif_SW	2697	bifl_F.1	wide	warm	1	25	0			1	2	5	3.5	1	4	2	1	5	c	cs
bif	bif_SW	2697	bifl_F.2	wide	warm	2	24	0			1	2	5	3.5	1	4	2	1	5	c	cs
bif	bif_SW	2697	bifl_F.3	wide	warm	3	25	0			1	2	5	3.5	1	4	2	1	5	c	cs
bif	bif_SW	2697	bifl_F.4	wide	warm	4	25	4	36		1	2	5	3.5	1	4	2	1	5	c	cs
bif	bif_SW	2697	bifl_F.5	wide	cold	1	25	4	50		1	2	5	3.5	1	4	2	1	5	c	cs
bif	bif_SW	2697	bifl_F.6	wide	cold	2	25	0			1	2	5	3.5	1	4	2	1	5	c	cs
bif	bif_SW	2697	bifl_F.7	wide	cold	3	25	0			1	2	5	3.5	1	4	2	1	5	c	cs
bif	bif_SW	2697	bifl_F.8	wide	cold	4	25	0			1	2	5	3.5	1	4	2	1	5	c	cs
bif	bif_W	2730	bifl_Ch.1	wide	warm	1	25	4	50		1	2	5	3.5	1	4	2	1	5	c	cs
bif	bif_W	2730	bifl_Ch.2	wide	warm	2	25	0			1	2	5	3.5	1	4	2	1	5	c	cs
bif	bif_W	2730	bifl_Ch.3	wide	warm	3	25	4	39		1	2	5	3.5	1	4	2	1	5	c	cs
bif	bif_W	2730	bifl_Ch.4	wide	warm	4	25	0			1	2	5	3.5	1	4	2	1	5	c	cs
bif	bif_W	2730	bifl_Ch.5	wide	cold	1	25	0			1	2	5	3.5	1	4	2	1	5	c	cs
bif	bif_W	2730	bifl_Ch.6	wide	cold	2	23	0			1	2	5	3.5	1	4	2	1	5	c	cs
bif	bif_W	2730	bifl_Ch.7	wide	cold	3	25	0			1	2	5	3.5	1	4	2	1	5	c	cs
bif	bif_W	2730	bifl_Ch.8	wide	cold	4	25	4	50		1	2	5	3.5	1	4	2	1	5	c	cs
bry	bry_E	2310	bryo_G.1	wide	warm	1	25	0			1	3	5	3.5	1	2	1	1	5	c	cs
bry	bry_E	2310	bryo_G.2	wide	warm	2	25	0			1	3	5	3.5	1	2	1	1	5	c	cs
bry	bry_E	2310	bryo_G.3	wide	warm	3	24	0			1	3	5	3.5	1	2	1	1	5	c	cs
bry	bry_E	2310	bryo_G.4	wide	warm	4	25	0			1	3	5	3.5	1	2	1	1	5	c	cs
bry	bry_E	2310	bryo_G.5	wide	cold	1	25	8	50	0	1	3	5	3.5	1	2	1	1	5	c	cs
bry	bry_E	2310	bryo_G.6	wide	cold	2	25	0			1	3	5	3.5	1	2	1	1	5	c	cs
bry	bry_E	2310	bryo_G.7	wide	cold	3	25	0			1	3	5	3.5	1	2	1	1	5	c	cs
bry	bry_E	2310	bryo_G.8	wide	cold	4	25	0			1	3	5	3.5	1	2	1	1	5	c	cs
bry	bry_SW	2703	bryo_F.1	wide	warm	1	25	0			1	3	5	3.5	1	2	1	1	5	c	cs
bry	bry_SW	2703	bryo_F.2	wide	warm	2	25	0			1	3	5	3.5	1	2	1	1	5	c	cs
bry	bry_SW	2703	bryo_F.3	wide	warm	3	25	0			1	3	5	3.5	1	2	1	1	5	c	cs
bry	bry_SW	2703	bryo_F.4	wide	warm	4	25	0			1	3	5	3.5	1	2	1	1	5	c	cs
bry	bry_SW	2703	bryo_F.5	wide	cold	1	25	0			1	3	5	3.5	1	2	1	1	5	c	cs
bry	bry_SW	2703	bryo_F.6	wide	cold	2	25	0			1	3	5	3.5	1	2	1	1	5	c	cs
bry	bry_SW	2703	bryo_F.7	wide	cold	3	25	0			1	3	5	3.5	1	2	1	1	5	c	cs
bry	bry_SW	2703	bryo_F.8	wide	cold	4	25	0			1	3	5	3.5	1	2	1	1	5	c	cs
bry	bry_W	2480	bryo_Ch.1	wide	warm	1	24	0			1	3	5	3.5	1	2	1	1	5	c	cs
bry	bry_W	2480	bryo_Ch.2	wide	warm	2	25	0			1	3	5	3.5	1	2	1	1	5	c	cs
bry	bry_W	2480	bryo_Ch.3	wide	warm	3	25	4	43		1	3	5	3.5	1	2	1	1	5	c	cs
bry	bry_W	2480	bryo_Ch.4	wide	warm	4	25	0			1	3	5	3.5	1	2	1	1	5	c	cs
bry	bry_W	2480	bryo_Ch.5	wide	cold	1	25	0			1	3	5	3.5	1	2	1	1	5	c	cs
bry	bry_W	2480	bryo_Ch.6	wide	cold	2	25	0			1	3	5	3.5	1	2	1	1	5	c	cs
bry	bry_W	2480	bryo_Ch.7	wide	cold	3	25	0			1	3	5	3.5	1	2	1	1	5	c	cs
bry	bry_W	2480	bryo_Ch.8	wide	cold	4	25	0			1	3	5	3.5	1	2	1	1	5	c	cs
bry	bry1_C	2280	bryo_I.1	wide	warm	1	25	0			1	3	5	3.5	1	2	1	1	5	c	cs
bry	bry1_C	2280	bryo_I.2	wide	warm	2	25	0			1	3	5	3.5	1	2	1	1	5	c	cs
bry	bry1_C	2280	bryo_I.3	wide	warm	3	25	0			1	3	5	3.5	1	2	1	1	5	c	cs
bry	bry1_C	2280	bryo_I.4	wide	warm	4	25	0			1	3	5	3.5	1	2	1	1	5	c	cs
bry	bry1_C	2280	bryo_I.5	wide	cold	1	25	0			1	3	5	3.5	1	2	1	1	5	c	cs
bry	bry1_C	2280	bryo_I.6	wide	cold	2	25	0			1	3	5	3.5	1	2	1	1	5	c	cs
bry	bry1_C	2280	bryo_I.7	wide	cold	3	25	0			1	3	5	3.5	1	2	1	1	5	c	cs
bry	bry1_C	2280	bryo_I.8	wide	cold	4	25	0			1	3	5	3.5	1	2	1	1	5	c	cs
bry	bry2_C	2300	bryo_P.1	wide	warm	1	25	0			1	3	5	3.5	1	2	1	1	5	c	cs
bry	bry2_C	2300	bryo_P.2	wide	warm	2	24	0			1	3	5	3.5	1	2	1	1	5	c	cs
bry	bry2_C	2300	bryo_P.3	wide	warm	3	25	0			1	3	5	3.5	1	2	1	1	5	c	cs
bry	bry2_C	2300	bryo_P.4	wide	warm	4	25	0			1	3	5	3.5	1	2	1	1	5	c	cs
bry	bry2_C	2300	bryo_P.5	wide	cold	1	24	4.16667	47		1	3	5	3.5	1	2	1	1	5	c	cs
bry	bry2_C	2300	bryo_P.6	wide	cold	2	25	0			1	3	5	3.5	1	2	1	1	5	c	cs
bry	bry2_C	2300	bryo_P.7	wide	cold	3	25	4	47		1	3	5	3.5	1	2	1	1	5	c	cs
bry	bry2_C	2300	bryo_P.8	wide	cold	4	25	0			1	3	5	3.5	1	2	1	1	5	c	cs
bur	bur_E	1788	burs_G.1	narrow	warm	1	25	0			2	4	5	1.5	1	5	1	1	5	c	ss
bur	bur_E	1788	burs_G.2	narrow	warm	2	25	0			2	4	5	1.5	1	5	1	1	5	c	ss
bur	bur_E	1788	burs_G.3	narrow	warm	3	25	0			2	4	5	1.5	1	5	1	1	5	c	ss
bur	bur_E	1788	burs_G.4	narrow	warm	4	25	0			2	4	5	1.5	1	5	1	1	5	c	ss
bur	bur_E	1788	burs_G.5	narrow	cold	1	25	0			2	4	5	1.5	1	5	1	1	5	c	ss
bur	bur_E	1788	burs_G.6	narrow	cold	2	25	0			2	4	5	1.5	1	5	1	1	5	c	ss
bur	bur_E	1788	burs_G.7	narrow	cold	3	25	0			2	4	5	1.5	1	5	1	1	5	c	ss
bur	bur_E	1788	burs_G.8	narrow	cold	4	25	0			2	4	5	1.5	1	5	1	1	5	c	ss
cae	cae_SW	2449	cae_F.1	wide	warm	1	25	4	22		1.5	4	5	2	1	5	1	3	5	c	ss
cae	cae_SW	2449	cae_F.2	wide	warm	2	25	8	29	34.1362	1.5	4	5	2	1	5	1	3	5	c	ss
cae	cae_SW	2449	cae_F.3	wide	warm	3	25	0			1.5	4	5	2	1	5	1	3	5	c	ss
cae	cae_SW	2449	cae_F.4	wide	warm	4	25	8	26	38.075	1.5	4	5	2	1	5	1	3	5	c	ss
cae	cae_SW	2449	cae_F.5	wide	cold	1	25	88	20.6364	17.4747	1.5	4	5	2	1	5	1	3	5	c	ss
cae	cae_SW	2449	cae_F.6	wide	cold	2	25	92	18.913	11.5964	1.5	4	5	2	1	5	1	3	5	c	ss
cae	cae_SW	2449	cae_F.7	wide	cold	3	25	76	20.3158	36.5802	1.5	4	5	2	1	5	1	3	5	c	ss
cae	cae_SW	2449	cae_F.8	wide	cold	4	25	92	20.3043	7.48908	1.5	4	5	2	1	5	1	3	5	c	ss
cae	cae_W	1564	cae_Ch.1	wide	warm	1	25	20	37.6	32.0034	1.5	4	5	2	1	5	1	3	5	c	ss
cae	cae_W	1564	cae_Ch.2	wide	warm	2	25	32	28.125	33.8612	1.5	4	5	2	1	5	1	3	5	c	ss
cae	cae_W	1564	cae_Ch.3	wide	warm	3	25	8	25.5	19.4108	1.5	4	5	2	1	5	1	3	5	c	ss
cae	cae_W	1564	cae_Ch.4	wide	warm	4	25	4	50		1.5	4	5	2	1	5	1	3	5	c	ss
cae	cae_W	1564	cae_Ch.5	wide	cold	1	25	52	24	35.9237	1.5	4	5	2	1	5	1	3	5	c	ss
cae	cae_W	1564	cae_Ch.6	wide	cold	2	25	36	24	32.8744	1.5	4	5	2	1	5	1	3	5	c	ss
cae	cae_W	1564	cae_Ch.7	wide	cold	3	25	28	21.4286	15.444	1.5	4	5	2	1	5	1	3	5	c	ss
cae	cae_W	1564	cae_Ch.8	wide	cold	4	25	44	26.3636	45.4942	1.5	4	5	2	1	5	1	3	5	c	ss
cae	cae1_C	2239	cae_I.1	wide	warm	1	25	16	48.25	7.25389	1.5	4	5	2	1	5	1	3	5	c	ss
cae	cae1_C	2239	cae_I.2	wide	warm	2	25	8	41.5	18.7426	1.5	4	5	2	1	5	1	3	5	c	ss
cae	cae1_C	2239	cae_I.3	wide	warm	3	25	20	48	6.42126	1.5	4	5	2	1	5	1	3	5	c	ss
cae	cae1_C	2239	cae_I.4	wide	warm	4	25	12	39.6667	14.555	1.5	4	5	2	1	5	1	3	5	c	ss
cae	cae1_C	2239	cae_I.5	wide	cold	1	25	24	32.1667	31.6071	1.5	4	5	2	1	5	1	3	5	c	ss
cae	cae1_C	2239	cae_I.6	wide	cold	2	25	28	42.1429	22.3197	1.5	4	5	2	1	5	1	3	5	c	ss
cae	cae1_C	2239	cae_I.7	wide	cold	3	25	24	37.1667	25.6618	1.5	4	5	2	1	5	1	3	5	c	ss
cae	cae1_C	2239	cae_I.8	wide	cold	4	25	36	26.2222	11.7198	1.5	4	5	2	1	5	1	3	5	c	ss
cae	cae1_E	196	cae_W.1	wide	warm	1	25	24	22	28.459	1.5	4	5	2	1	5	1	3	5	c	ss
cae	cae1_E	196	cae_W.2	wide	warm	2	25	20	21.4	23.9643	1.5	4	5	2	1	5	1	3	5	c	ss
cae	cae1_E	196	cae_W.3	wide	warm	3	25	20	19.2	32.6093	1.5	4	5	2	1	5	1	3	5	c	ss
cae	cae1_E	196	cae_W.4	wide	warm	4	25	16	18.5	37.8378	1.5	4	5	2	1	5	1	3	5	c	ss
cae	cae1_E	196	cae_W.5	wide	cold	1	25	52	18.7692	13.2581	1.5	4	5	2	1	5	1	3	5	c	ss
cae	cae1_E	196	cae_W.6	wide	cold	2	25	68	18	11.7851	1.5	4	5	2	1	5	1	3	5	c	ss
cae	cae1_E	196	cae_W.7	wide	cold	3	25	88	17.7273	10.757	1.5	4	5	2	1	5	1	3	5	c	ss
cae	cae1_E	196	cae_W.8	wide	cold	4	25	72	18.6111	12.2442	1.5	4	5	2	1	5	1	3	5	c	ss
cae	cae2_C	2200	cae_P.1	wide	warm	1	25	16	50	0	1.5	4	5	2	1	5	1	3	5	c	ss
cae	cae2_C	2200	cae_P.2	wide	warm	2	25	16	38.75	38.008	1.5	4	5	2	1	5	1	3	5	c	ss
cae	cae2_C	2200	cae_P.3	wide	warm	3	25	12	43.3333	20.9395	1.5	4	5	2	1	5	1	3	5	c	ss
cae	cae2_C	2200	cae_P.4	wide	warm	4	25	8	38	44.6594	1.5	4	5	2	1	5	1	3	5	c	ss
cae	cae2_C	2200	cae_P.5	wide	cold	1	25	52	21.7692	15.368	1.5	4	5	2	1	5	1	3	5	c	ss
cae	cae2_C	2200	cae_P.6	wide	cold	2	25	48	23	15.175	1.5	4	5	2	1	5	1	3	5	c	ss
cae	cae2_C	2200	cae_P.7	wide	cold	3	25	52	20	10.6066	1.5	4	5	2	1	5	1	3	5	c	ss
cae	cae2_C	2200	cae_P.8	wide	cold	4	25	44	24.2727	34.3256	1.5	4	5	2	1	5	1	3	5	c	ss
cae	cae2_E	1630	cae_G.1	wide	warm	1	25	16	37	32.9538	1.5	4	5	2	1	5	1	3	5	c	ss
cae	cae2_E	1630	cae_G.2	wide	warm	2	25	24	33.8333	24.1148	1.5	4	5	2	1	5	1	3	5	c	ss
cae	cae2_E	1630	cae_G.3	wide	warm	3	25	20	39.6	14.0146	1.5	4	5	2	1	5	1	3	5	c	ss
cae	cae2_E	1630	cae_G.4	wide	warm	4	25	40	34.7	26.1333	1.5	4	5	2	1	5	1	3	5	c	ss
cae	cae2_E	1630	cae_G.5	wide	cold	1	25	96	23.4167	13.4406	1.5	4	5	2	1	5	1	3	5	c	ss
cae	cae2_E	1630	cae_G.6	wide	cold	2	25	88	22.4545	15.2255	1.5	4	5	2	1	5	1	3	5	c	ss
cae	cae2_E	1630	cae_G.7	wide	cold	3	25	84	20.7619	23.933	1.5	4	5	2	1	5	1	3	5	c	ss
cae	cae2_E	1630	cae_G.8	wide	cold	4	25	84	23.0476	25.3173	1.5	4	5	2	1	5	1	3	5	c	ss
coc	coc_SW	610	coch_F.1	narrow	warm	1	25	0			3	4	4	2	1	5	2	1	5	c	ss
coc	coc_SW	610	coch_F.2	narrow	warm	2	25	0			3	4	4	2	1	5	2	1	5	c	ss
coc	coc_SW	610	coch_F.3	narrow	warm	3	25	0			3	4	4	2	1	5	2	1	5	c	ss
coc	coc_SW	610	coch_F.4	narrow	warm	4	25	0			3	4	4	2	1	5	2	1	5	c	ss
coc	coc_SW	610	coch_F.5	narrow	cold	1	25	32	23.75	13.6437	3	4	4	2	1	5	2	1	5	c	ss
coc	coc_SW	610	coch_F.6	narrow	cold	2	25	40	25.8	25.5017	3	4	4	2	1	5	2	1	5	c	ss
coc	coc_SW	610	coch_F.7	narrow	cold	3	25	24	30.8333	34.8353	3	4	4	2	1	5	2	1	5	c	ss
coc	coc_SW	610	coch_F.8	narrow	cold	4	25	28	28	26.7261	3	4	4	2	1	5	2	1	5	c	ss
cot	cot1_W	1762	coty_Ch.1	narrow	warm	1	25	0			2.5	3	4	3	1	2	2	1	5	c	ss
cot	cot1_W	1762	coty_Ch.2	narrow	warm	2	25	0			2.5	3	4	3	1	2	2	1	5	c	ss
cot	cot1_W	1762	coty_Ch.3	narrow	warm	3	25	0			2.5	3	4	3	1	2	2	1	5	c	ss
cot	cot1_W	1762	coty_Ch.4	narrow	warm	4	25	0			2.5	3	4	3	1	2	2	1	5	c	ss
cot	cot1_W	1762	coty_Ch.5	narrow	cold	1	25	36	33.3333	12	2.5	3	4	3	1	2	2	1	5	c	ss
cot	cot1_W	1762	coty_Ch.6	narrow	cold	2	25	28	30.2857	9.08555	2.5	3	4	3	1	2	2	1	5	c	ss
cot	cot1_W	1762	coty_Ch.7	narrow	cold	3	25	44	30.3636	8.10377	2.5	3	4	3	1	2	2	1	5	c	ss
cot	cot1_W	1762	coty_Ch.8	narrow	cold	4	25	84	32.4762	15.6287	2.5	3	4	3	1	2	2	1	5	c	ss
cot	cot2_W	1390	coty_P.1	narrow	warm	1	25	0			2.5	3	4	3	1	2	2	1	5	c	ss
cot	cot2_W	1390	coty_P.2	narrow	warm	2	25	0			2.5	3	4	3	1	2	2	1	5	c	ss
cot	cot2_W	1390	coty_P.3	narrow	warm	3	25	0			2.5	3	4	3	1	2	2	1	5	c	ss
cot	cot2_W	1390	coty_P.4	narrow	warm	4	25	0			2.5	3	4	3	1	2	2	1	5	c	ss
cot	cot2_W	1390	coty_P.5	narrow	cold	1	25	72	23.7778	17.5225	2.5	3	4	3	1	2	2	1	5	c	ss
cot	cot2_W	1390	coty_P.6	narrow	cold	2	25	68	23.0588	15.0597	2.5	3	4	3	1	2	2	1	5	c	ss
cot	cot2_W	1390	coty_P.7	narrow	cold	3	25	64	23.0625	15.7113	2.5	3	4	3	1	2	2	1	5	c	ss
cot	cot2_W	1390	coty_P.8	narrow	cold	4	25	56	24.5	19.5257	2.5	3	4	3	1	2	2	1	5	c	ss
exa	exa_C	3020	exa_I.1	wide	warm	1	25	0			1	4	5	3	1	2	1	3	5	c	ss
exa	exa_C	3020	exa_I.2	wide	warm	2	25	0			1	4	5	3	1	2	1	3	5	c	ss
exa	exa_C	3020	exa_I.3	wide	warm	3	25	0			1	4	5	3	1	2	1	3	5	c	ss
exa	exa_C	3020	exa_I.4	wide	warm	4	25	0			1	4	5	3	1	2	1	3	5	c	ss
exa	exa_C	3020	exa_I.5	wide	cold	1	25	4	47		1	4	5	3	1	2	1	3	5	c	ss
exa	exa_C	3020	exa_I.6	wide	cold	2	25	0			1	4	5	3	1	2	1	3	5	c	ss
exa	exa_C	3020	exa_I.7	wide	cold	3	25	0			1	4	5	3	1	2	1	3	5	c	ss
exa	exa_C	3020	exa_I.8	wide	cold	4	25	0			1	4	5	3	1	2	1	3	5	c	ss
exa	exa_W	2444	exa_Ch.1	wide	warm	1	25	0			1	4	5	3	1	2	1	3	5	c	ss
exa	exa_W	2444	exa_Ch.2	wide	warm	2	25	0			1	4	5	3	1	2	1	3	5	c	ss
exa	exa_W	2444	exa_Ch.3	wide	warm	3	25	0			1	4	5	3	1	2	1	3	5	c	ss
exa	exa_W	2444	exa_Ch.4	wide	warm	4	25	0			1	4	5	3	1	2	1	3	5	c	ss
exa	exa_W	2444	exa_Ch.5	wide	cold	1	25	0			1	4	5	3	1	2	1	3	5	c	ss
exa	exa_W	2444	exa_Ch.6	wide	cold	2	25	12	33.6667	43.2822	1	4	5	3	1	2	1	3	5	c	ss
exa	exa_W	2444	exa_Ch.7	wide	cold	3	25	0			1	4	5	3	1	2	1	3	5	c	ss
exa	exa_W	2444	exa_Ch.8	wide	cold	4	25	12	38.3333	27.8939	1	4	5	3	1	2	1	3	5	c	ss
exa	exa1_SW	1900	exa_P.1	wide	warm	1	25	0			1	4	5	3	1	2	1	3	5	c	ss
exa	exa1_SW	1900	exa_P.2	wide	warm	2	25	0			1	4	5	3	1	2	1	3	5	c	ss
exa	exa1_SW	1900	exa_P.3	wide	warm	3	25	0			1	4	5	3	1	2	1	3	5	c	ss
exa	exa1_SW	1900	exa_P.4	wide	warm	4	25	0			1	4	5	3	1	2	1	3	5	c	ss
exa	exa1_SW	1900	exa_P.5	wide	cold	1	25	64	40.6875	14.2103	1	4	5	3	1	2	1	3	5	c	ss
exa	exa1_SW	1900	exa_P.6	wide	cold	2	25	76	40.0526	16.7995	1	4	5	3	1	2	1	3	5	c	ss
exa	exa1_SW	1900	exa_P.7	wide	cold	3	25	76	40.3684	15.2528	1	4	5	3	1	2	1	3	5	c	ss
exa	exa1_SW	1900	exa_P.8	wide	cold	4	25	68	38	16.4078	1	4	5	3	1	2	1	3	5	c	ss
exa	exa2_SW	2703	exa_F.1	wide	warm	1	25	0			1	4	5	3	1	2	1	3	5	c	ss
exa	exa2_SW	2703	exa_F.2	wide	warm	2	25	0			1	4	5	3	1	2	1	3	5	c	ss
exa	exa2_SW	2703	exa_F.3	wide	warm	3	25	0			1	4	5	3	1	2	1	3	5	c	ss
exa	exa2_SW	2703	exa_F.4	wide	warm	4	25	0			1	4	5	3	1	2	1	3	5	c	ss
exa	exa2_SW	2703	exa_F.5	wide	cold	1	25	0			1	4	5	3	1	2	1	3	5	c	ss
exa	exa2_SW	2703	exa_F.6	wide	cold	2	25	0			1	4	5	3	1	2	1	3	5	c	ss
exa	exa2_SW	2703	exa_F.7	wide	cold	3	25	0			1	4	5	3	1	2	1	3	5	c	ss
exa	exa2_SW	2703	exa_F.8	wide	cold	4	25	0			1	4	5	3	1	2	1	3	5	c	ss
hos	hos_E	1170	host_G.1	narrow	warm	1	25	0			2	3	5	2	1	5	2	1	5	c	ss
hos	hos_E	1170	host_G.2	narrow	warm	2	25	0			2	3	5	2	1	5	2	1	5	c	ss
hos	hos_E	1170	host_G.3	narrow	warm	3	25	0			2	3	5	2	1	5	2	1	5	c	ss
hos	hos_E	1170	host_G.5	narrow	cold	1	25	92	23	12.2274	2	3	5	2	1	5	2	1	5	c	ss
hos	hos_E	1170	host_G.6	narrow	cold	2	25	96	22.4167	19.9464	2	3	5	2	1	5	2	1	5	c	ss
hos	hos_E	1170	host_G.7	narrow	cold	3	25	96	22.2917	15.7901	2	3	5	2	1	5	2	1	5	c	ss
hos	hos1_C	1900	host_P.1.1	narrow	warm	1	25	0			2	3	5	2	1	5	2	1	5	c	ss
hos	hos1_C	1900	host_P.1.2	narrow	warm	2	25	0			2	3	5	2	1	5	2	1	5	c	ss
hos	hos1_C	1900	host_P.1.3	narrow	warm	3	25	0			2	3	5	2	1	5	2	1	5	c	ss
hos	hos1_C	1900	host_P.1.4	narrow	warm	4	25	0			2	3	5	2	1	5	2	1	5	c	ss
hos	hos1_C	1900	host_P.1.5	narrow	cold	1	25	88	18.7727	11.3812	2	3	5	2	1	5	2	1	5	c	ss
hos	hos1_C	1900	host_P.1.6	narrow	cold	2	25	96	18.375	18.564	2	3	5	2	1	5	2	1	5	c	ss
hos	hos1_C	1900	host_P.1.7	narrow	cold	3	25	92	19.913	30.2795	2	3	5	2	1	5	2	1	5	c	ss
hos	hos1_C	1900	host_P.1.8	narrow	cold	4	25	96	19.4167	11.2546	2	3	5	2	1	5	2	1	5	c	ss
hos	hos2_C	1969	host_P.1	narrow	warm	1	25	0			2	3	5	2	1	5	2	1	5	c	ss
hos	hos2_C	1969	host_P.2	narrow	warm	2	25	0			2	3	5	2	1	5	2	1	5	c	ss
hos	hos2_C	1969	host_P.3	narrow	warm	3	25	0			2	3	5	2	1	5	2	1	5	c	ss
hos	hos2_C	1969	host_P.5	narrow	cold	1	25	68	29.7647	26.7599	2	3	5	2	1	5	2	1	5	c	ss
hos	hos2_C	1969	host_P.6	narrow	cold	2	25	68	27.1765	24.7262	2	3	5	2	1	5	2	1	5	c	ss
hos	hos2_C	1969	host_P.7	narrow	cold	3	25	56	26.2143	20.0285	2	3	5	2	1	5	2	1	5	c	ss
mos	mos_SW	1503	mos_F.1	wide	warm	1	25	0			1	4	5	3	1	4	1	3	5	c	ss
mos	mos_SW	1503	mos_F.2	wide	warm	2	25	0			1	4	5	3	1	4	1	3	5	c	ss
mos	mos_SW	1503	mos_F.3	wide	warm	3	25	4	50		1	4	5	3	1	4	1	3	5	c	ss
mos	mos_SW	1503	mos_F.4	wide	warm	4	25	4	50		1	4	5	3	1	4	1	3	5	c	ss
mos	mos_SW	1503	mos_F.5	wide	cold	1	25	92	28.3043	20.9406	1	4	5	3	1	4	1	3	5	c	ss
mos	mos_SW	1503	mos_F.6	wide	cold	2	25	92	32.2609	18.391	1	4	5	3	1	4	1	3	5	c	ss
mos	mos_SW	1503	mos_F.7	wide	cold	3	25	92	30.2609	20.6424	1	4	5	3	1	4	1	3	5	c	ss
mos	mos_SW	1503	mos_F.8	wide	cold	4	25	92	29.0435	21.0586	1	4	5	3	1	4	1	3	5	c	ss
mos	mos1_C	2334	mos_I.1	wide	warm	1	25	0			1	4	5	3	1	4	1	3	5	c	ss
mos	mos1_C	2334	mos_I.2	wide	warm	2	25	8	46.5	10.6446	1	4	5	3	1	4	1	3	5	c	ss
mos	mos1_C	2334	mos_I.3	wide	warm	3	25	4	29		1	4	5	3	1	4	1	3	5	c	ss
mos	mos1_C	2334	mos_I.4	wide	warm	4	25	8	48.5	4.37386	1	4	5	3	1	4	1	3	5	c	ss
mos	mos1_C	2334	mos_I.5	wide	cold	1	25	4	39		1	4	5	3	1	4	1	3	5	c	ss
mos	mos1_C	2334	mos_I.6	wide	cold	2	25	12	45.3333	12.5432	1	4	5	3	1	4	1	3	5	c	ss
mos	mos1_C	2334	mos_I.7	wide	cold	3	25	48	36.0833	16.4788	1	4	5	3	1	4	1	3	5	c	ss
mos	mos1_C	2334	mos_I.8	wide	cold	4	25	44	35.7273	13.487	1	4	5	3	1	4	1	3	5	c	ss
mos	mos1_E	2114	mos_G.9	wide	warm	1	25	44	38.4545	25.1417	1	4	5	3	1	4	1	3	5	c	ss
mos	mos1_E	2114	mos_G.10	wide	warm	2	25	44	37.4545	24.7701	1	4	5	3	1	4	1	3	5	c	ss
mos	mos1_E	2114	mos_G.11	wide	warm	3	25	44	31.6364	18.8213	1	4	5	3	1	4	1	3	5	c	ss
mos	mos1_E	2114	mos_G.12	wide	warm	4	25	52	36	22.8781	1	4	5	3	1	4	1	3	5	c	ss
mos	mos1_E	2114	mos_G.13	wide	cold	1	25	72	24.1111	33.3891	1	4	5	3	1	4	1	3	5	c	ss
mos	mos1_E	2114	mos_G.14	wide	cold	2	25	76	23.5263	28.702	1	4	5	3	1	4	1	3	5	c	ss
mos	mos1_E	2114	mos_G.15	wide	cold	3	25	64	24.1875	33.4251	1	4	5	3	1	4	1	3	5	c	ss
mos	mos1_E	2114	mos_G.16	wide	cold	4	25	64	20.875	15.6332	1	4	5	3	1	4	1	3	5	c	ss
mos	mos2_C	2601	mos_OT.1	wide	warm	1	25	0			1	4	5	3	1	4	1	3	5	c	ss
mos	mos2_C	2601	mos_OT.2	wide	warm	2	25	0			1	4	5	3	1	4	1	3	5	c	ss
mos	mos2_C	2601	mos_OT.3	wide	warm	3	25	0			1	4	5	3	1	4	1	3	5	c	ss
mos	mos2_C	2601	mos_OT.4	wide	warm	4	25	4	26		1	4	5	3	1	4	1	3	5	c	ss
mos	mos2_C	2601	mos_OT.5	wide	cold	1	25	24	19.5	18.2754	1	4	5	3	1	4	1	3	5	c	ss
mos	mos2_C	2601	mos_OT.6	wide	cold	2	25	28	22.2857	31.8046	1	4	5	3	1	4	1	3	5	c	ss
mos	mos2_C	2601	mos_OT.7	wide	cold	3	25	8	26	38.075	1	4	5	3	1	4	1	3	5	c	ss
mos	mos2_C	2601	mos_OT.8	wide	cold	4	25	8	19	0	1	4	5	3	1	4	1	3	5	c	ss
mos	mos2_E	1930	mos_G.1	wide	warm	1	25	20	47.4	6.078	1	4	5	3	1	4	1	3	5	c	ss
mos	mos2_E	1930	mos_G.2	wide	warm	2	25	24	45.5	21.1606	1	4	5	3	1	4	1	3	5	c	ss
mos	mos2_E	1930	mos_G.3	wide	warm	3	25	32	45.375	15.4915	1	4	5	3	1	4	1	3	5	c	ss
mos	mos2_E	1930	mos_G.4	wide	warm	4	25	12	47.6667	8.47857	1	4	5	3	1	4	1	3	5	c	ss
mos	mos2_E	1930	mos_G.5	wide	cold	1	25	80	37.75	6.06964	1	4	5	3	1	4	1	3	5	c	ss
mos	mos2_E	1930	mos_G.6	wide	cold	2	25	72	34.6667	16.4374	1	4	5	3	1	4	1	3	5	c	ss
mos	mos2_E	1930	mos_G.7	wide	cold	3	25	72	33.6111	20.9421	1	4	5	3	1	4	1	3	5	c	ss
mos	mos2_E	1930	mos_G.8	wide	cold	4	25	68	36.1765	21.2602	1	4	5	3	1	4	1	3	5	c	ss
mut	mut_C	1435	mut_I.1	narrow	warm	1	25	44	23.8182	38.9268	2.5	2	3	4	3	4	2	1	1	h	ss
mut	mut_C	1435	mut_I.2	narrow	warm	2	25	20	18	16.6667	2.5	2	3	4	3	4	2	1	1	h	ss
mut	mut_C	1435	mut_I.3	narrow	warm	3	25	32	24	43.0139	2.5	2	3	4	3	4	2	1	1	h	ss
mut	mut_C	1435	mut_I.4	narrow	warm	4	25	56	25.7143	34.4954	2.5	2	3	4	3	4	2	1	1	h	ss
mut	mut_C	1435	mut_I.5	narrow	cold	1	25	68	18.1176	49.2087	2.5	2	3	4	3	4	2	1	1	h	ss
mut	mut_C	1435	mut_I.6	narrow	cold	2	25	76	17.2632	46.4958	2.5	2	3	4	3	4	2	1	1	h	ss
mut	mut_C	1435	mut_I.7	narrow	cold	3	25	96	18.5833	52.6986	2.5	2	3	4	3	4	2	1	1	h	ss
mut	mut_C	1435	mut_I.8	narrow	cold	4	25	80	16.2	11.6089	2.5	2	3	4	3	4	2	1	1	h	ss
mut	mut_W	1300	mut_F.1	narrow	warm	1	25	60	28.6667	32.071	2.5	2	3	4	3	4	2	1	1	h	ss
mut	mut_W	1300	mut_F.2	narrow	warm	2	25	64	26.9375	29.7438	2.5	2	3	4	3	4	2	1	1	h	ss
mut	mut_W	1300	mut_F.3	narrow	warm	3	25	72	21.7778	34.5621	2.5	2	3	4	3	4	2	1	1	h	ss
mut	mut_W	1300	mut_F.4	narrow	warm	4	25	40	21.3	20.4104	2.5	2	3	4	3	4	2	1	1	h	ss
mut	mut_W	1300	mut_F.5	narrow	cold	1	25	100	12.28	11.4007	2.5	2	3	4	3	4	2	1	1	h	ss
mut	mut_W	1300	mut_F.6	narrow	cold	2	25	96	12	0	2.5	2	3	4	3	4	2	1	1	h	ss
mut	mut_W	1300	mut_F.7	narrow	cold	3	25	96	13.75	22.5184	2.5	2	3	4	3	4	2	1	1	h	ss
mut	mut_W	1300	mut_F.8	narrow	cold	4	25	100	12.28	11.4007	2.5	2	3	4	3	4	2	1	1	h	ss
opp	opp_E	2114	oppo_G.1	wide	warm	1	25	0			1	4	5	3.5	3	4	2	1	5	c	cs
opp	opp_E	2114	oppo_G.2	wide	warm	2	25	0			1	4	5	3.5	3	4	2	1	5	c	cs
opp	opp_E	2114	oppo_G.3	wide	warm	3	25	4	36		1	4	5	3.5	3	4	2	1	5	c	cs
opp	opp_E	2114	oppo_G.4	wide	warm	4	25	4	12		1	4	5	3.5	3	4	2	1	5	c	cs
opp	opp_E	2114	oppo_G.5	wide	cold	1	25	60	13.9333	17.8844	1	4	5	3.5	3	4	2	1	5	c	cs
opp	opp_E	2114	oppo_G.6	wide	cold	2	25	60	14.8667	28.8608	1	4	5	3.5	3	4	2	1	5	c	cs
opp	opp_E	2114	oppo_G.7	wide	cold	3	25	52	13.4615	16.2229	1	4	5	3.5	3	4	2	1	5	c	cs
opp	opp_E	2114	oppo_G.8	wide	cold	4	25	52	14.3077	20.6517	1	4	5	3.5	3	4	2	1	5	c	cs
opp	opp_SW	2096	oppo_F.1	wide	warm	1	25	4	12		1	4	5	3.5	3	4	2	1	5	c	cs
opp	opp_SW	2096	oppo_F.2	wide	warm	2	25	4	12		1	4	5	3.5	3	4	2	1	5	c	cs
opp	opp_SW	2096	oppo_F.3	wide	warm	3	25	0			1	4	5	3.5	3	4	2	1	5	c	cs
opp	opp_SW	2096	oppo_F.4	wide	warm	4	25	0			1	4	5	3.5	3	4	2	1	5	c	cs
opp	opp_SW	2096	oppo_F.5	wide	cold	1	25	28	14.2857	17.9444	1	4	5	3.5	3	4	2	1	5	c	cs
opp	opp_SW	2096	oppo_F.6	wide	cold	2	25	28	16.7143	20.3519	1	4	5	3.5	3	4	2	1	5	c	cs
opp	opp_SW	2096	oppo_F.7	wide	cold	3	25	48	16.5833	31.7484	1	4	5	3.5	3	4	2	1	5	c	cs
opp	opp_SW	2096	oppo_F.8	wide	cold	4	25	52	15.6923	37.465	1	4	5	3.5	3	4	2	1	5	c	cs
opp	opp_W	2467	oppo_Ch.1	wide	warm	1	20	0			1	4	5	3.5	3	4	2	1	5	c	cs
opp	opp_W	2467	oppo_Ch.2	wide	warm	2	20	0			1	4	5	3.5	3	4	2	1	5	c	cs
opp	opp_W	2467	oppo_Ch.3	wide	warm	3	20	0			1	4	5	3.5	3	4	2	1	5	c	cs
opp	opp_W	2467	oppo_Ch.5	wide	cold	1	19	21.0526	32.5	46.9	1	4	5	3.5	3	4	2	1	5	c	cs
opp	opp_W	2467	oppo_Ch.6	wide	cold	2	19	21.0526	13.5	12.83	1	4	5	3.5	3	4	2	1	5	c	cs
opp	opp_W	2467	oppo_Ch.7	wide	cold	3	20	20	15	0	1	4	5	3.5	3	4	2	1	5	c	cs
opp	opp1_C	2581	oppo_I.1	wide	warm	1	25	0			1	4	5	3.5	3	4	2	1	5	c	cs
opp	opp1_C	2581	oppo_I.2	wide	warm	2	25	0			1	4	5	3.5	3	4	2	1	5	c	cs
opp	opp1_C	2581	oppo_I.3	wide	warm	3	25	0			1	4	5	3.5	3	4	2	1	5	c	cs
opp	opp1_C	2581	oppo_I.4	wide	warm	4	25	0			1	4	5	3.5	3	4	2	1	5	c	cs
opp	opp1_C	2581	oppo_I.5	wide	cold	1	25	8	34	20.7973	1	4	5	3.5	3	4	2	1	5	c	cs
opp	opp1_C	2581	oppo_I.6	wide	cold	2	25	4	26		1	4	5	3.5	3	4	2	1	5	c	cs
opp	opp1_C	2581	oppo_I.7	wide	cold	3	25	4	26		1	4	5	3.5	3	4	2	1	5	c	cs
opp	opp1_C	2581	oppo_I.8	wide	cold	4	25	24	19.3333	27.8863	1	4	5	3.5	3	4	2	1	5	c	cs
opp	opp2_C	2601	oppo_OT.1	wide	warm	1	25	0			1	4	5	3.5	3	4	2	1	5	c	cs
opp	opp2_C	2601	oppo_OT.2	wide	warm	2	25	0			1	4	5	3.5	3	4	2	1	5	c	cs
opp	opp2_C	2601	oppo_OT.3	wide	warm	3	25	0			1	4	5	3.5	3	4	2	1	5	c	cs
opp	opp2_C	2601	oppo_OT.4	wide	warm	4	25	0			1	4	5	3.5	3	4	2	1	5	c	cs
opp	opp2_C	2601	oppo_OT.5	wide	cold	1	25	60	12.6	9.85808	1	4	5	3.5	3	4	2	1	5	c	cs
opp	opp2_C	2601	oppo_OT.6	wide	cold	2	25	36	13.7778	17.6961	1	4	5	3.5	3	4	2	1	5	c	cs
opp	opp2_C	2601	oppo_OT.7	wide	cold	3	25	44	13.1818	17.2386	1	4	5	3.5	3	4	2	1	5	c	cs
opp	opp2_C	2601	oppo_OT.8	wide	cold	4	25	24	12.5	9.79796	1	4	5	3.5	3	4	2	1	5	c	cs
pan	pan_E	1880	pani_G.1	wide	warm	1	25	0			2	3	5	2	1	4	2	1	5	c	ss
pan	pan_E	1880	pani_G.2	wide	warm	2	25	0			2	3	5	2	1	4	2	1	5	c	ss
pan	pan_E	1880	pani_G.3	wide	warm	3	25	4	26		2	3	5	2	1	4	2	1	5	c	ss
pan	pan_E	1880	pani_G.4	wide	warm	4	25	0			2	3	5	2	1	4	2	1	5	c	ss
pan	pan_E	1880	pani_G.5	wide	cold	1	25	60	22.4	12.2608	2	3	5	2	1	4	2	1	5	c	ss
pan	pan_E	1880	pani_G.6	wide	cold	2	25	84	21.0476	8.82179	2	3	5	2	1	4	2	1	5	c	ss
pan	pan_E	1880	pani_G.7	wide	cold	3	25	68	21.7647	18.1275	2	3	5	2	1	4	2	1	5	c	ss
pan	pan_E	1880	pani_G.8	wide	cold	4	25	40	22	13.8866	2	3	5	2	1	4	2	1	5	c	ss
pan	pan_SW	1487	pani_F.1	wide	warm	1	25	0			2	3	5	2	1	4	2	1	5	c	ss
pan	pan_SW	1487	pani_F.2	wide	warm	2	25	0			2	3	5	2	1	4	2	1	5	c	ss
pan	pan_SW	1487	pani_F.3	wide	warm	3	25	0			2	3	5	2	1	4	2	1	5	c	ss
pan	pan_SW	1487	pani_F.4	wide	warm	4	25	0			2	3	5	2	1	4	2	1	5	c	ss
pan	pan_SW	1487	pani_F.5	wide	cold	1	25	8	29	34.1362	2	3	5	2	1	4	2	1	5	c	ss
pan	pan_SW	1487	pani_F.6	wide	cold	2	25	8	27.5	28.2843	2	3	5	2	1	4	2	1	5	c	ss
pan	pan_SW	1487	pani_F.7	wide	cold	3	25	24	27.5	21.9089	2	3	5	2	1	4	2	1	5	c	ss
pan	pan_SW	1487	pani_F.8	wide	cold	4	25	16	26	31.0881	2	3	5	2	1	4	2	1	5	c	ss
pan	pan_W	2244	pani_Ch.1	wide	warm	1	25	0			2	3	5	2	1	4	2	1	5	c	ss
pan	pan_W	2244	pani_Ch.2	wide	warm	2	25	0			2	3	5	2	1	4	2	1	5	c	ss
pan	pan_W	2244	pani_Ch.6	wide	cold	1	25	0			2	3	5	2	1	4	2	1	5	c	ss
pan	pan_W	2244	pani_Ch.7	wide	cold	2	25	0			2	3	5	2	1	4	2	1	5	c	ss
pan	pan1_C	2226	pani_I.1	wide	warm	1	25	0			2	3	5	2	1	4	2	1	5	c	ss
pan	pan1_C	2226	pani_I.2	wide	warm	2	25	0			2	3	5	2	1	4	2	1	5	c	ss
pan	pan1_C	2226	pani_I.3	wide	warm	3	25	0			2	3	5	2	1	4	2	1	5	c	ss
pan	pan1_C	2226	pani_I.4	wide	warm	4	25	0			2	3	5	2	1	4	2	1	5	c	ss
pan	pan1_C	2226	pani_I.5	wide	cold	1	25	4	22		2	3	5	2	1	4	2	1	5	c	ss
pan	pan1_C	2226	pani_I.6	wide	cold	2	25	0			2	3	5	2	1	4	2	1	5	c	ss
pan	pan1_C	2226	pani_I.7	wide	cold	3	25	4	29		2	3	5	2	1	4	2	1	5	c	ss
pan	pan1_C	2226	pani_I.8	wide	cold	4	25	0			2	3	5	2	1	4	2	1	5	c	ss
pan	pan2_C	2160	pani_P.1	wide	warm	1	25	0			2	3	5	2	1	4	2	1	5	c	ss
pan	pan2_C	2160	pani_P.2	wide	warm	2	25	0			2	3	5	2	1	4	2	1	5	c	ss
pan	pan2_C	2160	pani_P.6	wide	cold	1	25	24	40.3333	12.1124	2	3	5	2	1	4	2	1	5	c	ss
pan	pan2_C	2160	pani_P.7	wide	cold	2	25	8	43	0	2	3	5	2	1	4	2	1	5	c	ss
rot	rot_C	1654	rot_I.1	wide	warm	1	25	88	19.5	37.2751	2.5	2	2	4	3	3	4	3	1	h	cs
rot	rot_C	1654	rot_I.2	wide	warm	2	25	100	21.36	40.0201	2.5	2	2	4	3	3	4	3	1	h	cs
rot	rot_C	1654	rot_I.3	wide	warm	3	25	100	23.4	33.4455	2.5	2	2	4	3	3	4	3	1	h	cs
rot	rot_C	1654	rot_I.4	wide	warm	4	25	96	20.8333	38.1295	2.5	2	2	4	3	3	4	3	1	h	cs
rot	rot_C	1654	rot_I.5	wide	cold	1	25	96	26.375	21.06	2.5	2	2	4	3	3	4	3	1	h	cs
rot	rot_C	1654	rot_I.6	wide	cold	2	25	100	21	32.4428	2.5	2	2	4	3	3	4	3	1	h	cs
rot	rot_C	1654	rot_I.7	wide	cold	3	25	96	19	26.2929	2.5	2	2	4	3	3	4	3	1	h	cs
rot	rot_C	1654	rot_I.8	wide	cold	4	25	100	18.52	30.3098	2.5	2	2	4	3	3	4	3	1	h	cs
rot	rot_W	1597	rot_Ch.1	wide	warm	1	25	76	18.9474	22.2164	2.5	2	2	4	3	3	4	3	1	h	cs
rot	rot_W	1597	rot_Ch.2	wide	warm	2	25	56	19.8571	34.6015	2.5	2	2	4	3	3	4	3	1	h	cs
rot	rot_W	1597	rot_Ch.3	wide	warm	3	25	36	18.3333	34.1726	2.5	2	2	4	3	3	4	3	1	h	cs
rot	rot_W	1597	rot_Ch.4	wide	warm	4	25	28	17.4286	28.2757	2.5	2	2	4	3	3	4	3	1	h	cs
rot	rot_W	1597	rot_Ch.5	wide	cold	1	25	52	18	31.345	2.5	2	2	4	3	3	4	3	1	h	cs
rot	rot_W	1597	rot_Ch.6	wide	cold	2	25	56	18.9286	25.5864	2.5	2	2	4	3	3	4	3	1	h	cs
rot	rot_W	1597	rot_Ch.7	wide	cold	3	25	56	17.9286	18.8787	2.5	2	2	4	3	3	4	3	1	h	cs
rot	rot_W	1597	rot_Ch.8	wide	cold	4	25	76	19.3158	13.8113	2.5	2	2	4	3	3	4	3	1	h	cs
rot	rot1_E	1530	rot_G.1	wide	warm	1	25	92	22.5652	23.6328	2.5	2	2	4	3	3	4	3	1	h	cs
rot	rot1_E	1530	rot_G.2	wide	warm	2	25	92	20.6087	44.9209	2.5	2	2	4	3	3	4	3	1	h	cs
rot	rot1_E	1530	rot_G.3	wide	warm	3	25	88	23.9091	37.74	2.5	2	2	4	3	3	4	3	1	h	cs
rot	rot1_E	1530	rot_G.4	wide	warm	4	25	84	18.9048	24.4647	2.5	2	2	4	3	3	4	3	1	h	cs
rot	rot1_E	1530	rot_G.5	wide	cold	1	25	96	23.1667	19.5405	2.5	2	2	4	3	3	4	3	1	h	cs
rot	rot1_E	1530	rot_G.6	wide	cold	2	25	96	19.375	37.0568	2.5	2	2	4	3	3	4	3	1	h	cs
rot	rot1_E	1530	rot_G.7	wide	cold	3	25	84	25.3333	28.0883	2.5	2	2	4	3	3	4	3	1	h	cs
rot	rot1_E	1530	rot_G.8	wide	cold	4	25	96	23.2083	25.5064	2.5	2	2	4	3	3	4	3	1	h	cs
rot	rot1_SW	1700	rot_P.1	wide	warm	1	25	72	33.1667	26.2492	2.5	2	2	4	3	3	4	3	1	h	cs
rot	rot1_SW	1700	rot_P.2	wide	warm	2	25	84	28.5714	42.53	2.5	2	2	4	3	3	4	3	1	h	cs
rot	rot1_SW	1700	rot_P.3	wide	warm	3	25	96	25.3333	37.297	2.5	2	2	4	3	3	4	3	1	h	cs
rot	rot1_SW	1700	rot_P.4	wide	warm	4	25	88	31	23.6419	2.5	2	2	4	3	3	4	3	1	h	cs
rot	rot1_SW	1700	rot_P.5	wide	cold	1	25	76	30.6842	24.4378	2.5	2	2	4	3	3	4	3	1	h	cs
rot	rot1_SW	1700	rot_P.6	wide	cold	2	25	76	29.9474	21.8816	2.5	2	2	4	3	3	4	3	1	h	cs
rot	rot1_SW	1700	rot_P.7	wide	cold	3	25	84	29.4286	27.6597	2.5	2	2	4	3	3	4	3	1	h	cs
rot	rot1_SW	1700	rot_P.8	wide	cold	4	25	92	20.7391	28.1614	2.5	2	2	4	3	3	4	3	1	h	cs
rot	rot2_E	2048	rot_W.1	wide	warm	1	25	92	15.7391	21.7763	2.5	2	2	4	3	3	4	3	1	h	cs
rot	rot2_E	2048	rot_W.2	wide	warm	2	25	92	15.6087	26.7481	2.5	2	2	4	3	3	4	3	1	h	cs
rot	rot2_E	2048	rot_W.3	wide	warm	3	25	96	15.25	10.9811	2.5	2	2	4	3	3	4	3	1	h	cs
rot	rot2_E	2048	rot_W.4	wide	warm	4	25	96	16.5	27.3385	2.5	2	2	4	3	3	4	3	1	h	cs
rot	rot2_E	2048	rot_W.5	wide	cold	1	25	92	19.1739	21.1356	2.5	2	2	4	3	3	4	3	1	h	cs
rot	rot2_E	2048	rot_W.6	wide	cold	2	25	96	19.3333	14.8403	2.5	2	2	4	3	3	4	3	1	h	cs
rot	rot2_E	2048	rot_W.7	wide	cold	3	25	88	18.6364	17.5674	2.5	2	2	4	3	3	4	3	1	h	cs
rot	rot2_E	2048	rot_W.8	wide	cold	4	25	92	18.6087	17.5812	2.5	2	2	4	3	3	4	3	1	h	cs
rot	rot2_SW	918	rot_F.1	wide	warm	1	25	72	21.2222	20.1578	2.5	2	2	4	3	3	4	3	1	h	cs
rot	rot2_SW	918	rot_F.2	wide	warm	2	25	76	26.8947	36.7434	2.5	2	2	4	3	3	4	3	1	h	cs
rot	rot2_SW	918	rot_F.3	wide	warm	3	25	88	24.0455	36.2663	2.5	2	2	4	3	3	4	3	1	h	cs
rot	rot2_SW	918	rot_F.4	wide	warm	4	25	80	27.55	28.9299	2.5	2	2	4	3	3	4	3	1	h	cs
rot	rot2_SW	918	rot_F.5	wide	cold	1	25	88	17.9545	16.6182	2.5	2	2	4	3	3	4	3	1	h	cs
rot	rot2_SW	918	rot_F.6	wide	cold	2	25	76	22.4211	32.2074	2.5	2	2	4	3	3	4	3	1	h	cs
rot	rot2_SW	918	rot_F.7	wide	cold	3	25	64	17.75	10.7879	2.5	2	2	4	3	3	4	3	1	h	cs
rot	rot2_SW	918	rot_F.8	wide	cold	4	25	100	20.68	25.9174	2.5	2	2	4	3	3	4	3	1	h	cs
rud	rud_C	2601	rudo_OT.1	narrow	warm	1	25	84	11.1429	19.9234	1	2	5	3.5	3	4	2	1	5	c	cs
rud	rud_C	2601	rudo_OT.2	narrow	warm	2	25	76	11.9474	20.5921	1	2	5	3.5	3	4	2	1	5	c	cs
rud	rud_C	2601	rudo_OT.3	narrow	warm	3	25	80	13.35	27.4175	1	2	5	3.5	3	4	2	1	5	c	cs
rud	rud_C	2601	rudo_OT.4	narrow	warm	4	25	80	11.45	25.1014	1	2	5	3.5	3	4	2	1	5	c	cs
rud	rud_C	2601	rudo_OT.5	narrow	cold	1	25	100	13.2	11.3636	1	2	5	3.5	3	4	2	1	5	c	cs
rud	rud_C	2601	rudo_OT.6	narrow	cold	2	25	100	13.12	13.9713	1	2	5	3.5	3	4	2	1	5	c	cs
rud	rud_C	2601	rudo_OT.7	narrow	cold	3	25	88	12.1364	5.27013	1	2	5	3.5	3	4	2	1	5	c	cs
rud	rud_C	2601	rudo_OT.8	narrow	cold	4	25	100	12.52	12.6541	1	2	5	3.5	3	4	2	1	5	c	cs
sed	sed_C	2300	sedo_P.1	narrow	warm	1	25	0			1.5	2	5	3.5	1	5	2	3	5	h	cs
sed	sed_C	2300	sedo_P.2	narrow	warm	2	25	0			1.5	2	5	3.5	1	5	2	3	5	h	cs
sed	sed_C	2300	sedo_P.3	narrow	warm	3	25	0			1.5	2	5	3.5	1	5	2	3	5	h	cs
sed	sed_C	2300	sedo_P.4	narrow	warm	4	25	0			1.5	2	5	3.5	1	5	2	3	5	h	cs
sed	sed_C	2300	sedo_P.5	narrow	cold	1	25	0			1.5	2	5	3.5	1	5	2	3	5	h	cs
sed	sed_C	2300	sedo_P.6	narrow	cold	2	25	0			1.5	2	5	3.5	1	5	2	3	5	h	cs
sed	sed_C	2300	sedo_P.7	narrow	cold	3	25	0			1.5	2	5	3.5	1	5	2	3	5	h	cs
sed	sed_C	2300	sedo_P.8	narrow	cold	4	25	0			1.5	2	5	3.5	1	5	2	3	5	h	cs
seg	seg_C	2698	seg_I.1	wide	warm	1	25	0			1	2	5	4	1	2	2	3	3	c	cs
seg	seg_C	2698	seg_I.2	wide	warm	2	25	0			1	2	5	4	1	2	2	3	3	c	cs
seg	seg_C	2698	seg_I.3	wide	warm	3	25	0			1	2	5	4	1	2	2	3	3	c	cs
seg	seg_C	2698	seg_I.4	wide	warm	4	25	4	47		1	2	5	4	1	2	2	3	3	c	cs
seg	seg_C	2698	seg_I.5	wide	cold	1	25	4	43		1	2	5	4	1	2	2	3	3	c	cs
seg	seg_C	2698	seg_I.6	wide	cold	2	25	4	39		1	2	5	4	1	2	2	3	3	c	cs
seg	seg_C	2698	seg_I.7	wide	cold	3	25	8	41.5	28.9658	1	2	5	4	1	2	2	3	3	c	cs
seg	seg_C	2698	seg_I.8	wide	cold	4	25	0			1	2	5	4	1	2	2	3	3	c	cs
seg	seg_W	2150	seg_P.1	wide	warm	1	25	0			1	2	5	4	1	2	2	3	3	c	cs
seg	seg_W	2150	seg_P.2	wide	warm	2	25	0			1	2	5	4	1	2	2	3	3	c	cs
seg	seg_W	2150	seg_P.3	wide	warm	3	25	0			1	2	5	4	1	2	2	3	3	c	cs
seg	seg_W	2150	seg_P.4	wide	warm	4	25	4	22		1	2	5	4	1	2	2	3	3	c	cs
seg	seg_W	2150	seg_P.5	wide	cold	1	25	12	23.3333	21.9926	1	2	5	4	1	2	2	3	3	c	cs
seg	seg_W	2150	seg_P.6	wide	cold	2	25	4	19		1	2	5	4	1	2	2	3	3	c	cs
seg	seg_W	2150	seg_P.7	wide	cold	3	25	4	19		1	2	5	4	1	2	2	3	3	c	cs
seg	seg_W	2150	seg_P.8	wide	cold	4	25	4	19		1	2	5	4	1	2	2	3	3	c	cs
squ	squ_C	2365	squa_ST.1	narrow	warm	1	25	4	19		2	4	5	2	1	5	1	1	5	c	ss
squ	squ_C	2365	squa_ST.2	narrow	warm	2	25	44	15.6364	26.411	2	4	5	2	1	5	1	1	5	c	ss
squ	squ_C	2365	squa_ST.3	narrow	warm	3	25	36	18	29.7883	2	4	5	2	1	5	1	1	5	c	ss
squ	squ_C	2365	squa_ST.4	narrow	warm	4	25	32	13.125	11.8297	2	4	5	2	1	5	1	1	5	c	ss
squ	squ_C	2365	squa_ST.5	narrow	cold	1	25	96	16.7083	15.6349	2	4	5	2	1	5	1	1	5	c	ss
squ	squ_C	2365	squa_ST.6	narrow	cold	2	25	96	16.625	13.3694	2	4	5	2	1	5	1	1	5	c	ss
squ	squ_C	2365	squa_ST.7	narrow	cold	3	25	100	17.64	25.3987	2	4	5	2	1	5	1	1	5	c	ss
squ	squ_C	2365	squa_ST.8	narrow	cold	4	25	92	17.2609	11.7461	2	4	5	2	1	5	1	1	5	c	ss
ste	ste_E	1520	stell_W.1	wide	warm	1	25	32	18.625	23.1269	2	2	5	4	3	3	2	3	1	c	cs
ste	ste_E	1520	stell_W.2	wide	warm	2	25	60	21.4667	44.0481	2	2	5	4	3	3	2	3	1	c	cs
ste	ste_E	1520	stell_W.3	wide	warm	3	25	48	22.1667	43.9424	2	2	5	4	3	3	2	3	1	c	cs
ste	ste_E	1520	stell_W.4	wide	warm	4	25	60	21.6667	33.9907	2	2	5	4	3	3	2	3	1	c	cs
ste	ste_E	1520	stell_W.5	wide	cold	1	25	56	24.2143	33.2039	2	2	5	4	3	3	2	3	1	c	cs
ste	ste_E	1520	stell_W.6	wide	cold	2	25	44	23.1818	34.2836	2	2	5	4	3	3	2	3	1	c	cs
ste	ste_E	1520	stell_W.7	wide	cold	3	25	32	23.125	37.3739	2	2	5	4	3	3	2	3	1	c	cs
ste	ste_E	1520	stell_W.8	wide	cold	4	25	40	25.8	29.6201	2	2	5	4	3	3	2	3	1	c	cs
ste	ste1_C	2163	stell_P.1	wide	warm	1	25	84	25.5714	45.5477	2	2	5	4	3	3	2	3	1	c	cs
ste	ste1_C	2163	stell_P.2	wide	warm	2	25	92	27.6087	39.0525	2	2	5	4	3	3	2	3	1	c	cs
ste	ste1_C	2163	stell_P.3	wide	warm	3	25	92	28.3478	45.158	2	2	5	4	3	3	2	3	1	c	cs
ste	ste1_C	2163	stell_P.4	wide	warm	4	25	96	22.5833	40.5399	2	2	5	4	3	3	2	3	1	c	cs
ste	ste1_C	2163	stell_P.5	wide	cold	1	25	72	24.2222	33.105	2	2	5	4	3	3	2	3	1	c	cs
ste	ste1_C	2163	stell_P.6	wide	cold	2	25	68	25.4118	38.7835	2	2	5	4	3	3	2	3	1	c	cs
ste	ste1_C	2163	stell_P.7	wide	cold	3	25	88	23.4091	29.2316	2	2	5	4	3	3	2	3	1	c	cs
ste	ste1_C	2163	stell_P.8	wide	cold	4	25	76	22.3158	29.7264	2	2	5	4	3	3	2	3	1	c	cs
ste	ste2_C	1948	stell_I.1	wide	warm	1	25	92	21.5217	46.0375	2	2	5	4	3	3	2	3	1	c	cs
ste	ste2_C	1948	stell_I.2	wide	warm	2	25	84	18.8095	39.3065	2	2	5	4	3	3	2	3	1	c	cs
ste	ste2_C	1948	stell_I.3	wide	warm	3	25	100	22.04	47.5231	2	2	5	4	3	3	2	3	1	c	cs
ste	ste2_C	1948	stell_I.4	wide	warm	4	25	96	19.9583	32.0818	2	2	5	4	3	3	2	3	1	c	cs
ste	ste2_C	1948	stell_I.5	wide	cold	1	25	96	17.5833	19.4797	2	2	5	4	3	3	2	3	1	c	cs
ste	ste2_C	1948	stell_I.6	wide	cold	2	25	84	20.1905	29.369	2	2	5	4	3	3	2	3	1	c	cs
ste	ste2_C	1948	stell_I.7	wide	cold	3	25	100	16.28	11.6977	2	2	5	4	3	3	2	3	1	c	cs
ste	ste2_C	1948	stell_I.8	wide	cold	4	25	92	16.8696	16.4106	2	2	5	4	3	3	2	3	1	c	cs
tri	tri_E	196	trid_W.1	narrow	warm	1	25	0			4.5	4	4	2	1	4	2	1	5	t	rs
tri	tri_E	196	trid_W.2	narrow	warm	2	25	0			4.5	4	4	2	1	4	2	1	5	t	rs
tri	tri_E	196	trid_W.3	narrow	warm	3	25	0			4.5	4	4	2	1	4	2	1	5	t	rs
tri	tri_E	196	trid_W.4	narrow	warm	4	25	0			4.5	4	4	2	1	4	2	1	5	t	rs
tri	tri_E	196	trid_W.5	narrow	cold	1	25	0			4.5	4	4	2	1	4	2	1	5	t	rs
tri	tri_E	196	trid_W.6	narrow	cold	2	25	0			4.5	4	4	2	1	4	2	1	5	t	rs
tri	tri_E	196	trid_W.7	narrow	cold	3	25	0			4.5	4	4	2	1	4	2	1	5	t	rs
tri	tri_E	196	trid_W.8	narrow	cold	4	25	0			4.5	4	4	2	1	4	2	1	5	t	rs
tri	tri_SW	846	trid_F.1	narrow	warm	1	25	0			4.5	4	4	2	1	4	2	1	5	t	rs
tri	tri_SW	846	trid_F.2	narrow	warm	2	25	0			4.5	4	4	2	1	4	2	1	5	t	rs
tri	tri_SW	846	trid_F.3	narrow	warm	3	25	0			4.5	4	4	2	1	4	2	1	5	t	rs
tri	tri_SW	846	trid_F.4	narrow	warm	4	25	0			4.5	4	4	2	1	4	2	1	5	t	rs
tri	tri_SW	846	trid_F.5	narrow	cold	1	25	0			4.5	4	4	2	1	4	2	1	5	t	rs
tri	tri_SW	846	trid_F.6	narrow	cold	2	25	0			4.5	4	4	2	1	4	2	1	5	t	rs
tri	tri_SW	846	trid_F.7	narrow	cold	3	25	0			4.5	4	4	2	1	4	2	1	5	t	rs
tri	tri_SW	846	trid_F.8	narrow	cold	4	25	0			4.5	4	4	2	1	4	2	1	5	t	rs
tri	tri_W	1050	trid_Ch.1	narrow	warm	1	25	0			4.5	4	4	2	1	4	2	1	5	t	rs
tri	tri_W	1050	trid_Ch.2	narrow	warm	2	25	0			4.5	4	4	2	1	4	2	1	5	t	rs
tri	tri_W	1050	trid_Ch.3	narrow	warm	3	25	0			4.5	4	4	2	1	4	2	1	5	t	rs
tri	tri_W	1050	trid_Ch.4	narrow	warm	4	25	0			4.5	4	4	2	1	4	2	1	5	t	rs
tri	tri_W	1050	trid_Ch.5	narrow	cold	1	25	0			4.5	4	4	2	1	4	2	1	5	t	rs
tri	tri_W	1050	trid_Ch.6	narrow	cold	2	25	0			4.5	4	4	2	1	4	2	1	5	t	rs
tri	tri_W	1050	trid_Ch.7	narrow	cold	3	25	0			4.5	4	4	2	1	4	2	1	5	t	rs
tri	tri_W	1050	trid_Ch.8	narrow	cold	4	25	0			4.5	4	4	2	1	4	2	1	5	t	rs
