# Supplementary material for: Recruitment Traits Could Influence Species’ Geographical Range: A Case Study in the Genus Saxifraga L
Source: Front Plant Sci. 2022 May 13;13:827330. doi: 10.3389/fpls.2022.827330 (PMC9136331; doi:10.3389/fpls.2022.827330)
Supplement: Supplementary file 2 [file Data_Sheet_2.ZIP › Suppl_Mat_data_Saxifraga/Temp_BotGarten.R]

##### Climatic variables 

## Soil Temperature (2 cm depth) in the Botanical Garden Innsbruck
## Common Garden Experiment from 2016-2019


# setwd
setwd("F:/VERA/3_CommonGarden_Saxifraga/Data_Analysen_Saxi/2_ressub_analyses")


# core R 
library (readxl) # import excel files 
library (MASS) # Functions and datasets to support
library (stats) # functions for statistical calculations, contains glm and random number generation
library (Matrix) # Sparse and Dense Matrix Classes and Methods
library (lattice)
# tidyverse packages
library (lattice)
library (reshape) # for transposing dataset, cast, melt etc. melt does not run unless loaded..
library (reshape2) # handlling data 
library (forcats) # function relevel 
library (dplyr) # data wrangling 
library (ggplot2) # Data Visualisations Using the Grammar of Graphics
library (gridExtra) # combine figures in grid/arrange 
# others graphs
library (scales) # change axes and scales in graphs 
library (cowplot) # arrange multiple figures 

library (gvlma) # Global Validation of Linear Models Assumptions
library (pastecs) # for descriptive statistics (t-test-section); stat.desc()


###### Temperature soil 2017-2019 ######

T171819 <- read_xlsx("Temp171819.xlsx", 1) # 1 gives the excel sheet number 
str(T171819)
names(T171819)

T171819$Date <- as.Date(T171819$Date)
T171819 <- as.data.frame(T171819)

summary(T171819)

# Minimum Temperature during data collection: -11.076
# Maximum Temperature during data collection: 42.564
# Mean Temperature during data collection: 10.989

# start: 01.03.2017
# end: 27.03.2019
72672/96
# duration of data collection: 757 days 
757/30
# duration in month: 25.234
25.23333/12
# duration in years: 2.102777


# calculate Min, Max and Mean, CI, sd, se of daily soil Temp

Tmean <- T171819 %>%
  group_by(Date) %>%
  summarise(Tmean = mean(Temp),
            sd = sd(Temp),
            Min = min(Temp), 
            Max = max(Temp),
            n = n()) %>%
  mutate(se = sd / sqrt(n),
         lowerCI = Tmean - qt(1 - (0.05 / 2), n - 1) * se,
         upperCI = Tmean + qt(1 - (0.05 / 2), n - 1) * se)
Tmean <- as.data.frame(Tmean)
Tmean


# plot 
plot (Tmean ~ Date, data=Tmean)


#### <> lineplot #########

Tline <- ggplot() +
  geom_ribbon(data = Tmean, aes(x=Date, ymax=Max, ymin=Min), 
              alpha=0.4, fill="#C0C0C0") + #C0C0C0
  geom_line(data = Tmean, aes(Date, Tmean), size=0.7) +
  theme_bw() +
  theme(panel.grid.minor = element_blank(), 
        panel.grid.major.x = element_blank())+ 
  scale_x_date(breaks = date_breaks("30 days"),
               labels = date_format("%b"), 
               expand = c(0.01, 0)) + # keeps scale in a limit 
  # add more ticks on y-axis 
  scale_y_continuous(breaks = c(-10, 0, 10, 20, 30, 40)) +
  theme(axis.text.x = element_text(angle = 90, hjust = 1, vjust = 0.5)) 
Tline
Tline <- Tline +
  # line for year 2017
  geom_segment(data = Tmean, aes(x = as.Date("2017-03-01"), y = -13, 
                   xend = as.Date("2017-12-31"), yend = -13)) +
  annotate("text", label = "2017", x = as.Date("2017-07-20"), y = -15, size = 3.5) +
  # breaks 2017
  geom_segment(data = Tmean, aes(x = as.Date("2017-03-01"), y = -12, 
                   xend = as.Date("2017-03-01"), yend = -15)) +
  geom_segment(data = Tmean, aes(x = as.Date("2017-12-31"), y = -12, 
                   xend = as.Date("2017-12-31"), yend = -15)) +
  # line for year 2018
  geom_segment(data = Tmean, aes(x = as.Date("2018-01-01"), y = -13, 
                   xend = as.Date("2018-12-31"), yend = -13)) +
  annotate("text", label = "2018", x = as.Date("2018-07-20"), y = -15, size = 3.5) +
  # geom_segment(aes(x = as.Date("2018-01-01"), y = -12, 
  #                  xend = as.Date("2018-01-01"), yend = -14)) +
  geom_segment(data = Tmean, aes(x = as.Date("2018-12-31"), y = -12, 
                   xend = as.Date("2018-12-31"), yend = -15)) +
  # line for year 2019
  geom_segment(data = Tmean, aes(x = as.Date("2019-01-01"), y = -13, 
                   xend = as.Date("2019-03-27"), yend = -13)) +
  annotate("text", label = "2019", x = as.Date("2019-02-15"), y = -15, size = 3.5) +
  # geom_segment(aes(x = as.Date("2019-01-01"), y = -13, 
  #                  xend = as.Date("2019-01-01"), yend = -15)) +
  geom_segment(data = Tmean, aes(x = as.Date("2019-03-27"), y = -12, 
                   xend = as.Date("2019-03-27"), yend = -15)) 
Tline
# change axis titles and labels 
Tline <- Tline + 
  theme(axis.text.x = element_text(size = 10),
        axis.text.y = element_text(size=11)) +
  labs(y="Soil temperature (°C)",
       x="Time (months)") +
  #labs(title = "Soil Temperature (°C)") +
  #theme(plot.title = element_text(size = 12, face = "bold")) +
  theme(panel.grid.minor = element_blank()) + 
  theme(panel.grid.major.x = element_blank()) 
Tline


###
##### > emergence values ######
# long format 

# data from Gar_all 
#View(Gar_all)
# totem, Seeds_0 -> EP or EP 0 for decimal


E.date <- read_xlsx("Saxi_garden_total_3.xlsx", 3) #3 sheet number in Excel 
#View(E.date)

# Always (!) check the data structure
str(E.date)

#
E.date$Spec <- as.factor(E.date$Spec) # short names for species 
levels(E.date$Spec)

E.date$SpecProv1 <- as.factor(E.date$SpecProv1)
levels(E.date$SpecProv1) # 79 levels = populations

E.date$Pot_Rep <- as.factor(E.date$Pot_Rep)

E.date$Dist_aoo <- as.factor(E.date$Dist_aoo)
levels(E.date$Dist_aoo) # 2 classes of distribution / "wide", "narrow"
E.date$Dist_aoo <- fct_relevel(E.date$Dist_aoo, 
                                  levels="wide", "narrow")
levels(E.date$Dist_aoo)


E.date$Date <- as.Date(E.date$Date)

#
plot(Eme ~ Date, data = E.date)


## plot bar
Teme <- ggplot() +
  stat_summary(data = E.date, aes(x = Date, y = Eme, 
                                  fill = Dist_aoo, group = Dist_aoo),
               fun = mean, geom = "bar", size = 0.1,
               position = position_dodge()) + #position = "stack"
  scale_fill_manual(name = "Distribution", values = c("#999999", "#DEB887")) +
  theme_bw() +
  theme(panel.grid.minor = element_blank(), 
        panel.grid.major.x = element_blank())+ 
  scale_x_date(breaks = date_breaks("30 days"),
               labels = date_format("%b"), 
               expand = c(0.01, 0)) + # keeps scale in a limit 
  # add more ticks on y-axis 
  scale_y_continuous(breaks = c(0, 20, 40)) +
  theme(axis.text.x = element_text(angle = 90, hjust = 1, vjust = 0.5)) 
Teme
Teme <- Teme +
  # line for year 2017
  geom_segment(data = Tmean, aes(x = as.Date("2017-03-01"), y = -3, 
                                 xend = as.Date("2017-12-31"), yend = -3)) +
  annotate("text", label = "2017", x = as.Date("2017-07-20"), y = -5, size = 3.5) +
  # breaks 2017
  geom_segment(data = Tmean, aes(x = as.Date("2017-03-01"), y = -2, 
                                 xend = as.Date("2017-03-01"), yend = -5)) +
  geom_segment(data = Tmean, aes(x = as.Date("2017-12-31"), y = -2, 
                                 xend = as.Date("2017-12-31"), yend = -5)) +
  # line for year 2018
  geom_segment(data = Tmean, aes(x = as.Date("2018-01-01"), y = -3, 
                                 xend = as.Date("2018-09-30"), yend = -3)) +
  annotate("text", label = "2018", x = as.Date("2018-06-20"), y = -5, size = 3.5) +
  # geom_segment(aes(x = as.Date("2018-01-01"), y = -12, 
  #                  xend = as.Date("2018-01-01"), yend = -14)) +
  geom_segment(data = Tmean, aes(x = as.Date("2018-09-30"), y = -2, 
                                 xend = as.Date("2018-09-30"), yend = -5)) 
Teme
Teme <- Teme + 
  # change axis titles and labels
  theme(legend.position = "right", legend.text = element_text(size = 11)) +
  theme(axis.text.x = element_text(size=10),
        axis.text.y = element_text(size=11)) +
  labs(y="Emergence (%)", x = element_blank()) +
  theme(panel.grid.minor = element_blank()) + 
  theme(panel.grid.major.x = element_blank()) 
Teme


### combine Tline and Teme 
#library(cowplot)
#
Tline.eme <- ggdraw() +
  draw_plot(Tline, x = 0.00, y = 0.00, width = 1, height = 0.5) +
  draw_plot(Teme,  x = 0.005, y = 0.50, width = 0.888, height = 0.5) 
Tline.eme
## label plot
Tline.eme <- Tline.eme +
  draw_plot_label(label = c("(A)", "(B)"),
                  size = 13, fontface = "bold",
                  x = c(0.00, 0.0),
                  y = c(0.95, 0.49),
                  hjust = 0,
                  vjust = 0)
Tline.eme


# # #save plot
# ggsave("Tline.eme2.tiff",
#        Tline.eme,
#        width = 10, height = 5,
#        dpi = 300)
# print(Tline.eme)


##### >> emergence with dates ######

## calculate standard errors 

E.date_sum <- E.date %>% 
  group_by(Dist_aoo, DateID) %>% 
  summarise(Emean = mean(Eme),
            sdE = sd(Eme),
            MinE = min(Eme), 
            MaxE = max(Eme),
            nE = n()) %>%
  mutate(seE = sdE / sqrt(nE))
E.date_sum <- as.data.frame(E.date_sum)
E.date_sum


## plot 

## variant 2
Temedate2 <- ggplot() +
  stat_summary(data = E.date_sum, aes(x = DateID, y = Emean, 
                                  fill = Dist_aoo, group = Dist_aoo),
               fun = mean, geom = "bar", size = 0.1,
               position = position_dodge()) + #position = "stack"
  geom_errorbar(data = E.date_sum, 
                aes(x = DateID, 
                    ymin = Emean - seE, 
                    ymax = Emean + seE, 
                    group = Dist_aoo, 
                    color = Dist_aoo), 
                position = position_dodge(width = 0.95), width = 0.7, 
                show.legend = FALSE) +
  scale_fill_manual(name = "Distribution", values = c("#999999", "#DEB887")) +
  scale_color_manual(name = "Distribution", values = c("#999999", "#DEB887")) +
  theme_bw() +
  theme(panel.grid.minor = element_blank(), 
        panel.grid.major.x = element_blank())+ 
  # add more ticks on y-axis 
  scale_y_continuous(breaks = c(0, 10, 20, 30)) +
  scale_x_continuous(breaks = c(0, 2, 4, 6, 8, 10, 12, 14)) +
  annotate("text", label = " ", x = 10, y = 23)
Temedate2
Temedate2 <- Temedate2 + 
  # change axis titles and labels
  theme(legend.position = "top", legend.text = element_text(size = 11)) +
  theme(axis.text.x = element_text(size=11),
        axis.text.y = element_text(size=11)) +
  labs(y="Emergence (%)", x = "Recording date") +
  theme(panel.grid.minor = element_blank()) + 
  theme(panel.grid.major.x = element_blank()) 
Temedate2


### combine with emergence plots from script Saxi_garden_3


# Fig_EMTE.6 <- ggdraw() +
#   draw_plot(Temedate2,    x = 0.00, y = 0.50,  width = 0.40, height = 0.49) +
#   draw_plot(pl_e_box2,    x = 0.40, y = 0.50,  width = 0.30, height = 0.49) +
#   draw_plot(pl_mte_box2,  x = 0.70, y = 0.50,  width = 0.30, height = 0.49) +
#   draw_plot(pl.E.hat,     x = 0.00, y = 0.00,  width = 0.40, height = 0.49) +
#   draw_plot(pl.MTE.hatT,  x = 0.40, y = 0.00,  width = 0.30, height = 0.49) +
#   draw_plot(pl.MTE.hatH,  x = 0.70, y = 0.00,  width = 0.30, height = 0.49)
# Fig_EMTE.6
# ## label plot
# Fig_EMTE.6 <- Fig_EMTE.6 +
#   draw_plot_label(label = c("(A)", "(B)", "(C)", 
#                             "(D)", "(E)", "(F)"), 
#                   size = 13, fontface = "bold",
#                   x = c(0.00, 0.40, 0.70, 0.00, 0.40, 0.70),
#                   y = c(0.95, 0.95, 0.95, 0.46, 0.46, 0.46),
#                   hjust = 0,
#                   vjust = 0)
# Fig_EMTE.6
# #
# #save plot
# ggsave("Fig_EMTE.6.tiff",
#        Fig_EMTE.6,
#        width = 10, height = 6,
#        dpi = 300)
# print(Fig_EMTE.6)


##### Tave pop collecting sites ######


Pop_Tave <- read_xlsx("Pop_climate-values_1617.xlsx", 1) #1 excel sheet number 
str(Pop_Tave)
names(Pop_Tave)

#
Pop_Tave <- as.data.frame(Pop_Tave)
Pop_Tave$Species <- as.factor(Pop_Tave$Species)
Pop_Tave$Spec <- as.factor(Pop_Tave$Spec)
Pop_Tave$SpecProv1 <- as.factor(Pop_Tave$SpecProv1)
Pop_Tave$Year <- as.factor(Pop_Tave$Year)
Pop_Tave$Dist_aoo <- as.factor(Pop_Tave$Dist_aoo)
Pop_Tave$Dist_aoo <- fct_relevel(Pop_Tave$Dist_aoo, "wide", "narrow")

str(Pop_Tave)


#


### > species cv T
Pop_Tave

# negative values in CV of Temperature -> 7, 26, 32
# no use of sqrt as negative values cannot be squared
# negative CVs are ok, it results from the mean being negative;
# the sign could be ignored -> change the sign before analyses


# copy dataset
Pop_Tave2 <- data.frame(Pop_Tave)

# check the negative values
Pop_Tave2$tave_pop [7]
Pop_Tave2$tave_pop [26]
Pop_Tave2$tave_pop [32]

# change the negative values to positive by multiplying with -1
Pop_Tave2$tave_pop [7] <- Pop_Tave2$tave_pop [7]*(-1)
Pop_Tave2$tave_pop [26] <- Pop_Tave2$tave_pop [26]*(-1)
Pop_Tave2$tave_pop [32] <- Pop_Tave2$tave_pop [32]*(-1)

Pop_Tave2$tave_pop [7]
Pop_Tave2$tave_pop [26]
Pop_Tave2$tave_pop [32]


### all populations

# calculate Tcv per population 
Pop_Tave2$Tcv.pop = Pop_Tave2$tave_pop_sd/Pop_Tave2$tave_pop
Pop_Tave2
#View(Pop_Tave2)


# Tcv for species 

Tcv.spec <- Pop_Tave2 %>% 
  group_by (Species, Spec, Dist_aoo) %>% 
  summarise(T.CVsp = mean(Tcv.pop),
            nT.CVsp = n()) 
Tcv.spec <- as.data.frame(Tcv.spec)
Tcv.spec


##### << exclude single populations #####

# calculate Tcv per population 
Pop_Tave_ex1 <- Pop_Tave2 %>% 
  filter(Pop_Tave2$Spec != "ble" & Pop_Tave2$Spec != "bur" & Pop_Tave2$Spec != "cer" &
           Pop_Tave2$Spec != "coc" & Pop_Tave2$Spec != "rud" & 
           Pop_Tave2$Spec != "sed" & Pop_Tave2$Spec != "squ")
Pop_Tave_ex1$Spec <- factor(Pop_Tave_ex1$Spec)
Pop_Tave_ex1 <- as.data.frame(Pop_Tave_ex1)
Pop_Tave_ex1


# Tcv for individual species 

Tcv.spec_ex1 <- Pop_Tave_ex1 %>% 
  group_by (Species, Spec, Dist_aoo) %>% 
  summarise(T.CV1 = mean(Tcv.pop))
Tcv.spec_ex1 <- as.data.frame(Tcv.spec_ex1)
Tcv.spec_ex1
### -> values used in excel sheet CV_Id for figure 


# mean per group
Tcv.spec_ex1 %>%
  group_by(Dist_aoo) %>%
  summarise(mean = mean(T.CV1))


### 
hist(Tcv.spec_ex1$T.CV1)
hist(sqrt(Tcv.spec_ex1$T.CV1))

#
intra_Tcv_1 <- lm(sqrt(T.CV1) ~ Dist_aoo, data = Tcv.spec_ex1)
summary(intra_Tcv_1)
anova(intra_Tcv_1)


par(mfrow = c(2,2))
plot(intra_Tcv_1)
par(mfrow = c(1,1))
gvlma(intra_Tcv_1)

# inverse of sqrt coefficients
(intra_Tcv_1[["coefficients"]])^2

# Table of means for the main effect of Dist_class
by(Tcv.spec_ex1$T.CV1, Tcv.spec_ex1$Dist_aoo, stat.desc)
