# Supplementary material for: Recruitment Traits Could Influence Species’ Geographical Range: A Case Study in the Genus Saxifraga L
Source: Front Plant Sci. 2022 May 13;13:827330. doi: 10.3389/fpls.2022.827330 (PMC9136331; doi:10.3389/fpls.2022.827330)
Supplement: Supplementary file 2 [file Data_Sheet_2.ZIP › Suppl_Mat_data_Saxifraga/Trait_variance_3.xlsx]

## Sheet: Ger.Lab
Model	term	var.comp
G	Species	0.551869	0.402789
G	Population	0.13016	0.174604
G	Residual	0.31797	0.422607
MTG	Species	0.429486	0.0671283
MTG	Population	0.400649	0.663976
MTG	Residual	0.169865	0.268896
E	Species	0.223521	0.0612133
E	Population	0.0649419	0.0798429
E	Residual	0.711537	0.858944
MTE	Species	0.35927	0.153511
MTE	Population	0.291548	0.392435
MTE	Residual	0.349182	0.454054
Sgs	Species	0.16675	0.16675
Sgs	Population	0.0889654	0.0889654
Sgs	Residual	0.744284	0.744284
Sow	Species	0.0275721	3.5258e-10
Sow	Population	0.0024517	0.0032029
Sow	Residual	0.969976	0.996797

## Sheet: Eme.Gar
Trait	term	var.comp
E%	Population	0.223
E%	Species	0.065
E%	Residual
CVes	Population
CVes	Species	0.4
CVes	Residual	0.6
MTE	Population	0.294
MTE	Species	0.356
MTE	Residual	0.35
CV-MTE	Population	0.284
CV-MTE	Species	0.041
CV-MTE	Residual	0.675

## Sheet: Ger.Lab1 (2)
Trait	term	var.comp	Icc
G%	Population	0.13
G%	Species	0.552
G%	Residual	0.31762
CVgp	Population	0.517
CVgp	Species
CVgp	Residual	0.483
CVgs	Population
CVgs	Species	0.697
CVgs	Residual	0.303
MTG	Population	0.401
MTG	Species	0.443
MTG	Residual	0.156
CV-MTG	Population	0.149
CV-MTG	Species	0.05
CV-MTG	Residual	0.802
